# Supplementary material for: Fungal diversity in shade-coffee plantations in Soconusco, Mexico
Source: PeerJ. 2022 Jun 29;10:e13610. doi: 10.7717/peerj.13610 (PMC9250310; doi:10.7717/peerj.13610)
Supplement: Supplemental Information 3 [file peerj-10-13610-s003.fasta]

#Manuscript submitted to PeerJ: Fungal diversity in shade-coffee plantations in Soconusco, Mexico
#Eugenia Zarza(1,2), Alejandra López-Pastrana (3), Anne Damon (3*), Karina Guillén-Navarro(1+), Luz Verónica García-Fajardo(1). 
#1 Departamento de Ciencias de la Sustentabilidad, El Colegio de la Frontera Sur (ECOSUR), Unidad Tapachula. Tapachula, Chiapas, Mexico; 2 CONACYT, Ciudad de México, Mexico; 3 Departamento de Conservación de la Biodiversidad, El Colegio de la Frontera Sur (ECOSUR), Unidad Tapachula, Tapachula, Chiapas, Mexico.
#Corresponding authors:
#*Anne Damon adamon@ecosur.mx
#+ Karina Guillén-Navarro: kguillen@ecosur.mx
#Data analyzed by:
#EZ	eugenia.zarza@ecosur.mx
#Representative sequences
>1595cdf8d442b5ac060ec0d237b35017
TTTGGTATTCCGAAGGGTATGCCTGTTTGAGTGTCATTAAATTCTCAAAACCCAGTTGGTTTTACATCAATCGGGATTTTGGATTGTGAGGGTTGCCGGTCCTAACAGGATCGGACTCCCTTTAAACACATTAGTGGTTATCGATCCGCTTCCACTTGGTGTGATAGTCTATCTACGCCTCTGGAATGATCAGTTGTTATCCGCTTCTAACCGTCTGACTCAGTTGGACAGCTTTTGACA
>7f619c4b77a48f41cab67cf38ca70d43
AACATTTCGCCCCCTGGTATTCCGGGGGGCATGCCTGTTCGAGCGTCGCGAATACCGATCAAGCAGTCCCCTGCTTGGAACTGGGGCGGATACGCCTTCTCCGGAAGTGCGTGCCCCGAAAACGAGCGGCGGGTCGATCGAACACCTCAGCGCGTTGGACATCTTTCGCTGAGAGCCGTCGATCGTCCCGGCCGATCAAGCACACCCGCGTGGGGCCTCCCCGCGCGCGTGTCCACGCTA
>544986c8dfa60e25edd556fc6ca99ea7
GAATTGCAGAATTCAGTGAATCATCGAATCTTTGAACGCACATTGCGCCCCCCGGTATTCCGGGGGGCATGCCTGCTCGAGCGTCATTGCAACCCTCAAGCCCAGGCTTGGTATTGGGCGTTCGTCGCTCGACGTGCCCGAAAAGAATCGGCGGTCCGGGGTGACCTTTGAGCGTAGTACATTTCTTCCCGCTCTGAAGGCTTCACGCTGGGCCGGCCGGAATCTTTGATTTCACCCAAAGATTGACCTCGGATCAGGTAGG
>dff53b5985672c99c045895097cb718a
GCGCCCCGTGGCTTACCACGGAGCACGCCCGTTCGAGTGTCACGTTAACCTCTCGCCCCCTGCGATGTCACAGTCGCTTGGGCGCGGACTTGGATGCTGCCGTCGTTGGCTCGTCCGAAATGCATTAGCGAGGGCGGTCGTCTGCATCGCGTGGCGTGATAGTTTTCCTTCTCGCCTGTCGAGCGTTGCGGTCGGCGGCTCTGCTCAGAGTCCCGTCGCGTTGACGGAATCACATTCAAA
>99a8ffbcabea016ca7f5cca3e5e233df
CATCGAATCTTTGAACGCACCTTGCGCTCCTTGGTATTCCGAGGAGCATGCCTGTTCGAGTGTCGTGAAGTCATCAACTCACTTCCATTGCGAAGTGCAGCTTGGAAATGGAGCTCGTCGGCGTAAGTTGACCGCTCTGAAATGCATTAGCCCCTGCAGACTTGGGTGACAAGTGTAGTAATCATCTGATCTCACTTCGAATCCCGTCGGGAGAGGCTCACAAAACGATCTTGATTTCCAT
>69ef4392151b3b4fb2e3ab6673925d18
CATCGAATCTTTGAACGCACCTTGCGCTCCTTGGTATTCCGAGGAGCATGCCTGTTCGAGTGTCGTGAAGTCATCAACTCACTTCCATTGCGAAGTGCAGCTTGGAAATGGAGCTCGTCGGCGTAAGTCGACCGCTCTGAAATGCATTAGCCCCTGCAGACTTGGGTGACAAGTGTAGTAATCATCTGATCTCACTTCGAATCCCGTCGGGAGAGGCTCACAAAACGATCTTGATTTCCAT
>4eb901e2185fa9e60f03e7392e4be17f
GCATGCCTGTTTGAGTGTCATTAAATTCTCAAAACTCAGTTGGTTTTACATCGACTGGGATTTTGGACTGTGAGGGTTGCCGGTACTCCTTATTGGATCGGACTCCCTTTAAATACATTAGTGGTTACCGATCCGCTTCCACTTGGTGTGATAGTATATCTACGCCTTTGTGAATGATCAAGTTGTTGTTATCCGCTTCTAACCCCGTCTGACCTTTTGAGTCGGACAAGCTTCTTTGACA
>6124dd6e4ec863d76e9b0dff66dd1ac0
CTCCTTGGTATTCCATGGAGCATGCCTGTTTGAGTGTCACGTGAAATCATCATCCTAGGTGAAACCTCGGTTTCGTCAAGTGATGGACTTGGACTGTGCCGTTGTTCCACCTTCGGCTCGTCTTGAAATGCATTAGCCACGATTGTCGTCTGGTACACTCGGTGTGATAGACATCTACGCCGTGAGTGCTCAGGTCGAGGTGGCTCACAGTCTCCTCTTGTGAGGAAAAACACCTTTACG
>26877b80601538509f098b3d6ff66808
CGCACCTTGCGCCTTTTGGTATTCCGAAGGGCATGCCCGTTCGAGTGTCTTGAAATCATCATCCCTCTCAGTTTTGTGCTGGGCGGGGATGGACTTGGAGGCTTGCTGCTGTATAAGTGGCTCCTCTTGAATGCATCGGTTGCGCTTTGAGGCGTACCTTGACGTTGTAATCTCCCTCGTCTTGGTTTGCTTTGAGCTGACCTCGGCTTAGCCTTTGGAGTGGCGGCCAGTCTCATTTGAA
>c506b59a47fa72217e6971b33331435b
TGTTTGAGTGTCATGAATAACCTCGATCCGCTGTCTTTTGACGGTTGGACTCGGATTTTGGAGGCTTGCTGGAAAGCGTGTGCTTTGCGGTGTTTTGCACTGCTGGTTAATTAGCGTCTTCGGCTCCTCTTGAAATGCATTAGCGGTCGTGGCTACGGTCAAGCGGTGTGATAAACGTCATCGCCGTTATGCTCTGAGCGGATGCGATTGCTGCAAGTCGTCTTAGGACAAAATTTATGCG
>5c2273f0878ca428b662fff999843956
AATCATCGAATCTTTGAACGCACATTGCGCCCCTCGGTATTCCGGGGGGCATGCCTGTTCGAGCGTCATTACACCCCTCAAGCGTAGCTTGGTATTGGACTTTCGCGGGCCCTTTTATATAGGGAGGAGCTCGCGGGTTCGAAAAGCAGTGGCGGTCCCCGAGGATTTCGCGCGTAGTAAATTTTATCCCGCGTTGGAAAGAATCGAATGGCCTTGCCAAAAACCGCCAGAAATTTCCACAAAT
>cc1203f416cce4c6d17ce5bdc3541bb1
CGCACCTTGCGCCTTTTGGTATTCCGAAGGGCATGCCCGTTCGAGTGTCTTGAAATCATCATCCCTCTCAGTTTTGTGCTGGGTCGGGATGGACTTGGAGGCTTGCTGCTGTATAAGCGGCTCCTCTTGAATGCATCGGTTGCGCTTTGAGGCGTACCTTGACGTTGTAATCTCCCTCGTCTCGGTTTGCTCTGAGCTGACCTCGGCTTAGCCTTTGGAGTGGCGGCCAGTCTCATTTGAA
>46aca6d2f2f9181eb4aa50ce571aad79
ATCATCGAATCTTTGAACGCACCTTGCGCTCCTTGGTATTCCGAGGAGCATGCCTGTTCGAGTGTCGTGAAGTCATCAACTCACTTCCATTGTGAAGTGCAGCTTGGAAATGGAGCTCGTCGGCGTAAGTCGACCGCTCTGAAATGCATTAGCCCCTGCAGACTTGGGTGACAAGTGTAGTAATCGTCTGATCTCACTTCGAATCCCGTCGGAGAGGCTCACAAAACGATCTTGATTTCCAT
>9b14b4b66575bdc05d03bf19a4ebc338
CGCACCTTGCGCCTTTTGGTATTCCGAAGGGCATGCCCGTTCGAGTGTCTTGAAATCATCATCCCTCTCAGTTTTGTGCTGGGCGGGGATGGACTTGGAGGCTTGCTGCTGTATAAGTGGCTCCTCTTGAATGCATCGGTTGCGCTTTGAGGCGTACCTTGACGTTGTAATCTCCCTCGTCTCGGTTTGCTTTGAGCTGACCTCGGCTTAGCCTTTGGAGTGGCGGCCAGTCTCATTTGAA
>903814f5b2b20e9465c5a7ea72d29a0d
AGTGAATCATCGAATCTTTGAACGCACATTGCGCCCCTTGGTATTCCATGGGGCATGCCTGTCCGAGCACCAATTCCGGAACCCCTCAAGCTCTGCTTGGTGTTGGGCGTTTGTCCCGACGCACGCGCGACGACTTGCCCCAAATGCACTGGCAGCGGTCGTGCCAGCCACTCGCGCAGGGAGTTGCGCAGGATGGGTGGTGGCTCAACATCGACCAGCGTCCACGAAGCTCTTTAAATTCATTGACC
>1fd74ccb13f9065570ae7b675a95e811
TGTCATTAAATTCTCAACCTTTAACTGCTTTGTTGTGGTTAATGGCTTGGATGTGAGGGTTTGCTGGCTTCCTTCAGTGGATGGTCTGCTCCCTTTAAATGCATTAGTGGGATCCTTTGTGGATCGCCATGCACTTTAGTGTGATAGTTTATCTACGCTATTGTGTTGGTCCGCAAAACTTGTGGGAACCTGCTTATAACCGTCCTTCATTGGACAAAACGTACTTTGTACGACCTTGAC
>8495739bfed3725e59619e4eb2c00399
TTCCGAAGGGTATGCCTGTTTGAGTGTCATTAAATTCTCAAGTCAATCAAGTGTTTACATTTGAATGATTTGGATTCTGAGGGTTTCTGTTGGCTCTAGTAGTCGACTCCCTTTAAAAGCATTAGTGGCTTGTCGATCCCCATTATTGGTGTGATAGCTCTATCTACATTTATAATGGCAAGGTCATACAATGGCAATGTAGCTGCTTTCGAACAGTCTAGTTTACTGGACAATTTGAACC
>7831c695df0ae50b425b4ee924965091
ATTGCAGAATTCAGTGAATCATCGAATCTTTGAACGCACATTGCGCCCACTAGTATTCTGGTGGGCATGCCTGTTCGAGCGTCATTAAGTCCACTCAAGCCCTTTTGCTTGGTATTGGGAGACTGCTTCAGTGCAGCTCCTCAAAGACAGCGGCGGAGTCGTGTCATCCTCTGAGCTTAGTAATTACTACCAGCTTGCGAGCGAGGCGCGTCCCCTGCCGTAAAACCCCCATCTTTTTAATGGTTGACCTCGGATCAGG
>ad3250508bd20398323bbf428ec9abb4
CATCGAATCTTTGAACGCACCTTGCGCTCCTTGGTATTCCGAGGAGCATGCCTGTTCGAGTGTCGTGAAGTCATCAACTCACTTCCATTGTGAAGTGCAGCTTGGAAATGGAGCTCGTCGGCGTAAGTCGACCGCTCTGAAATGCATTAGCCCCTGCAGACTTGGGTGACAAGTGTAGTAATCATCTGATCTCACTTCGAATCCCGTCGGGAGAGGCTCACAAAACGATCTTGATTTCCAT
>e9af28eed09a1e2edc95e069a3e282e3
CGCACCTTGCGCCTTTTGGTATTCCGAAGGGCATGCCCGTTCGAGTGTCTTGAAATCATCATCCCTCTCAGTTTTGTGCTGGGTTGGGATGGACTTGGAGGCTTGCTGCTGTATAAGCGGCTCCTCTTGAATGCATCGGTTGCGCTTTGAGGCGTACCTTGACGTTGTAATCTCCCTCGTCTCGGTTTGCTTTGAGCTGACCTCGGCTTAGCCTTTGGAGTGGCGGCCAGTCTCATTTGAA
>8a9f7d5a1ac79d27b3b1788195b8aa72
AAATTCTCAACTTCAAAAGCTTTTGTCTTTTTGAAGCTTGGATGTGAAGGCTTGCTGGCATTTTAAATGTTCAGCTCCTTTGAAATGCATTAGTGGACCCGTTTGTGTTCAACCCTTAGTGTGATAATTGTCTACGCTATGGTTTTTGAACGCTTGCTCATTAGAACTTCGAGGTGTTATTAGCATTCTCGGTATGGAGAGTTGCATGAACTTGCTCTTTCTGTCTATTGAGTCAGGATTGTCTGCTTCTAACAGTCTGCATTTGTTAGACAATTTTGAACC
>451552dd41ed4bfe58f7b4ee6ee8f0d3
CCTTGCGCCCCGTGGTATTCCGCGGGGCATGCCTGTTTGAGTGTCACGTGAAACCTCATTAGGACGATGTCAAAGTCGTCCCTAATGGACTTGGACTGTGCCGTAGTGGCTCGTCCTGAAATGCATTAGCTGGGTCGCCTTGCCGTGCTGGCCGTGGTGTGATAATTATCTGCGCCTGTAAGTGCTTTGCGGTTTAGAGCGGTGCGGCTCATAGCCGTCCGAGAGGACAATCTATTTAACG
>89910551f364c616221c79e990eddb23
TTGCGCCCCGTGGTATTCCGCGGGGCATGCCTGTTTGAGTGTCACGTGAAACCTCATTAGGACGATGTCAAAGTCGTCCCTAATGGACTTGGACCGTGCCGTAGTGGCTCGTCCTGAAATGCATTAGCTGGGTCGCCTTGCCGTGCTGGCCGTGGTGTGATAATTATCTGCGCCTGTAAGTGCTTTGCGGTTTAGAGCGGTGCGGCTCATAGTCGTCCGAGAGGACAATCTCACTTTAACG
>ef9f1e99e9a95f88fe75fbb14d78873a
AATTGCAGAATTCAGTGAATCATCGAATCTTTGAACGCACATTGCGCCCCTTGGTATTCCATGGGGCATGCCTGTTCGAGCGTCATCTACACCCTCAAGCTCTGCTTGGTGTTGGGCGTCTGTCCCGCCTTTGCGCGTGGACTCGCCCCAAATTCATTGGCAGCGGTCCTTGCCTCCTCTCGCGCAGCACATTGCGCTTCTCGAGGTGCGCGGCCCGCGTCCACGAAGCAACATTACCGTCTTTGACCTCGGATCAGGTAG
>1618f64bcde9a5cecb983681ebd1e9bc
CATCGAATCTTTGAACGCACCTTGCGCTCCTTGGTATTCCGAGGAGCATGCCTGTTCGAGTGTCGTGAAGTCATCAACTCGCTTCCTTTGCGAAGCGCAGCTTGGAAATGGAGCTCGTCGGCGTGAGTCGACCGCTCTGAAATGCATTAGCCCCTCTTACTTGGGTGACAAGTGTAGTAATCGTCTGATCTCACTTCGAATCCCGGTCGAGAGAGGCTCACAAAACGATCTTGATTTCCAT
>b796195121cb7680930157ff51f0c99f
TGTGAATTGCAGAATTCAGTGAATCATCGAATCTTTGAACGCACATTGCGCCCTTTGGTATTCCGAAGGGCACGTCTGTGTGAACGTCATTTAAACACCCAAGCCTCGCTTGGTGATGGAGGCGGCCGGTTGCCGTCGTCCGCAATCCGTAGGCTGCGGCGCCCCTTCTGTGAAAGTAGTGAGACACATCTTTTCGCGGATGTCGGCTGACCCTGCAGGCCCAACGAACCCCCCTACACGCACTTGACTTCACATCAGGCGAGGT
>7780ef3a425288cf361b8fa32fa9ec47
AATTGCAGAATTCAGTGAATCATCGAATCTTTGAACGCACATTGCGCCCCTTGGTATTCCATGGGGCATGCCTGTTCGAGCGTCATTTGAACCCTCAAGCTCTGCTTGGTGTTGGGTGTTTGTCCCGCCATTGCGCGTTGGACTCGCCTTAAAGCAATTGGCAGCCATGTAATCCGGCTTTGAGCGCAGCACATTGCGTACTCTCTACCGGTGCAGTGGGCCTCCAGAAGCCTTTTTTTACTCTTGACCTCGGATCAGGT
>00b38f9a2f12910214e85ddc592b6ab0
CCCGCCAGTACTCTGGCGGGCATGCCTGTCCGAGCGTCATTTCAACCCTCAGGCCTTCTTGTGCCTGGCGTTGGGGTATTGTGCCTTCTCGAATGCACGCCCTCAAGAAAAGCGGCGAGCCTGTCGTGGCTCCTAGCGCAGTAGAATCACTCGCTACGGGACCCGGCGGCGCCCTGCCGTCAAAATCTGCGGGTTCAAGGCTTCCGGCTTCAGGCTTGGTTGGCCCCCGCACCGATGTAT
>461111c0665500e141a941a5d3cfc68d
GAATCTTTGAACGCACATTGCGCCTTCCGGTATTCCGGGAGGCATGCCTGTTCGAGCGTCGCAAATGACATCAAGCCCCGGGCTTGGACTTGGTCGCGCAATCCCTCGGGGTCCTGCGCCTCCGAAAAAGAGCGGCGGCTCGGTCGAGCTTCTAGCGCAGTGACAATACATATACGCTATCGGAGACTCGCCCGGGCTTGCCGGAACCCCCATTGCGCGGGTCAGTTGCATGCTCCACGAAA
>90f8d216f8eda380924f0c9ed6522c8f
AATCCAGTGAATCATCGAATCTTTGAACGCACATTGCGCCCGCCAGCATTCTGGCGGGCATGCCTGTTCGAGCGTCATTTCAACCCTCGACCTCCCCTGGGGGAGGTCGGCGTTGGGGACCGGCAGCACACCGCCGGCCCTGAAATGGAGTGGCGGCCCGTCCGCGGCGACCTCTGCGTAGTAATACAGCTCGCACCGGAACCCCGACGCGGCCACGCCGTAAAACACCCAACTTCTGAACGTTGACCTCGAA
>0c37c19a66182493b45c3bab21732e8b
CCGAAGGGCATGCCTGTTTGAGTGTCATTAAATTATCAACCTTGCTCGCTTTTACCGGCTTGAGTTAGGCTTGGATGTGAGGGCTTTGCTGGCTTCCTTCAGTGGGTGGTCTGCTCCCTTTAAATGCATTAGTGGGATCTCTTGTGGACCGTCACTTGGTGTGATAATTATCTATGCCATTTGACTTTGAAGCAAAACTTATGGGAACCTGCTTACAACCGTCTCCGGACAAACTCTGACA
>7080565a4fe40ea897f9e40003405700
CCTTGCACTCCTTGGTATTCCGAGGAGTATGCCTGTTTGAGTGTCATTAAATTCTCAAACCTTCATGGTTCTTGCAGCTTTTGAAGGCTTTGGATGTGGGGGTTGCTGGTTTTCACAAGTCAGCTCTCCTTAAATGCATTAGTGGTTACTGTTCTCCACTTCGACGTGATAGTTATCTACGTCCATAGGTGGTTGATGTTAAGTGTAGCTGCTTTCTAACTGTCTTTGGACAATTTGAATC
>351a69e8818f92f9f1de1289453c8bce
AAATTCTCAACTTCAATAGTTTTTATAGCTCATTGAAGCTTGGATGTGGGAGCTTGCTGGCGTCTTAGATGTTCGGCTCTCCTTAAAAGCATTAGTGGAAACTCGTTTGTTGGACCACCCTTGGTGTGATAATTATCTACGCCTTGGTCAGTCTGGCAGCTCTGGTTTGATTGTCCTCAGGCGCTTCAGTGGAGCGTTCTGGTTGGGGTGGCTGCATTAGTTTGCTCTGCCTGCAATAAGATCTCACTAGAGTAGGGATGTCTGCTTTCTAACCGTCTGTGTATTCAGACAATTTATTGACT
>65c16c575bf4b0bbc5c88caf4b848446
GCACCTTGCACTCCTTGGTATTCCGAGGAGTATGCCTGTTCGAGTGTCATGAAGCTATCAACTCGTAAATTTTTATTGATTTACGCAGTTGGATGTGGAGCTTGTTGGTTGTTAATCAACTGCTCTGAAATGTATTAGCCGTCTTGTTACTTGATGTGACTGCATCAGTGTAGTAATTTATTATGCACTGGCGACCTCATCTAATTTACAAGTGTTGCTCATAAAGACCCAATTTCATTCA
>9767efe56fbd9cd124fa2145fe7442f0
CCTTGCACTCCTTGGTATTCCGAGGAGTATGCCTGTTTGAGTGTCATTAAATTCTCAAACCTTCAAGGTTCTTGTAGCTTTTGAAGGCTTTGGATGTGGGGGTTGCTGGTTTTCGCAAGTCAGCTCTCCTTAAATGCATTAGTGGTTACTGTTCTCCACTTCGACGTGATAGTTATCTACGTCCATAGGTGGTTGATGTTAAGTGTAGCTGCTTTCTAACTGTCTTTCGACAATTTGAACC
>1ccc81c2c3e9d446b2c4fe8e11f11fb6
GTGAAATTATCAACCTTATCGGTTTTCTTTTGAAGACCAGTGAGGCTTGGACTCTGGAGGCTCTTGCTGGCAGCGTTTGCAGCCGGCTCCTCTTAAATGCATTAGCGAGGTCCTCATTGCTTGGCCTTTGGCGTGATAAGTATCTACGTCCTTGGTACAAGCTATGCTTTTGGGACTCGCTTCCAATCGTCTCTTTCAGAGACAACTTGGGTCTTCATTTATGAGGCTCAACTCTCACAA
>835e231bb27521fb0ff1bd45c55b0d4f
CGCACCTTGCGCCTTTTGGTATTCCGAAGGGCATGCCCGTTCGAGTGTCTTGAAATCATCATCCCTCTCAGTTTTGTGCTGGGTCGGGATGGACTTGGGGGCTTGCTGCTGTATAAGCGGCTCCTCTTGAATGCATCGGTTGCGCTTTGAGGCGTACCTTGACGTTGTAATCTCCCTCGTCTCGGTTTGCTTTGAGCTGACCTCGGCTTAGCCTTTGGAGTGGCGGCCAGTCTCATTTGAA
>dc7a24f54eed22cae44e2a947569fbb0
TGCCTGTTTGAGTGTCATTAAATTCTCAATCCTTTAAAGCTTTATTGATTTAAGGGCATTGGATGTGGAGGTTTATTGCTGGCTTTGTTTACAGAGTTGGCTCCTCTTAAATGCATTAGTGGCTTCTTTGAAGGATCCCCATATAATGGTGTGATAGTATATCTACATCATATAATGGCTAGGTCATGTAAAAGATAAAGGAGTTGCTTTCTAATCGTCCTTAATTGGACAACCTGAACC
>e66885cd2a0a5c8a5e5b8989927347de
ATAAGTAATGTGAATTGCAGAATTCAGTGAATCATCGAATCTTTGAACGCACATCGCGCCCTTTGGCATTCCGAGGGGCATGCCTGTTCGAGCGTCATTACACCACTCAAGCCTGGCTTGGTATTGGGCGAGGAGGCTCCCTCCCGCCTCAATTTCGTCGGCTGGACGGTCCATATCTCAGCGTTGTGGTATTAAATTCGCTGGTGAAAAGGACGGTTCGCGCCGTTAAAACTTTCATTAAGGTTGACCTCGGATCAGGTAGGGATACCCGC
>6dd7a48d3377803c79a0dd08947647b2
GCACCTTGCACTCCTTGGTATTCCGAGGAGTATGCCTGTTCGAGTGTCATGAAGCTATCAACTCGTGAATTTTTATTGATTTACGCAGTTGGATGTGGAGCTTGTTGGTTGTTAATCAACTGCTCTGAAATGTATTAGCCGTCTTGTTACTTGATGTGACTGCATCAGTGTAGTAATTTATTATGCACTGGCGACCTCATCTAATTTACAAGTGTTGCTCATAAAGACCCAATTTCATTCA
>cc921465ae4e21076247624ab80e4632
CATCGAATCTTTGAACGCACATTGCGCCTTCCGGTATTCCGGAGGGCATGCCTGTTCGAGCGTCGCGATCGCAAGATCACACGAGCCATCGTGTGGAGCTGGGGGAAGCGTCCGCCGGGCGCCCCCCCGAAAACGAGCGGCAGTCCCGTCGGACCCTCGGCGCGTTGAAATCTTTCGCCGACGGTGGTTTCGACGGCCCTCGCCGGACAATCGGCGCGCCCCCGCGGCGTGGCCTCTCCAA
>cfdce9877af68511edd4fbeb7d6dcaf5
TGCAGAATTCAGTGAATCATCGAATCTTTGAACGCACATTGCGCCCCTCGGTATTCCGTGGGGCATGCCTGTTCGAGCGTCATTTAACCCCTCAAGCCTAGCTTGGTATTGGGTGCTTGTCCCGCCTCTCGCGCGGCGACTCACCTCAAAGTCATTGGCAGCCCGCATCTCGCCGGCCGTGAGCGCAGCACAGACGCGCTCTTGGCAACGACGGATCGGCTCTCCAAAAGCTTATTTCAACCACTGACCTCGGATCAG
>2a86a0655101956ab902a355b2c91bf7
CAGTGAATCATCGAATCTTTGAACGCACCTTGCACCCCACGGCTTTCCGTGGGGTACGCCCGTTCGAGTGTCACGTTAACATCGCCTAGAGGCTTGCCTCGAAAGCGGACTTGGACGTTGCCGGCGAAAGTCGGCTCGTCTCGAAATGCATTAGCTAGAGTGCTCGCAGGCACGGCGTTGATAACTTCTACGTCTTGACTTCGGACTCCCTGCTTCCAATCGTCTTCGGACAATTCACCAAGTTTGACC
>0e66eafe46ec13fbc4a617d2f8e5fc6e
ATTGCAGAATTCAGTGAATCATCGAATCTTTGAACGCACATTGCGCCCACTAGTATTCTGGTGGGCATGCCTGTTCGAGCGTCATTAAGTCCACTCAAGCCCTTTTGCTTGGTATTGGGAGACTGCTTCAGTGCAGCTCCTCAAAGACAGCGGCGGAGTTGTGTCATCCTCTGAGCTTAGTAATTACTACCAGCTTGCGAGCGAGGCGCGTCCCCTGCCGTAAAACCCCCATCTTTTTAATGGTTGACCTCGGATCAGG
>aa1708c9c141c90c46d5897559575f60
AATGTGAATTGCAGAATTTAGTGAATCATCGAATCTTTGAACGCACATTGCGCCCCTTGGTATTCCGGGGGGCATGCCTGTTCGAGCGTCATTTCAACCCTCAAGCTCTGCTTGGTCTTGGGCGTTGCCGGCAACGGCTAGCCCTAAAATCAGTGGCAGTGCCAGCGGGCTCTATGCGTAGTAATCATACCCTCGCTACTGAGACCTGCTGCGCGCGCGCCAGCAACCTTTATATTCTATGGTTGACCTCGGATCAGGTAGGGATAC
>0a7435a32d1955908b43af1b882cd3e4
AATTCAGTGAATCATCGAATCTTTGAACGCACATTGCGCCCGGCAGTATTCTGCCGGGCATGCCTGTTCGAGCGTCATTTCAACCCTCAAGCCCCCGGGCTTGGTGTTGGAGATCGGCCCGCCCCTGCGGCAGGCCGGCTCCGAAATCCAGTGGCGGTCCCGCTGTAACTTCCTCTGCGTAGTAGCAATATCTCGCACCGGAAAGCGACGGAGCCTTGCCGTAAAACCCCCAACTTCTGAAGGTTGACCTCGG
>960472da6e1846b1d1d48b45f79bc2cc
CTCCTTGGTATTCCATGGAGCATGCCTGTTTGAGTGTCACGTGAAATCATCATCCTAGGTGAAACCTCGGTTTCGTCAAGTGATGGACTTGGACTGTGCCGTTGTTCCACCTTCGGCTCGTCTTGAAATGCATTAGCCACGATTGTCGTCTGGTACACTCGGTGTGATAGACATCTACGCCGTGAGTGCTCAGGTTGAGGTGGCTCACAGTCTCCTCTTGTGAGGAAAAACACCTTTACG
>c222352a6876f3101e322c8a5fdcf89e
TTGAACGCACCTTGCGCCCAGTGGCATTCCACTGGGCACGCCTGTTTGAGTGTCACGTCAACCATCGCCCGCAACGATTGTCACGATCGTCGCGGCGCGGATTTGGACGGTGCTGTAATGAGCTCGTCTTGGAATGTATTAGCAGTCTAAGGACCGCGCGTCGGTGTGATAATTGTTGGTTATATGCGCCGTGCTCGTGTCTGGTGAACGCTCCCAATTGTCCGCGAGGACAAATCTAAAGC
>a180e8e1cc037f778da77a535e96db47
ACGCACCTTGCGCTCCTTGGTATTCCGAGGAGCATGCCTGTTTGAGTGTCATGTTAATCATCAACTGTGGATTTTCTTGATCCACAGATTGGACTTGGAGGCTGCAGACGCAAGTCAGCTCCTCTCTAAATGCATTAGCTGGATCATCAATGGTCTAATGTGGTGTGATAGATTATCTACGCCGTAATGAAACCAATGTGTTCGGCTTCTAATCGTCCGCACCGGACAAGTACATTTTAAT
>8302d4ff24437007a1f73452657e178d
GATAAGTAATGTGAATTGCAGAATTCAGTGAATCATCGAGTTTTTGAACGCACACTGCGCCCCTTGGTATTCCGGGGGGCATGCCCGTTCGAGCGTCATTTCACCAATCAAGCCTGGCTTGGTATTGGGCCACGGGGGCGACCCGGGTCCCGAAGTCGTCGGCTGGAAAGCTCTGATCTCAGCGTCGTGGAATCCATTCGCCGACGAGAGGAGCGATCCGTGCCGTTAACATCCATTCAAAGGTTGACCTCGGATCGGGTAGGAATACCCGCTG
>3bbfa8707b6ab17dad410a7a73b8de73
TCGAATCTTTGAACGCATATTGCGCCCTTTGGTATTCCGAAGGGCATGCCTGTTCGAGCGTCATTATCACCCCTCAAGCCCGGCTTGTTGTTGGACCAAGTCCCGTCACACGGACCGGTTCCAAAGATAATGACGGCGTCTGTGAGGACTCCAGTACACTGAGCTTTCGGGCACGTACTGTCAAGAATCCAGGCTCCGTTTAACCAAAAGACAGGTGCTTCGGCGCCCATCTTTACTTCAA
>89f82faf3563b0c0c635e42199eef928
AAGTAATGTGAATTGCAGAATTCAGTGAATCATCGAATCTTTGAACGCACATCGCGCCCTTTGGCATTCCGAGGGGCATGCCTGTTCGAGCGTCATTACACCACTCAAGCCTGGCTTGGTATTGGGCGAGGAGGCTTCCTCCCGCCTCAATTTCGCCGGCTGGACCGTCCGTATCTCAGCGTTGTGGAATCAAGTTCGCTGGCGAGAAGGATGGCTCACGCCGTTAAACCGTTTCATGAAAGGTTGACCTCGGATCAGGTAGGGATACCC
>6e677ccfe5f6438cfaabd7e4ed62fce4
GGTATTCCGGAGGGCATGCCTGTTTGAGTGTCTTGATATCATCAAACCCTTCGGGTTCGCGCCCGCTGCGGTTTGGAGTTGGGGGCTTGCTGCCGCGAGGCGGCTCCCCTTAAAATCATCGGTTTGGCTCGCATCATGCGGCTTGCACCTTTGGCGTTGTATTTTCCTCGCCTTTGATCGGTCTTGCTCGTTTCCGCGCCTCACCTCGACTTGCCCTTTGGGTGGCGGTCACTTCTTGACA
>fb52b04c32bb94e58b200c892a1a68d6
AGAATTCAGTGAATCATCGAATCTTTGAACGCACATTGCGCCCCTTGGTATTCCGGGGGGCATGCCTGTTCGAGCGTCATTACAACCCTCAAGCTCTGCTTGGAATTGGGCACCGTCCTCACTGCGGACGCGCCTCAAAGACCTCGGCGGTGGCTGTTCAGCCCTCAAGCGTAGTAGAATACACCTCGCTTTGGAGCGGTTGGCGTCGCCCGCCGGACGAACCTTCTGAACTTTTCTCAAGGTTGACCTCGGATC
>8fb9c6236f53cb133562d4f60d043f3d
AATGTGAATTGCAGAATTCAGTGAATCATCGAATCTTTGAACGCACATTGCGCCCTCTGGTATTCCGGGGGGCATGCCTGTTCGAGCGTCATTACAACCCTCAAGCTCTGCTTGGTATTAGGCTTCACCTGCTACAGGTGGGCCTCAAAATCAGTGGCGGTGCCATCTGGCTTCAAGCGTAGTAATTTTTCTCACTTGGGAGTACCAGTTGTGTGCCTGCTATCAAACCCCAATTTTTAAAGGTTGACCTCGGATCAGGTAGGGATA
>af426eb0f2c760b16b3e2aaed9de8f15
TATTCCGAAGGGCATGCCTGTTTGAGTGTCATTAAATTATCAACCTTTGTTCGTTTGAGCAAAGGCTTGGATGTGAGGGCTTTGCTGGCTTCCTTCAGTGGATGGTCTGCTCCCTTTAAATGCATTAGTGGGATCTGTTGCGGACCGTCACTTGGTGTGATAATTATCTATGCCACTTGACTTTGAAGCAAACTTTATTGGAACCCGCTCATAACCGTCTCGCAAGAGACAACTTTTTTTG
>21e5a1cc72dbdc06b5ce9f754382a49e
GTGTGAATTGCAGAATTCAGTGAATCATCGAATCTTTGAACGCACATTGCGCCCTTTGGCATTCCGAAGGGCATACCTGTTCGAGCGTCATTTAAACCCCTCAAGCCCAGCTTGGTTTTGGGCGTCTTGTCTGAATAGACTCGCCTTAAAAATATCGGCACTATCTTGCTTATTAGGGACACAGTACATTGTTGCTCCTGATCGAAGCAGGTTGGTAGCTACTTAACTTTATTCATTATCATTTGACCTCGGATCAGGTAGGGATA
>eedc9e474bf1d5990eeb1c9f7e0b3a76
CGCACCTTGCGCCTTTTGGTATTCCGAAGGGCATGCCCGTTCGAGTGTCTTGAAATCATCATCCCTCTCAGTTTTGTGCTGGGTCGGGATGGACTTGGAGGCTTGCTGCTGTATAAGCGGCTCCTCTTGAATGCATCGGTTGCGCTTTGAGGCGTACCTTGACGTTGTAATCTCCCTCGTCTCGGTTTGCTTTGAGCTGACCTCGGCTTAGCCTTTGGAGTGGCGGCCAGTCTCATTTGAA
>5b6f119e08541f02e2841b726010c054
AACGCACCTTGCGCTCCTTGGTATTCCGAGGAGCATGCCTGTTTGAGTGTCATGTTAATCATCAACTGTGGATTTTCTTGATCCACAGATTGGACTTGGAGGCTGCAGACGCAAGTCAGCTCCTCTCTAAACGCATTAGCTGGATCATCAATGGTCTAATGTGGTGTGATAGATTATCTACGCCGTAATGAAACCAATGTGTTCGGCTTCTAATCGTCCGCACCGGACAAGTACATTTAAT
>e77a93bfa94bfe94f4bbd5522c9a391b
AATTGCAGAATTCAGTGAATCATCGAATCTTTGAACGCACATTGCGCCCCTTGGTATTCCATGGGGCATGCCTGTTCGAGCGTCATTTGAACCCTCAAGCTTTGCTTGGTGTTGGGTGTTTGTCTCGCTTTTGCGCGTGGACTCGCCTTAAAGTCATTGGCAGCCATGTAATTCGGCTTTGAGCGCAGCACATTGCGATCTCTCTGCTGGTACATTGGCATCCAGAAGCCTTTTTTTTAATCTTGACCTCGGATCAGGTAG
>8a741e1b5098bcec4b1bac9ffe0790d0
TTGAACGCACCTTGCGCCCAGTGGCATTCCACTGGGCACGCCTGTTTGAGTGTCACGTCAACCATCGCCCGCAACGATTGTCATGATCGTTGCGGCGCGGATTTGGACGGTGCTGTAATGAGCTCGTCTTGGAATGTATTAGCAGTCTAAGGACCGCGCGTCGGTGTGATAATTGTTGGTTATATGCGCCGTGCTCGTGTCTGGTGAACGCTCCCAATCGTCCGCGAGGACAAATCTAAAGC
>4f2374faa13fdbb8854067961ea8e1b7
CTTGCGCTCCTTGGTATTCCGAGGAGCATGCCTGTTTGAGTGTCATTAAATTCTCAACTATACAAGTTTTATAACTTGCATGGCTTGGATCATGGGATCTGCGGGCTCGTAAGAGTCGGCTATCCTTAAAAGTATTAGCAGAGCTTTTGCCGCTAATCATTGGTGTGATAATTATCTACGCCATTGAAGAGTGACATACTAAGGCTTAGCTTCTAATCGTCTTCACAGACAATTTTTGACA
>39ddc7b9fcc3a314047d1cf74eadfca9
GGTATTCCGGAGGGCATGCCTGTTTGAGTGTCTTGATATCATCAAACCCTCGGGTTCGCGCCCGCTGCGGTTTGGAGTTGGGGGCTTGCTGCCGCGAGGCGGCTCCCCTTAAAATCATCGGTTTGGCTCGCATCATGCGGCTTGCACCTTTGGCGTTGTATTTTCCTCGCCTTCGATCGGTCTTGCTCGTTTCCGCGCCTCACCTCGACTTGCCCTATGGGTGGCGGTCACTTCTTGACA
>d04de91ddacfbef8a3b95a2e670c5106
TTTGGTATTCCGAAGGGTATGCCTGTTTGAGTGTCATTAAATTCTCAAAACCCAGTTGGTTTTACATCGATCGGGATTTTGGATTGTGAGGGTTGCCGGTCCTAACAGGATCGGACTCCCTTTAAACACATTAGTGGTTATCGATCCGCTTCCACTTGGTGTGATAGTCTATCTACGCCTTTGGAATGATCAGTTGTTATCCGCTTCTAACCGTCCGACTCAGTTGGACAGCCTTTGACA
>63a0b691036cca127a23465b905979b1
TGCAGAATTCAGTGAATCATCGAATCTTTGAACGCACATTGCGCCCTTTGGTATTCCTTAGGGCATGCCTGTTCGAGCGTCATTTAGCACATTCAAGCTCAGCTTGGTGATGGGCGTCTGTCCCGCCTCCCGGGCGTGGACTCGCCTCAAAAACAGTTGGCAGCTTTATCCTTTGGTCCTAAACGCAGCAGAATTGCGCAGGAACCCGCGGAAAAAGGCTCTCCAATAAGCAAAATGGTACGCTGGACCTCGGATCAG
>e9e9e742510c1d42ec6854074b1de814
GCGATAAGTAATGTGAATTGCAGAATTCAGTGAATCATCGAGTTTTTGAACGCACACTGCGCCCCTTGGTATTCCGGGGGGCATGCCCGTTCGAGCGTCATTTCACCAATCAAGCCTGGCTTGGTGTTGGGCCCCGGGGGTGACCCGGGCCCCAAAGTCGTCGGCTGGAAAGTCCTGATCTCAGCGTCGTGAATCAATTCGCCGAAGAGAGGGACGGTCTGCGCCGTTAAATTTATCTTAGGTTGACCTCGGATCGGGTAGGAATACCCGCTGAA
>ace2393a4d774e8e1b493ad3eb957ee6
TCAGTGAATCATCGAATCTTTGAACGCACATTGCGCCCATTAGTATTCTAGTGGGCATGCCTGTTCGAGCGTCATTTCAACCCTTAAGCCTAGCTTAGTGTTGGGAGCCTACTGCTTTTGCTAGCTGTAGCTCCTGAAATACAACGGCGGATCTGCGATATCCTCTGAGCGTAGTAAATTTTTATCTCGCTTTTGACTGGAGTTGCAGCGTCTTTGGCCGCTAAATCCCCCAATTTTTAATGGTTGACC
>3e9f19bcc4e669d5fb0e6978d341b189
GCAGAATTCAGTGAATCATCGAATCTTTGAACGCACATTGCGCCCATTAGTATTCTAGTGGGCATGCCTGTTCGAGCGTCATTTCAACCCTCAAGCTCTCTTGCTTGGTGTTGGGGCTTCTGCGGCTTCGGCCGCAGGCCCTGAAAAACAGTGGCGGGCTCGCTATAACTCCGAGCGTAGTAATCTCTCTCGCTTTGGAAGAGTAGCGGTTCCCGGCCGTTAAACCCCCCAATCTCTGAAATGTTGACCTCGGATC
>885088c9ba548dc2c67f41c69546a435
AACGCACCTTGCGCTCCTTGGTATTCCGAGGAGCATGCCTGTTTGAGTGTCATGTTAATCATCAACTGTGGATTTTTTGATCCATAGATTGGACTTGGAGGCTGCAGACGCAAGTCAGCTCCTCTCTAAATGCATTAGCTGGATCATCAATGGTCTAATGTGGTGTGATAGACTATCTACGCCGTGATGAAACCAATGTGTTCAGCTTCTAATCGTCCACACTGGACAAGTACCTTTAAT
>735da4a559a97f0073678601413f06e5
TATGCCTGTTTGAGTGTCATTTAATTCTCACATCAACTTGGTTTTCCAAGCTTGAAGGTGGATGTGGAGGTCTGCGGGTCTTGAAAGAGACCGGCTCCTCTTAAATGGATTAGTGGACTGCATCGTGGCTCTATGCTTTCAGACGTGATAATGTCATCGTTTGGTTTAAGGCTTGAGCAGTAATTCGAGGTCTGCTCTCTAACTGTCTCCTTGCGAGACTGCTCTTCGGAGTAAATGACTA
>f55327935f94be3c002cdf3eb3ac4a6b
CCGAAGGGCATGCCTGTTTGAGTGTCATTAAATTATCAACCTTGCTCGCTTTTACCGGCTTGAGTTAGGCTTGGATGTGAGGGCTTTGCTGGCTTCCTTCAGTGGATGGTCTGCTCCCTTTAAATGCATTAGTGGGGTCTCTTGTGGACCGTCACTTGGTGTGATAATTATCTATGCCATTTGACTTTGAAGCAAAACTTATGGGAACCTGCTTACAACCGTCTTTGGACAAACTCTGACA
>a0a8878624f41126127fb32dd033cf6a
GGTATTCCGGAGGGCATGCCTGTTTGAGTGTCTTGATATCATCAAACCCCTCGGGTTCGCGCCCGTTGCGGTTTGGAGTTGGGGGTTTGCTGCTGTGAGGTGGCTCCCCTTAAAATCATCGGTTTGGCCCGTATCATGCGGCTAGCACCTTTGGCGTTGTATTTTCCTCGCCTTTGATCGGTCTTGCTCGCTTCCGCGCCTCACTTCGACCTGCCCTCTGGGTGGCGGTCACTTCTTGACA
>f6bb1460b93a0801031f84b9d26d39a5
TGTGAATTGCAGAATTCAGTGAATCATCGAATCTTTGAACGCACATTGCGCCCGGTGGTATTCCGCCGGGCATGCCTGTTCGAGCGTCATTTAAACCAATCCAGCTTCGTGCTTGGGTATTGGGCCTTTCGCCTCTGGGCGGGCCTCAAAATCAGTGGCGGTGCCCTCTGGCTCTAAGCGTAGTAACATTTCTCGCTATAGATGTTAGATGGTATCTTGCCAGCAACCCCTAATTTTTTAAGGTTGACCTCGGATCAGGTAGGG
>a0e88af4d00978a5a1edf6b811f0fa5d
GGGGGCATGCCTGTCTGAGTGTCTTGAATTCCTCAGGCCGGTCGGGTTTTACCCCGGCCAGGCCTGGAGCGTTGGGGGCGTGCCGGCTGCGAGGTCGGCTCCCCCGAAATGCGTCGGCTGTGGCCACCGAGCTGTCCCGAAAGGCGTTGTAACACCTCGCTTGCTGGGAGCCGCTCGGTCTCTGCGCGCCCAGACCCCCGGCAAGCCTCCAGAGCGGCTGCCGAATGTTGCCATTATCAAC
>cfb9ef22b8f129a1efaabb9ec333ea74
ACGCACATTGCGCCCTCCGGTATTCCGGGGGGCATGCCTGTTCGAGCGTCGCAAAATCCTGATCGAGCACCTCGCTGTGCTCGGACCTGGGCGTCGTCCTCCCTCCCCGGGCGGACGCACCCGAAAACCAGCGGCGGCTCGGTCGAGCTCCTAGCGCAGTGGCTTTTTTTCTCGCTAGTAGACCTCGCCCGCGCCCGCCGGCCAACCCACACTGCGCGGGTCAGTCGCATGTTCCTCTGAA
>48c545c7a822ea26dde4b1fe59a50e31
AATTGCAGAATTCAGTGAATCATCGAATCTTTGAACGCACATTGCGCCCGCCAGTATTCTGGCGGGCATGCCTGTTCGAGCGTCATTTCAACCCTCAAGCCCCATGGCTTGGTGTTGGGGACCGGCCCCGTGCCGCCCCCTAAATGCAGTGGCGACCTCGCCGCAGCCTCCCCTGCGTAGTAGCACAACCTCGCACCGGAGCGCGGAGACGGTCACGCCGTAAAACGCCCAACTTTTTTAGAGTTGACCTCGGATCAGGT
>8d32309bb36d0ace5859d1cb89a77fd2
TCATCGAATCTTTGAACGCACCTTGCGCTCCTTGGTATTCCGAGGAGCATGCCTGTTCGAGTGTCGTGAAGTCATCAACTCACTTCCATTGTGAAGTGCAGCTTGGAAATGGAGCTCGTCGGCGTAAGTCGACCGCTCTGAAATGCATTAGCCCCTGCAGACTTGGGTGACAAGTGTAGTAATCGTCTGATCTCACTTCGAATCCCGTCGGGAGAGGCTCACAAAACGATCTTGATTTCCAT
>23a9f853a6fa49582b30c4894de78877
CCGAAGGGCATGCTTGTTTGAGTGTCATTAAATTCTCAACCTTGGATCGCTTTGCGGCTTTTCAAGGCTTGGATGTGAGGGTTTTGCTGGCTTCCTTAAGTGGCGGTCTGCTCCCTTTAAATGCATTAGTGGGATCCTTTGTGGATGGTCACTTGGTGTGATAATATATCTACGCCGCTTGACTTGATGCAAAACCTATGGGAACCTGCTCATAACCGTTCTTCATTGAACAACTTTGAAC
>a26c8b6fbb86ec94dc0011fd9c44a57e
GATAAGTAATGTGAATTGCAGAATTCAGTGAATCATCGAGTTTTTGAACGCACACTGCGCCCCTTGGTATTCCGGGGGGCATGCCCGTTCGAGCGTCATTTCACCAATCAAGCCCGGCTTGGTATTGGGCCACGGGGTGTCCCGGGCCTCAAAGTCGCCGGCTGGAAAGTCCTGATCTCAGCGTCGTGGTCAATCAATTCGCCGACGAGAGGGACAGTCTACGCCGTAAAATTCATCACAGGTTGACCTCGGATCGGGTAGGAATACCCGCTGA
>95edcf1385b4fc60e6e3fad00d6aa95e
GGTATTCCGGAGGGCATGCCTGTTTGAGTGTCTTGATATCATCAAACCCCTCGGGTTCGCGCCCGTTGCGGTTTGGAGTTGGGGGTTTGCTGCCGTGAGGCGGCTCCCCTTAAAATCATCGGTTTGGCCCGTATCATGCGGCTAGCACCTTTGGCGTTGTATTTTCCTCGCCTTTGATCGGTCTTGCTCGCTTCCGCGCCTCACTTCGACTTGCCCTCTGGGTGGCAGTCACTTCTTGACA
>419d1a35d8c61a8dc158d125ce98699f
GGGGGCATGCCTGTCTGAGTGTCTTGAATTCCTCAGGCCGGTCGGGTTTTACCCCGGCCAGGCCTGGAGCGTTGGGGGCGTGCCGGCTGCGAGGTCAGCTCCCCCGAAATGCGTCGGCTGTGGCCACCGAGCTGTCCCGAAAGGCGTTGTAACACCTCGCTTGCTGGGAGCCGCTCGGTCTCTGCGCGCCCAGACCCCCGGCAAGCCTCCAGAGCGGCTGCCGAATGTTGCCATTATCAAC
>e0457d78cd2d1e3cf449740fa5913b9f
ATGTGAATTGCAGAATTCAGTGAATCATCGAATCTTTGAACGCACATTGCGCCCCCTGGTATTCCGGGGGGCATGCCTGTTCGAGCGTCATTTCACCACTCAAGCCTCGCTTGGTATTGGGCAACGCGGTCCGCCGCGTGCCTCAAATCGACCGGCTGGGTCTTCTGTCCCCTAAGCGTTGTGGAAACTATTCGCTAAAGGGTGCTCGGGAGGCTACGCCGTAAAACAAACCCATTTCTAAGGTTGACCTCGGATCAGGTAGGGA
>8e6d18f7e4c643b89c3bd735823b715c
AAGGAGCATGCCTGTTTGAGTGTCATGAAACTTTCAACCCCTTCCACCTCATTTGTGCGGTGTGGAGGGGGGTTGGACACTGGGGGATCAGCTGGGGGGGTTACATCCTTCGGCTCCCCTTGAATGCAATCAAGCCTTCCGGCACAGGTTGGTCCACACGTTGGTAAAGTTTGCCTACACGTGTCCACCGTGCCCAGGCTCCCGAAAAAGAGGGTGGGCTTTGCCCGCCTTGCCCTTTCTT
>26edf4242f953be1c8ae9bf5dbb4ca27
CATTGCGCCCCCTGGTATTCCGGGGGGCATGCTTGTTCGAGCGTCGCACATACCGATCGGGCCGTCTCGTGCCCGGAGCTGGGGCTCCACGCTTCCCTCGGGGAGGCGTGCCCCGAAAATGAGCGGCGGTTCGATCGAACTCCCAGCGCGTTGACCATCTTCGCTGCGGTGTTTCGATCGTCCCGGCCGGCCAACCTGTTCCCGCGTGGGTTTGCCCCCGCGTGGATCATCCCCCCCAAA
>7e51ee4470ccffc797baf88bfc0c2b35
AATGTGAATTGCAGAATTTAGTGAATCATCGAATCTTTGAACGCACATTGCGCCCCTTGGTATTCCGGGGGGCATGCCTGTTCGAGCGTCATTTCAACCCTCAAGCCTCGCTTGGTCTTGGGCGCTGCCGGAGACGGCTGGCCCTAAAATCAGTGGCAGTGCCAGTGGGCTCTATGCGTAGTAATGATACCCTCGCTATTGAGACCTGCTGTGCGCGCGCCAGCAACCCCCAATTTTCTATGGTTGACCTCGGATCAGGTAGGGATA
>d288bc52943925d8ca3ef010aa0a21df
AATTCAGTGAATCATCGAATCTTTGAACGCACATTGCGCCCCCTGGCATTCCGGGGGGCATGCCCGTTCGAGCGTCATTAAATCCAATCAAGCCTGGCTTGGTATTGGGCGTCGGGGCCTTCCCGCGCCTCAATTTCACCGGCTGGCCGTCGCCCGTCTTAGCGTTGTGACACACTTTTCGCTAGCGACGGGACCGGACCACGCCGTTATAATTTATGAATTTCAATCGAAATTCGATCAAGGTTGACCTCGG
>05c80544117169ea9535f284323c6a17
CATTGCGCCCCTCGGTATTCCGGGGGGCATACCTGTTCGAGCGTCATTATCTCTCTCGCGGAATGAGTTTGACAACGAGACTCACCCACGCGGTCATGGGCGTCGCTCCCTCGGGGGGCGTGCCCAAAAGTCAGTGGCGGTCCGGTGCGGCTTGGGGCGTAGTACAACCTCTCCCGTCCTGCAAGTCTCGCGCCGCGTCCGGCCAGAAGCGGGGCCGCTCGCGCGGTCACCACCTCTCAC
>9d89c0a2015a9b219162e5793b9383a2
GAATCTTTGAACGCAACTTGCGCCCTCTGGTATTCCGGAGGGCATGCCTGTTTGAGTGTCATGAAACCTCAATCCCCCAGGGTTCTGCTCTGTTGGGTGATTGGATTTGGGCGTTGCCGGCCTGGCCGGCTCGCCTTAAAGGCGTTAGTGGGATCAGCAGACCCGATCGGCGTAATAAGTTTCGCTGAGGAGGTTTGCGCGAGCCCGCTCACAACCCTCTCCTTTGGAGAACACTCTTTTG
>0b4c6c86a540d4c4bf06566ce1295940
CATCGAATCTTTGAACGCACCTTGCGCTCCTTGGTATTCCGAGGAGCATGCCTGTTCGAGTGTCGTGAAGTCATCAACTCACTTCCATTGTGAAGTGCAGCTTGGAAATGGAGCTCGTCGGCGTAAGTCGACCGCTCTGAAATGCATTAGCCCCTGCAGACTTGGGTGACAAGTGTAGTAATCGTCTGATCTCACTTCGAATCCCGTCGGGAGAGGCTCACAAAACGATCTTGATTTCCAT
>3eb5c7ea1d0c4295c8635fd0539f7875
AACGCACCTTGCGCCCTTTGGTATTCCGAAGGGCATGCCCGTTCGAGTGTCTTGAAATCATCACCCCCTCAGCTTTGTTGCTGGGACGGGTGGACTTGGAGGCTTGCTGCTGTACAGGCGGCTCCTCTTGAATGCATCGGTTGCGCTTGAAGCGTTCCTCGACGTTGTAATCTCCCTCGTCTTGGTCTGTTTTGAAACAACCTCGGCTTAGCCTCTGGAGTGGCTGCCAATCTTCTTTGAC
>6f5dee9fcaacd30d438975dfe7399fae
ATTGCAGAATTCCGTGAGTCATCGAATCTTTGAACGCATATTGCGCCCCCCAGTATTCTGGAGGGCATACCTGTTCGAGCGTCATTATCAACCATCAAGCTAGGCTTGCCGTTGGGTCTCATCGTGAACGATCGGCCCTAAAGATAACGACGGTGTTATGGCTGGACACCCGATGCAACGAGCTTTCACAGCATGCATCTGGTTAAGGCCTGACCCTTGTTTTAACTATTCAATGTCTACAAGTTGACCTCGGATCAGG
>0fbcfefbbbfb05e2f940b1506859d593
CGCACCTTGCGCTCCTTGGTATTCCGAGGAGCATGCCTGTTTGAGTGTCATGTTAATCATCAACTGTTGATTTTTCTGAATCAATGGATTGGATTTGGAGGCTGCAGACGCAAGTCAGCTCCTCTCTAAATGCATTAGCTGGATCATCAATGGTTCTAAGATGGTGTGATAGATTATCTACGCCGTGATTAAACCAACGTGTTCGGCTTCTAATCGTCCGCACTGGACAACTCCATTTAAT
>2d378d29a8263ddfa7862a354c6b49da
ATCATCGAATCTTTGAACGCACCTTGCGCTCCTTGGTATTCCGAGGAGCATGCCTGTTCGAGTGTCGTGAAGTCATCAACTCACTTCCATTGTGAAGTGCAGCTTGGAAATGGAGCTCGTCGGCGTAAGTCGACTGCTCTGAAATGCATTAGCCCCTGCAGACTTGGGTGACAAGTGTAGTAATCGTCTGATCTCACTTCGAATCCCGTCGGAGAGGCTCACAAAACGATCTTGATTTCCAT
>55edbb72ec6bae5695738a0133144f0f
CAGTGAATCATCGAATCTTTGAACGCACCTTGCACCCCACGGCTTTCCGTGGGGTACGCCCGTTCGAGTGTCACGTTAACATCGCCTAGAGGCTTGCCTCGAAAGCGGACTTGGACGTTGCCGGCGAAAGTCGGCTCGTCTCGAAATGCATTAGCTGGAGTGCTCGCAGGCACGGCGTTGATAACTTCTACGTCTTGACTTCGGACTCCCTGCTTCCAATCGTCTTCGGACAATTCACCAAGTTTGACC
>5fae0cd8ba397ea9794d2ef8f9c8a47a
TGAACGCACCTTGCGCCTTTTGGTATTCCGAAAGGCATGCCTGTTTGAGTGTCATGAAATCTCAATCCCCCTCGGGTTTTATTACCCTTGGGTGGACTTGGACTTGGGTGTCTGCCGGTTCACGCTGGCTCGCCTCAAATGACTGAGCGGGAGTTGTTTCCTATAAGCCTGACGTGATAAGTTTCGTCATGGCCGGGTGACGGCGCCTGCTTAGAACCTGCCCTCGGGCAATTAACTTTTT
>47575c0b38183912d31cd4068c281904
AGTATCATGAAATCTTCAAAGTAGACCTTTTGTTAATTCAATTGGTTCCTCACTTTGGTTTTGGAGGTCTTTGCAGCTTCACACCTGCTCCTCTTTGTTCATTAGCTGGATCTCAGTGTTATGCTTGGTTCCACTCGGCGTGATAAGTATCTATCGCTGAGGACACTGTAAAAGGTGGCCAAGGTAAATGCAGATGAACCGCTTCCAACAGTCCATTGACTTGGACAATTAATATTTATG
>0fba62f1c6c04137ff7b77ec0e079b47
AAATGCGATACGTAGTGTGAATTGCAGAATTCAGTGAATCATCGAGTCTTTGAACGCACATTGCGCCCCTTGGCATTCCGAGGGGCACGCCTGTTCGAGCGTCATTTCACCCCTCAAGCTCGGCTTGGTCTTGGGTCGCGCCCCTCTGCGGGCGGGCCCCCAACTCGTTGGCGGCGTGGGCTCCCCGAGCGTGACAGAATCACGGCGACGGGAGGGCGCGCCCGCCCGAACACCTCTCCAGGTTGACCTCGGATCAGGCGGGGATACCCGCTGAACTTAA
>e7f3c8dfadceb966ab72dce8a1dab209
TGAGTATCATGAAATTCTCAAAGTAAATCTTTTTGTTAATTCAACTGGTTTGCTTTGGACTTGGAGGTCTTTGCAGATTTCACGTCTGCTCCTCTTAAATGCATTAGCTGGATCTCAGTATATGCTTGGTTCCACTCGGCGTGATAAGTATCACTCGCTGAGGACACTGTTAAAAAGGTGGCCAGGAAATACAGATGAACCGCTTCTAATAGTCTATTAAGTTAGACAATTAATTTTTAAG
>a4f59b09e5f8a952a3ff8c7da1ae7528
GTGAATCATCGAGTTTTTGAACGCACATTGCGCCCCCTGGCATTCCGGGGGGCATGCCTGTTCGAACGTCGTACGACCCCTCGGGCTCGGCTCGGTATTGGGGGCCTGCGCGTCGCCCCCGGGCGGGGCCGCGCCCCCCGAAAGGCAGCGGCGGAGCGTGCCGGGTCAGGAGCGTCGTGGCAAAACATTCGTAGCCTCGACCCGGGCGTTCCGGCCGGGAACCATTTTTCTCTCCACGACGGTTTC
>3c72392310d072bfd084b0a9525e3269
TATGCCTGTTTGAGTGTCATTTAATTCTCACATCAACTTGGTTTTCCAAGCTTGAAGGTGGATGTGGAGGTCTGCGGGTCTTGAAAGAGACCGGCTCCTCTTAAATGGATTAGTGGACTGCATCGTGGCTCTATGCTTTCAGACGTGATAATGTCATCGTTTGGTTTAAGGCTTGAGCAGTAATTCGAGGTCTGCTCTCTAACTGTCTCCTTGTGAGACTGCTCTTCGGAGTAAATGACTA
>fffce4a69dd74e038af50dd99cea822c
TGAATTGCAGAATTCCGTGAATCATCGAATCTTTGAACGCACATTGCGCCCTTTGGTATTCCGAAGGGCATGCCTGTTCGAGCGTCATTGCAACCCTCAAGCGCCGCTTGGTATTGACTATCGTCCTTGCGACGTGGTCGGAATTCCGTGGCGGTCCAGCGAGACTTCAAGCGATCAAGATTTTACATCCCGCTTTGCAAGCACCTCGTCGAGCCGGCCAGTCAAATAAAATTTTTTTCCGGTTGACCTCGGATCAGGTAGGG
>ca1a83cb614acd675bd600b5bbcfbb2d
AGTAATGTGAATTGCAGAATTCAGTGAATCATCGAATCTTTGAACGCACATTGCACCCCTTGGTATTCCGAGGGGTATGCCTGTTCGAGCGTCATTATGACCACTCCAGCCAAGCTGGGTATTGGGCTTCGCCGGTCGGCGGGCCTTAAAACGAGTGGCGGTGCTCTTAAGCTCTACGCGTAGTAACTTTTCTCGCTATAGAGTCCTGGGAGATGCTAGCCATCAACCTCAACTTTCTCAAGGTTGACCTCGGATCAGGTAGGGATACCC
>7d8dd1d57ab31ce651d6f3bfb9ccc495
TTGCAGAATTCAGTGAATCATCGAATCTTTGAACGCACATTGCGCCCACTAGTATTCTGGTGGGCATGCCTGTTCGAGCGTCATTAAGTCCACTCAAGCCCTTTTGCTTGGTATTGGGAGACTGCTTCAGTGCAGCTCCTCAAAGACAGCGGCGGAGTCGTGTCATCCTCTGAGCTTAGTAATTACTACCAGCTTGCGAGCGAGGCGCGTCCCCTGCCGTAAAACCCCCATCTTTTTTAATGGTTGACCTCGGATCAGG
>247d565f04dd0c12d6561dba77dc2fc0
TCGAATCTTTGAACGCATATTGCGCCCTTTGGTATTCCGAAGGGCATGCCTGTTCGAGCGTCATTATCAACCATCAAGCCAGGCTTGGTATTGGGCATCCGATCGTTAAAGATCGGCCCGAAAGATAACGACGGGGTCGACACCTGATACCCGACGCAACGAGCTTTATGAGCACGCGTTGGGTGGGAAGGTGCGGCTGCCGGTTAAAATCTTAACTATCTTTAACTAGGTAGTTCATCAA
>e027635d0c7715bbdc75217365b0045e
GATAAGTAATGTGAATTGCAGAATTCAGTGAATCATCGAGTTTTTGAACGCACACTGCGCCCCTTGGTATTCCGGGGGGCATGCCCGTTCGAGCGTCATTTCACCAATCAAGCCCGGCTTGGTATTGGGCCACGGGGTGTCCCGGGCCTCAAAGTCGCCGGCTGGAAAGTCCTGATCTCAGCGTCGTGGTCAATCAATTCGCCGACGAGAGGGGCGGTCTACGCCGTAAAATTCATCACAGGTTGACCTCGGATCGGGTAGGAATACCCGCTGA
>a66f81bc4633d5e0e29a0967f42f918b
AAGTAATGTGAATTGCAGAATTCAGTGAATCATCGAATCTTTGAACGCACATTGCGCCCTTTGGCTATTCCGAGGGGCATACCTGTTCGAGCGTCATTTAAACCATCAAGCCCTGCTTGGTATTGGGCGCGGCCTCCGTGGCTCGCCTGCAACCCGTCGGCGGCACGGCCCGGCTTCAAGCGTAGCAAGAATCCTCGCTTCGGAGCCGCGGTCGGCGCCTGCCACGCGAACCATTTTAAAAGTTTGACCTCGGATCAGGTAGGGATACCC
>12fabce9772bad5f225cb53167016e5b
ACACCGTGAGTCATCGAATCTTTGAACGCATATTGCGCCCTTTGGCATTCCGAAGGGCATGCCTGTTCGAGCGTCATTATCAACCATCAAGCTAGGCTTGTCGTTGGGCATCTAATCGTTAAAGATTGGCTCAAAAGATAACGACGGGGTCGAGATTGCACGCCCGACGCAACGAGCTTTATAGCACGCGTCCAGGTAATGGGTCTCGGCTACGGTTAAACCTTTAACTAGGATCTTCCAAGGTTGACCTCGG
>1b5cfc8768666ccba07c3163d9b6693c
AATTGCAGAATTCAGTGAATCATCGAATCTTTGAACGCACATTGCGCCCCTTGGTATTCCATGGGGCATGCCTGTTCGAGCGTCATTTGAACCCTCAAGCTCTGCTTGGTGTTGGGTGTTTGTCCCGCCATTGCGCGTTGGACTCGCCTTAAAGCAATTGGCAGCCATGTAATCCGGCTTTGAGCGCAGCACATTGCGTACTCTCAACCGGTGCAGTGGGCCTCCAGAAGCCTTTTTTTACTCTTGACCTCGGATCAGGT
>168e957919cd427a3ec924eafd549219
AGTAATGTGAATTGCAGAATTCAGTGAATCATCGAATCTTTGAACGCACATTGCGCCCTTTGGCTATTCCGAGGGGCATACCTGTTCGAGCGTCATTTAAACCATCAAGCCCTGCTTGGTATTGGGCGCGGCCTCCGTGGCCCGCCTGCAACCCGTTGGCGGCACCGCCCGGCTTCAAGCGTAGCAAGAATCCTCGCTTCGGAGCCGCGGTCGGCGCCTGCCACGCGAACCATTTTCAAAAGTTTGACCTCGGATCAGGTAGGGATACCC
>b4e5e37f5d5039af08486c33910519a6
GCGCCCCGTGGCTTACCACGGAGCACGCCCGTTCGAGTGTCACGTTAACCTCTCGCCCCCTGCGATGTCACAGTCGCTTGGGCGCGGACTTGGATGCTGCCGTCGTTGGCTCGTCCGAAATGCATTAGCGAGGGCGGTCGTCTGCATCGCGTGGCGTGATAGTTTTCCTTCTCGCCTGTCGAGCGTTGTGGTCGGCGGCTCTGCTCAGAGTCCCGTCGCGTTGACGGAATCACATTCAAA
>e6305ba42190a071dc54e30ed69ad74c
AAGTAATGTGAATTGCAGAATTCAGTGAATCATCGAATCTTTGAACGCACATCGCGCCCTTTGGCATTCCGAGGGGCATGCCTGTTCGAGCGTCATTACACCACTCAAGCCTGGCTTGGTATTGGGCGAGGAGGCTCCCTCCCGCCTCAATTTCGCCGGCTGGACCCTCCGTATCTCAGCGTTGTGGAATCAAGTTCGCTGGCGAGAAGGATGGTCCACGCCGTTAAACCGTTTCATTAAGGTTGACCTCGGATCAGGTAGGGATACCCGC
>931d85090118d679247fd49d68550442
CCGAGGGGTATGCCTGTTTGAGTGTCATTAAATTATCAACTTGAAAAACTTTGTTGTCTTTCAATGCTTGGACTTGGAGCGTGCCGGTCCCTTTTGGGTCTCCGGCTCCTCTTCAAATGCATCAGTGGAACCATCGATCGCCGACCAGCTCCAGCGTGATAATTATCTACGTTGCAGCCGCGAAGTGAGCGGATCCGCTTACAACCGTCGCATAAGACAGGGGCTTGCCCCTATAATGACA
>93e8971e7fab784f87adc77e5c941471
ATTCAGTGAATCATCGAATCTTTGAACGCACATTGCGCCCCTTGGTATTCCATGGGGCATGCCTGTTCGAGCGTCATTTACACCCTCAAGCTCTGCTTGGTGTTGGGCGTCTGTCCCGCCGCTTGCCGGCGTGAGGACTCGCCTTAAAGGTATTGGCAGCGGCCTTTGTCAGCTTCTCGCGCAGCGAAGATTGCGTCGATTGGAGCATGGCGTTGGGCTCGCACCCACAAAGCTTACCACGACTTGACCTCG
>a628a7a776c4397bc4956f6375d6022a
AATCCGTGAGTCATCGAATCTTTGAACGCACATTGCGCCCCTTGGTATTCCGAGGGGCATGCCTGTTCGAGCGTCATTATCACCCCTCAAGTTTCGGCTTGGTGTTGGGCCGCGGTTTAGTGATAAACCAGTCTCAAAGATAGTGACGGCGTCCCAGAAGGAACCCGTACGAGGAGCTTTTTTAAGCATGTACGAGGCGTGATTCTGTTGGCGACCGTCTTCACTTAAACATTTATACAAGTGTTGACCTCGG
>5b1e5bf5ea86015886dc585a7e557197
TCCGAGGAGCATGCCTGTTTGAGTGTCATTAAATTCTCAACTCTCTAACTGTTGTCATGACTGTTTGGTAGAGCTTGGAAGTGAGGGTTTGCCGGCTTCATGTTGAGTCTGGCTCCCTTGAAAACGATTAGCGCAGCTTTGCACTGTCTGCTACAGGTGTGATAATTTATCTACTCTTGATTAGCGACGCGCATGAATGGCTTTGTGCTTCCAATCGTCTCGCAAGAGACAATATCTTTTG
>bc5231d885b4a824a0dead145188fc99
TCATTAAATTCTCAACCTTAACTGCTTTATTGCGGTTAATGGCTTGGATGTGAGGGTTTGCTGGCTTCCTTCAGTGGATGGTCTGCTCCCTTTAAATGCATTAGTGGGATCCTTTGTGGATCGCCATGCACTTTAGTGTGATAGTTTATCTACGCTATTGTGTTGGTCTACAAAACTTGTGGGAACCTGCTTATAACCGTCCTTTACTGGACAAAATGTACTTCTTTGTGCAACCCTTGAC
>614889c4f2a2e9b6f3d0508f22d0b647
TGTTTGAGTGTCATGAATAACCTCGATCCGCTGTCTTTTGACGGTTGGACTCGGATTCTGGAGGCTTGCTGGAAAGCGTGTGCTTTGCGGTGTTTTGCACTGCTGGTTAATTAGCGTCTTCGGCTCCTCTTGAAATGCATTAGCGGTCGTGGCTACGGTCAAGCGGTGTGATAAACGTCATCGCCGTTATGCTCTGAGCGGATGCGATTGCTGCAAGTCGTCTTAGGACAAAATTTATGCG
>52c577c3a031abfde7dfa02c1833f0cd
TGCGCTCCTTGGTATTCCATGGAGCATGCCTGTTTGAGTGTCACGTAAACCCTCACCCTTGCGATGTTAAAGTCGTCTTGTGGTGGATTTGGATTGTGCCGTAATTGGCTCATCCTTAAATACATTAGCTTGCGCTTTTTACAGTGCTCGGCATTGGTGTGATAATTATCTACGCCGCCGCCTTAGGCCTGTTCTATATGTGTAGCTTCTAATCGTCCCTTGTGGACAACTTTACTTAACG
>b0a11e4e98da755949683afd4065a9af
AACGCACCTTGCGCTCCTTGGTATTCCGAGGAGCATGCCTGTTTGAGTGTCATGTTAATCATCAACTGTGGATTTTCTTGATCCACAGATTGGACTTGGAGGCTGCAGACGCAAGTCAGCTCCTCTCTAAATGCATTAGCTGGATCATCAATGGTCTAATGTGGTGTGATAGATTATCTACGCCGTAATGAAACCAATGTGTTCGGCTTCTAATCGTCCGCACCGGACAAGTACATTTAAT
>2240aa831269781e2b89dfa8b1037135
GCGTCATGAAATTATCAAACCCCAGTTGATTGAAAAATCTGACTTGGTCTAAAGGTTTGGATTTGGGCCTTTGCAGCTGTAACAATGTTGCTGGTCTTAAATAAATTAGTCTTGGGTCTTGGGATATAATCTCTATGAAGACTACTCGGCGTGATAATACTTCATCGTTGAGGAAACTTGTAGAATTCCTTTGACCACTATAAGGCTTTCTAACCGTCTATTATCAGACAAATACTTTCAT
>b4864f7a99bc5e564892382b0cf1828c
ATAAGTAATGTGAATTGCAGAATTCAGTGAATCATCGAGTTTTTGAACGCACATTGCGCCCTTTGGTATTCCGAGGGGCACGCCCGTTCGAGCGTCATTTCACCACTCAAGCCTGGCTTGGTGTTGGGTCCACGGGGGCGACCCGGACCTCAAAGCGTCGGCGGGAAAGCTCCGATCTCAGCGTTGTGCAATCCAATCCGCTGGCGAGACGGGCTGTCCGGGCCGGAAAACTTCATTACAGGTTGACCTCGGATCGGGTGGGGATACCCGCTG
>0ffdcffcf038ac41b983422d4c00ab5b
TTTGAACGCACCTTGCACCCTTTGGTATTCCGAAGGGTATGCCTATTTGAGTGTCATTAAATTCTCAACCCATTAAATTTTTTTAATGGATTGGACTTGAGGGTTATTTGTCGGCTCTGTTCGACTCCCTTTAAATGCATAAGTGGCTCGACTCCCATTTAAACTGGTGTGATAGTTGTATCTACATCATAACAATGGCAAATGTAGCTGCTATCTAATCGTCGAAAGACAATTTGAACC
>97f3d5d326ff0cee8c39a76193905e23
ATTGCAGAATTCAGTGAATCATCGAATCTTTGAACGCACATTGCGCCCGCCAGCATTCTGGCGGGCATGCCTGTTCGAGCGTCATTTCAACCCTCAAGCACTGCTTGGTGTTGGGGCTCTACGGTTGACGTAGGCCCCCAAAACTAGTGGCGGACCCTCTCGGAGCCTCCTTTGCGTAGTAACTTTTGTCTCGCACTGGGATTCGGAGGGATTCTAGCCGTTAAACCCCCAATTTTCTAAAGGTTGACCTCGGATCAGG
>8ffaebea07859f97b11880b63f697257
AGAATTCAGTGAATCATCGAATCTTTGAACGCACATTGCGCCCGCCAGTATTCTGGCGGGCATGCCTGTTCGAGCGTCATTTCAACCCTCAAACCCCCGGGTTTGGTGTTGGGGATCGGATTGCTAGTCAATCCGTCTCCGAAATCTAGTGGCGGTCTCGCTGCAGCCTCCATTGCGTAGTAGCTAACACCTCGCAACTGGAACGCGGCGCGGCCATGCCGTTAAACACCCAACTTCTGAATGTTGACCTCGGA
>179a0f66d7648c764ab90d982de41d92
CCTTGCGCTCCTTGGTATTCCGAGGAGCATGCCTGTTTGAGTGTCACGTGAAACCCTCACCCCTGCGATTTTAAAGTCGTGGAAGGTGGATCTGGATGCTGCCGTTGTTGGCTCGTCTCGAAATGCATTAGCCGTGCGCGTCGTGCCAGCGCCTCTCGGTGTGATAATTATCAACGCCGCTCAGAGTGCCAGTGCCCAAGACCGTGGCTCATAGCCGTCTTTGGACAATTCACTTTAACG
>935f5344e65fea56c9a2cacfc151c4bc
ATTGCAGAATTCAGTGAGTCATCGAATCTTTGAACGCATATTGCGCCCTTTGGTATTCCGAAGGGCATGCCTGTTCGAGCGTCATTATCACCTATCAAGCTAGGCTTGTTATTGGACTTTTTGGTTTCACGACCGGTCTGAAAGATAGTAGACAGGACCTGACAGCCCTGGATATAACAAGCTTTTGAAAGCACATATCTGTCGGACAGCGGGCCCCTGTCTTTAAGCCCCCATTTTCTCAGGTTGACCTCGGATCAGG
>1774138a1c6fcf4869068ada637078fa
TCATCGAATCTTTGAACGCACATTGCGCCCATTGGTATTCCGATGGGCATGCCTGTTCGAGCGTCATTATCCTCTCTCAAACCCCGGGTTTGGTGTTGGACCGACATTGTTTGGGTGACTGAACAACTGGTCTTAAAGAAAATGATGGCGTCCGTGGGACCCTCTTCGCAACGAGCTTCTCGGAGCACGCGTTGAGTATCAAGGACCTTCCGGGCCGGTCTCCTTTTATATCTTTTTTTAA
>e8da45e5853195bafac7e3711199e2b5
CCCGCCAGTACTCTGGCGGGCATGCCTGTCCGAGCGTCATTTCAACCCTCAGGCCTTCTTGTGCCTGGCGTTGGGGTATTGTGCCTTCTCGAATGCACGCCCTCAAGAAAAGCGGCGAGCCTGTCGTGGCTCCTAGCGCAGTAGAACAACTCGCTACGGGACCCGGCGGCGCCCTGCCGTCAAAACCTGCGGGTTCAAGGCTTCCGGCTTCAGGCTTGGTTGGCCCCCGCACCGATGTAT
>78bf7b201f9bd4a9c22d3e62ee1cae71
TGTTTGAGTGTCATGAATAACCTCGATCCGCTGTCTTTTGACGGTTGGACTCGGATTTTGGAGGCTTGCTGGAAAGCGTGTGCTTTGCGGTGTTTTGCACTGCTGGTTAATTAGCGTCTTCGGCTCCTCTTGAAATGCATTAGCGGTCGTGGCTACGGTCAAGCGGTGTGATAAACGTCATCGCCGTTATGCTCTGAGCGGATGCGATTGCTGCAAGTCGTCTTAGGACAAAATGTATGCG
>083328f22c6c64d3f4c8cac7b52cf465
AATTGCAGAATTCCGTGAGTCATCGAATCTTTGAACGCACATTGCGCCCTTCAGTATTCTGGAGGGCATACCTGTTCGAGCGTCATTATCAACCCTCAAGCTAGGCTTGTTGTTGGATCTCATCGTTAAAGATGAACCCTAAAGATAACGACGGTGTCGTGGCTGGACACCTGATGCAACGAGCTTCTTTAGCATGCATCTGGTTAAAAGCTCGCCCCTGTCCTGAATGTGATACCCTGGAAGTTGACCTCGGATCAGGT
>269884cb5cb3f1d92b290d685e5b4cfe
AGAATTCAGTGAATCATCGAATCTTTGAACGCACATTGCGCCTATTAGTATTCTAGTAGGCATGCCTGTTCGAGCGTCATTACACCACTCAAGCTTCATTGCTTGGAGTTGGGACGTTACCGCCTCGGCGGTAAGTCCTCAAATCTAGTGGCGAGGCCGGATGTCCTCTAAGCGTAGTAAACTTCTTTTCTCGCTTTGGCTAGGCGTCTGGTTGCAGCCAGAAACCACTATATTTTTTAATGGTTGACCTCGGAT
>03e46b3eead46c3777dbe4fdf6f2ca22
AATTCAGTGAATCATCGAATCTTTGAACGCACATTGCGCCCCTTGGTATTCCATGGGGCATGCCTGTTCGAGCGTCATTTACCCCCTCAAGCTCTGCTTGGTGTTGGGCGTCTGTCCCGCCGCACGCGCGCGGACTCGCCCCAAAAGCATTGGCAGCGGTCGTGCCAGCCTCTCGCGCAGCAGTTTGCGCTCGGTGAGGTCTTTAGGCGGATCCGCGTCCACGAAGCCCACATCTCCAATGTTTGACCTCGG
>a43f0d76853ad60930d83e6206c6bc47
TTTGAGTGTCATGAATAACCTCGATCCGCTGTCTTTTGACGGTCGGACTCGGATTTTGGAGGCTTGCTGGAAAGCGTGTGCTTTGCGGTGTTTTTGCGCTGCTGGCTAATTAGCGTCTTCGGCTCCTCTTGAAATGCATTAGCGGTCGTGGCTACGGTCAAGCGGTGTGATAAACGTCATCGCCGTTATGCTCTGAGCGGATGCGATTGCTGCAAGTCGTCTTAGGACAAAATTTATGCG
>2943bb9e759a066a3371a1a3983f667d
GAATTGCAGAATTCAGTGAATCATCGAATCTTTGAACGCACATTGCGCCCTCCGGTATTCCGGGGGGCATGCCTGCTCGAGCGTCATTGCAACCCTCAAGCCCAGCTTGGTATTGGGCTTTCGTCGCTCGACGTGCCCGAAAAGAATCGGCGGTTCAGTGTGACTTTTGAGCGTAGTAAATTTCTCCCCGCTCTGAAGGTTTCATACTTGGGCTGGCCGGAATCTTTGATTTCACCAAAAGATTGACCTCGGATCAGGTAGG
>7e09a5626871ba11321e7c9d3ea50442
AACGCAGCGAAATGCGATACGTAATGTGAATTGCTTTCCGTGAATCATTGAATCTTTGAACGCATATTGCACTCCTTTGGAGTATGCCTGTTTGAGAATCTGTATTCTTCTTGTCCGTGGCTGTCGTTGACGACCAAGGACGAGGTGGTCGAGTGTCCCGTTTGGGTACTTGGAAATGCATGGCCGGTGGCGCGTATGTGAATGACGTGGTCTCCAAGTGCGCGCCGATGGTGGACAACCAACAAGATCTCAAATCAGGTAGGAAGACCCGCTGAACTTAAGCATATCA
>72e0f56dd4d47ea1579781bab9a7b74e
TTGCAGAATTCAGTGAATCATCGAATCTTTGAACGCACATTGCGCCCTCTGGCATTCCGGAGGGCATGCCTGTTCGAGCGTCATTTCAACCCTCAAGCCTGGCTTGGTGATGGGGCACTGCCTGTAAGAAGGCAGGCCCTGAAATCCAGCGGCGCACCACTGTGGGAAACCGAGCGTAGTAGTAACATCTCGCCCTGGTACGCCCCCAGCGGTCCTGCCGTTAAACCCCCAACTTCTGAAAATTTGACCTCGGATCAGG
>9c4eaf3a3182d7676f32f09a127bb5f2
GAATCTTTGAACGCATATTGCGCCCTTTGGTATTCCGAAGGGCATGCCTGTTCGAGCGTCATTATCACCCCTCAAGCCCGGCTTGTTGTTGGACCAAGTCCCGTCACACGGACCGGTCCCAAAGATAATGACGGCGTCTGTGAGGACTCCAGTACACTGAGCTTTCGGGCACGTACTGTCAAGAATCCAGGCTCCGTTTAACCAAAAAATAGGTGCTTCGGCGCCCGTTTTTACTTCTAA
>b4439e60f22213d558b500969e55e9b3
TGTGAATTGCAGAATTCAGTGAATCATCGAATCTTTGAACGCACATTGCGCCCTTTGGTATTCCGAGGGGCATGCCTGTTCGAGCGTCATTTAAACCATCAAGCGCAGCTTGGCTTTGGACGCTGGTGCTAACACCGGTCCGAAACTCTTGTGTGGCAGCACCGTCCGGCTTCGAGCGTAGTAAGAATCTTCCCTCGCTCTAGAAGCTCTGGCGTTGCTGCCAGGTAACCTTCTACCCAAAGTTTGACCTCGGATCAGGTAGGG
>0f7a0db099a926a78c49be007755616b
AAGTAATGTGAATTGCAGAATTCAGTGAATCATCGAATCTTTGAACGCACATTGCGCCCTTTGGTATTCCGAAGGGCATACCCGTTCGAGCGTCATTACACCACTCAAGCCTGGCTTGGTATTGGGCAGCGAGGCCTCCTCGCGCCCCGATTTCTCCGGCGGGACTGACCCGAATTGCAAGCGTTGTAATACAAATTCGCACCGCAAGGAGGGGCTCCCACGCCGTTAAAAATTGAACTAGGTTGACCTCGGATCGGGTAGGGATACCCGC
>cc7cb8418a5b5b4cb30b966df130d308
TTCCGAGGAGTATGCCTGTTTGAGTGTCATTAAATTCTCAAGCTTCAATCTTGTTGTAATGACTTGGATTGTTGCTTGGACTTGAGGGTTGCTGCGAGTCTTTGGACTTTTGAACGGCTCCCTTTAAATGCATTAGTGGTGACTTGGACCCACTATCAAATGTGTTGATAGTTATCTACACTTTGAAGTGACCGAATGTCTTTCCGCTTCTATAACCGTCTTTCGGGACAATATCTTGAA
>23901d3f329f814616189edfbaddc872
ATAAGTAATGTGAATTGCAGAATTCAGTGAATCATCGAATCTTTGAACGCACATCGCGCCCTTTGGCATTCCGAGGGGCATGCCTGTTCGAGCGTCATTACACCACTCAAGCCTGGCTTGGTATTGGGCGAGGAGGTCCCCTCCCGCCCCAATTTCGTCGGCTGGACCGTCCGTATCTCAGCGTTGTGGTATTAAATTCGCTGGCGAGAGGGATGGCCCGCGCCGTTAAACATTTCTTAAGGTTGACCTCGGATCAGGTAGGGATACCCGCTG
>0d9929c82bc7de05e138b1851e8f02ea
TTCAGTGAATCATCGAATCTTTGAACGCACATTGCGCCCGCCGGTACTCCGACGGGCATGCCTGTCCGAGCGTCAGTGAAAAAATCAAGCTTCACTTGGTGTTGGGCTCCGTCGTGACCGACGGGCCTCGAATCCCTAGCGGCTGTCTACGTGTACCCCAGAGCGCTGTTGGAGAGATCTTGAAGCGTTTGTGGGTTACCGCCGACGTCCGCCTGCGGGGGTTTGCCCCCTGCGCACCACCTTTTGACCTC
>e507e03d59f703c6d8b3e51378ff967b
AAGTAATGTGAATTGCAGAATTCAGTGAATCATCGAACATTTGAACGCATATTGCGCCCTCTGGTATTCCGGAGGGCATACCTGTCCGAGCGTCATTACAAACCCACAAGCGTAGCTTGGTGATGGGCCATGCCTCGGAGCTGGCAGGCCCGAAACGCAGCGGCAGTGGCAGCGCTCGCTCCAACGTAGTAAGTTTTTCCGGGGGACGTGGACGTGCCACTGGCCTAGATACAGCCTACAGTTTGACCTCGGCTCAGGTAGGATTACCCGC
>967492d9308264e01aebafefd33a2487
AATGTGAATTGCAGAATTCAGTGAATCATCGAATCTTTGAACGCACATCGCGCCCTTTGGCATTCCGAAGGGCATGCCTGTTCGAGCGTCATTAACACCACTCAAGCCTGGCTTGGTATTGGGCGGCGGGATGAGCCCGCGCCTCAATTTCACCGGCGGGACGACCCCGATTCCTCAGCGTTGCGGCAAAGTTCGCTGGCGGGAGGGGGGGTCCGGCCGTCACAAATTTTTTCATCAAAAGGTTGACCTCGGATCAGGTAGGAATAC
>f4b3dd04a959a006505ee44764249734
CATCGAATCTTTGAACGCACCTTGCGCTCCTTGGTATTCCGAGGGGCATGCCTGTTCGAGTGTCGTGAAGTCATCAACTCGCTTCCTTTGCGAAGCGCAGCTTGGAAATGGAGCTCGTCGGCGTGAGTCGACCGCTCTGAAATGCATTAGCCCCTCTTACTTGGGTGACAAGTGTAGTAATCGTCTGATCTCACTTCGAATCCCGGTCGAGAGAGGCTCACAAAACGATCTTGATTTCCAT
>7ff6d6e101f1524e1466c4912869fa37
CGCACCTTGCGCCTTTTGGTATTCCGAAGGGCATGCCCGTTCGAGTGTCTTGAAATCATCATCCCTTTCAGTTTTGTGCTGGGCAGGGATGGACTTGGAGGCTTGCTGCTGTATAAGCGGCTCCTCTTGAATGCATCGGTTGCGCTTTGAGGCGTACCTTGACGTTGTAATCTCCCTCGTCTCGGTTTGCTTTGAGCTGACCTCGGCTTAGCCTTTGGAGTGGCGGCCAGTCTCATTTGAA
>3e2cfe73261eb33b9975e20b218cbb0d
ATTGCAGAATTCCGTGAGTCATCGAATCTTTGAACGCACATTGCGCCCTCTAGCAATCTGGGGGGCATGCCTGTTCGAGCGTCATTATCAACCCTCAAGCTAGGCTTGCTGTTGGACTGCTGATCGTTAAAGATTAGTCCAAAGGATAACGACCGTGTCGAGGTGAGAGGCCAGATACAACGAGCTTAGCAGCACGTGTCTGGTTGAGGCCTAGGCGCTGGGTTAACGAGAATTTCTCAACCGTTGACCTCGGATCAGG
>cd523af7cd1b58e4a3c71cf4bcc1faad
CTGTTCGAGTGTCATGAAATCATCAACTTCCGTTTTCTTTATCGAAATCGGAAGCTTGGAACTGGAGCCATGTCGGTTTGCTGTGCAGCAAGGTCGACTGCTCTGAAATGCATTAGCCCGTATCGCCGAAGAACCTGTCTGCGAGGCTTGCCTTCGTGTAATAATTTTGTGCACAAGGTCGAACTCTACCATGACGGTCTCGGTACCTGCGTGGCCCATAAACAAAAACGTATATTTCAAC
>61a628ab7a5bc9907b65f92fffe23b4b
GGTATTCCGGAGGGCATGCCTGTTTGAGTGTCTTGATATCATCAAACCCCTCGGGTTCGCGCCCGTTGCGGTTTGGAGTTGGGGGTTTGCTGCCGCGAGGCGGCTCCCCTTAAAATCATCGGTTTGGCCCGTATCATGCGGCTAGCACCTTTGGCGTTGTATTTTCCTCGCCTTTGATCGGACTTGCTCGCTTCCGCGCCTCACTTCGACTTGCCCTCTGGGTGGCGGTCACTTCTTGACA
>d46f00bc7f4ab1ce732728c24adea971
TCCGAAGGGCATGCCTGTTTGAGTGTCATTGAACTTCTCAAAGCCCAGTTGGTTTTTGCATCGACTCGGGACTTTGGACTGTGAGGGTTGCCGGTCTTTATTGGATCGGACTCCCTTTAAATGCATTAGTGGTTACCGATCCGCTTCCACTTGGTGTGATAGTATATCTACGCCTTTGGGAATGATCAGTTGTTATTCCGCTTCTAACCTGTCTGGCCTTGGTCGGACAAACTCCTTGACC
>fc81fa48f58c171792402f275597ad53
AAGTAATGTGAATTGCAGAATTCAGTGAATCATCGAATCTTTGAACGCATATTGCGCCCTTTGGCATTCCGAGGGGCATGCCTGTTCGAGCGTCATTACACCCCTCAAACTTAGCTGTTTGATGTTGGGCACTGCCAGCATGGGCATGCCTAAAAATTAGCGACGGTTCTAGCCAACCTCAAGCGTGCAAGTATCGTTATGGGCGAAGGTTGGGGCCAGTCATCCATCATCATACCTAAATGTTGACCTCGGATCAGGTAGGGATACCCGC
>e0acb748a97fb5f1dbaca601be618f8d
TCGAATCTTTGAACGCACATTGCGCCCATCAGTACTCTGGTGGGCATGCCTGTTCGAGCGTCATTTCAACCCTCAGGCCCTGTATTGCCTGGCGTTGGGGCTTTCTGCGGGCACCTCTTTAGGTGTCTACAGGCCCCCAAGATCAGTGGCGGATCCGCTGTGGCTCCGAGCGTAGTAGTTTACTTTCTCGCTTAGGAGACTCGGCGGTCTCCAGCCGTGAAACACCACTGTATTTTTAAAA
>2e864c2aae8f79789672231201c04fee
TTGAATCTTTGAACGCACATTGCGCTTGGATTCTCATCCAAGCATGCCTGTCTGAGCGTCGTAATCCAACATCCAGATCTTAGATCTGGAGAGCCGGGAGGAGGCAGGTCCTTGCTACACAAGCCTCTCCTAAGAAGAATCAGCCAAGGAACTGGTGAATAGATGAATAGCATCGGAGAAACATTGCTGTCATCATATCGTCAAGATTCTTTGGAGGGTTTCCGTCCAATCAACTCAGTATA
>52b8083adb9cd02acab97d28b5beb9e7
TGTCATTAAATTCTCAACCTTAACTGCTTTATTGTGGTTAATGGCTTGGATGTGAGGGTTTGCTGGCTTCCTTCAGTGGATGGTCTGCTCCCTTTAAATGCATTAGTGGGATCCTTTGTGGATCGCCATGCACTTTAGTGTGATAGTTTATCTACGCTATTGTGTTGGTCTACAAAACTTGTGGGAACCTGCTTATAACTGTCCTTCACTGGACAAATGTACTTTTTGTACAATCTTGAC
>f33c5cb1705bbef76cdbee74d1315158
ATTGCAGAATTCCGTGAGTCATCGAATCTTTGAACGCACATTGCGCCCTCTAGCAATCTGGGGGGCATGCCTGTTCGAGCGTCATTATCAACCCTCAAGCTAGGCTTGCTGTTGGACTGCTGATCGTTAAAGATTAGTCCAAAGGATAACGACCGTGTCGAGGTGAGAGGCCAGATACAACGAGCTTAGCAGCACGTGTCTGGTTGAGGCCTAGGCGCTGGGTTAACGAGAATTTCTCAACTGTTGACCTCGGATCAGG
>03fae5de8426ecaee13b090e0063f335
AATTGCAGAATTCCGTGAGTCATCGAATCTTTGAACGCACATTGCGCCCCTCAGTATTCTGGAGGGCATACCTGTTCGAGCGTCATTATCAACCATCAAGCTAGGCTTGTTATTGGGCTCTAATCGTTAAGAGATCGGCCTGAAAGGTAGATAACGGTGTGAGGTTGAACACCTAATGCAACGAGCTTCACAGCACGCGTTAGTTAAAGGCTTTACTCCAGTTCAACTATTGAATTTCAGAAGTTGACCTCGGATCAGGT
>bb033baa25cd286d336d2e9d25fb37de
GGTATTCCGGAGGGCATGCCTGTTTGAGTGTCTTGATATCATCAAACCCCTCGGGCTCGCGCCCGTTGCGGTTTGGAGTTGGGGGTTTGCTGCCGTGAGGCGGCTCCCCTTAAAATCATCGGTTTGGCCCGTATCATGCGGCTAGCACCTTTGGCGTTGTATTTTCCTCGCCTTTGATCGGTCTTGCTCGCTTCCGCGCCTCACTTCGACTTGCCCTCTGGGTGGCAGTCACTTCTTGACA
>4437913651580b8ee50bf06cef183eea
CCTTGCGCTCCTTGGTATTCCGAGGAGCATGCCTGTTTGAGTGTCATGTTAATCCTCAACCCCCCTCGGGTTGGACTTTGGACGCTTGCGGGAGCTGCTTCCGCTCGTCTCAAATGCATTAGCGGGGTTTCAGGCATAGAGAACCCACCGTAGGCGTTTAGTTATACTTGCGCCGCGCTGGGCCTCTTCAGCGCCCCTTTGGACCGCTTACCAGCGGACGCCTCCGCGCGTCGAACTTGAC
>0acf93b914821293201d4a65344f6c36
ATGTGAATTGCAGAATTCAGTGAATCATCGAATCTTTGAACGCACATTGCGCCCCCTGGTATTCCGGGGGGCATGCCTGTTCGAGCGTCATTTCACCACTCAAGCCTCGCTTGGTATTGGGCAACGCGGTCCGCCGCGTGCCTCAAATCGACCGGCTGGGTCTTCTGTCCCCTAAGCGTTGTGGAAACTATTCGCTAAAGGGTGTTCGGGAGGCTACGCCGTAAAACAACCCCATTTCTAAGGTTGACCTCGGATCAGGTAGGGA
>9d91a75d6b276da2014265b754396838
TCATCTGTCTCACCCCGTGGGGAGTGGTGGAGAGAGACGACTTGAGCGCTGTGGCCTTGGGTGATGGCCACTCGCTTAAAATGTAGGTTGTCCGTGTGCCGACAGCAGCATGCCTGATGGGATAACATCCTTCAGAGGGCGCTGTGGCGATGAGCGGCAACAAGACTGGAAGAGGTGCGTGTGTATGTACATGTATGCACACACCAAATCCACGGGTGAGGGAGAGCGCTTGCTCTCACTCACTCACATCA
>19ff072fef3946c38d873f1b0db53e6c
ATAAGTAATGTGAATTGCAGAATTCAGTGAATCATCGAATCTTTGAACGCACATCGCGCCCTTTGGCATTCCGAGGGGCATGCCTGTTCGAGCGTCATTACACCACTCAAGCCTGGCTTGGTATTGGGCGAGGAGGTCCCCTCCCGCCCCAATTTCGTCGGCTGGACCGTCCGTATCTCAGCGTTGTGGTATTAAATTCGCTGGCGAGAGGGATGGTCCGCGCCGTTAAACATTTCTTAAGGTTGACCTCGGATCAGGTAGGGATACCCGCTG
>ef3769f82bff7f2052087844ca10ada6
ATAAGTAATGTGAATTGCAGAATTCAGTGAATCATCGAGTTTTTGAACGCACACTGCGCCCCTTGGTATTCCGGGGGGCATGCCCGTTCGAGCGTCATTTCACCAATCAAGCCTGGCTTGGTATTGGGCCACGGGGGCGACCCGGGCCTCGAAGTCGCCGGCTGGAAAGCTCTGATCTCAGCGTCGTGGAATCCATTCGCCGACGAGAGGAGCGATTCGTGCCGTTAACATTCAATCAAAAGGTTGACCTCGGATCGGGTAGGAATACCCGC
>76930967d79af3ea74fedadb12ca7670
TTCCGAGGAGCATGCCTGTTTGAGTGTCATTAAATTCTCAACTCTCTAATTGTTGTCATGACTGTTGGTAGAGCTTGGAAGTGAGGGTTTGCCGGCTCCATGTTGAGTCTGGCTCCCTTGAAAATGATTAGCGCAGCTTTGCACTGTCTGCTACAGGTGTGATAATTTATCTACTCCTGATTAGCGACGCGCATGAATGGCTTTGTGCTTCCAATCGTCTCGTAAGGGACAATATCTTTTG
>0bef0025ff9c3547b08b0ec7771ac273
AATCAATCAACTGCTCCATTCTTTTTAAGAGTGTGTTTAGTTGGATGTGAAGGCTGCAGACTGCGAGGTCAGCTCCTTTGAAATGCATTAGCTGGGAACTAGTACATGGTTTCAAGTGCTTTGATGCCTGAAGACCTCCTGGTGAGATAATTGTCTACGCCGTTGGTTTAGTCATTGCACATATTTGGACTATAGAATGGGCCTGCTTCTAACTGTCTCATTGCGAGACTAGTCCGCTACAGGGCTACTATTGACTAGT
>855df2480288fc6f2541c34aa18fcc50
GCACTCCTTGGTATTCCGAGGAGTATGCCTGTTCGAGTATCATGAAATCATCAACTCATTTGAATTTTTGGTTCAAATGCAGTTGGAATTGGAGCTTGTGTTGGTGTTCAATCATCAACTGCTCTGAAATGTATTAGCCATCTTTGTTACTTGATGTAACTGCATCAGTGTAGTAATTAATCAACATTGTTGCTCATTCATCTAATTACAAGACGTGCTTATAAAATCCAACATTTTCAAA
>d6559e6fc3428a9fa03b72ee524ef122
CATTGCGCCCGTTGGTATTCCGACGGGCACGTCTGTTTGAGCGTCATCGCAACACCTCGGCTTGACCGGTTGTGAGCTGGGACGAACCCCTCCTGAACGGAGGCGGGGCTGCCCGCTTCAAAGTTGCACGCTCTGCGGGTCAGATCCGCCCGGCTGAACATGGTAGAATCAAATCTTTTCTGTTCTCCGTCCGGTGCACTTCTGACATTTCCGCCTGAACAAAACCAAACTCTTTCTAAA
>b480a910296f4bbd539ddf456734b02e
AAGTAATGTGAATTGCAGAATTCAGTGAATCATCGAATCTTTGAACGCACATTGCGCCCTTTGGCATTCCGAGGGGCATGCCCGTTCGAGCGTCATTACACCACTCAAGCCTGGCTTGGTGTTGGGCCACGGGGGCGACCCGGGCTCGAATTTCGCCGGCTGGACGTACCGAATCTCAGCGTTGTGACATCATGTTTCGCTGCGAGATGGGGCGGCCACGCCGTTAAACACACTATCTAAGGTTGACCTCGGATCGGGTAGGGATACCCGC
>530ce0cca7c770ee16671b88f1cd62c3
TATCATGAAATCTTCAAAGTAGACCTTTTGTTAATTCAATTGGTTCCTCACTTTGGTTTTGGAGGTCTTTGCAGCTTCACACCTGCTCCTCTTTGTTCATTAGCTGGATCTCAGTGTTATGCTTGGTTCCACTCGGCGTGATAAGTATCTATCGCTGAGGACACTGTAAAAGGTGGCCAAGGTAAATGCAGATGAACCGCTTCTAACAGTCCATTGACTTGGACAAAATAAAATATTTATG
>29462c85624182e1c822bdfbc6ba0d07
TGCGCTCCTTGGTATTCCGAGGAGCATGCCTGTTTGAGTGTCATTAAATTCTCAACCATTCAAGTTTTTACTAACTTGTATGGCTTGGATCATGGGGTTTGCGGGCTTTCACAAGTCGGCTATCCTTAAATGCATTAGCAGGGCTTTTGCTGCTAGCTATTAGTGTGATAACTATCAACGCTATTAGTGAGTCGCATGAATAGAGCTTCGCTTCTAATCGTCCTCACGGACAATTTTGACA
>d00bdcb66e1cfd60ab80083e622473d6
GAATCTTTGAACGCATATTGCGCCCTTTGGTATTCCGAAGGGCATGCCTGTTCGAGCGTCATTATCACCCCTCAAGCCCGGCTTGTTGTTGGACCAAGTCCCCTCGCGGGGACCGGCCCCAAAGATAATGACGGCGTCTGTGAGGACTCCAGTACACTGAGCTTTCGGGCACGTACTGTCAAGATCTCCAGGCCCCGTTTAACCCCCCACCGGGTCGCTTCGGCGCCACGTGGACTTCAA
>b78b7c3962471b05c5f7d00dd3796617
AGTAATGTGAATTGCAGAATTCAGTGAATCATCGAATCTTTGAACGCACATTGCGCCCCTCGGTATTCCGGGGGGCATGCCTGTTCGAGCGTCATTACACCCCTCAAGCGTAGCTTGGTGTTGGGCCTCGCCCCTGGAGCGAGCCCGAAAAGCAGTGGCGGTCCGGCGTGACTTCAAGCGTAGTAAATTTTCCCGCTTTGCGAGTCCACCCCGTGGCCGGCCAGAACCCATCTTTCTCAAGAATTGACCTCGGATCAGGTAGGGATACCC
>ded63d11244e03bf3445246f4bc91a20
TAAGTAATGTGAATTGCAGAATTCAGTGAATCATCGAGTTTTTGAACGCACATTGCGCCCTTTGGTATTCCGAGGGGCACGCCCGTTCGAGCGTCATTTCACCACTCAAGCCTGGCTTGGTGTTGGGTCCACGGGGGCGACCCGGACCTCAAAGCGTCGGCGGGAAAGCTCCGATCTCCAGCGTTGTGCAATCCAATCCGCTGGCGAGACGGGCTGTCCGGGCCGGAAAACTTCATTACAGGTTGACCTCGGATCGGGTGGGGATACCCGC
>fd6f53e286e8ac0438b197d393696a82
AATTCAGTGAATCATCGAATCTTTGAACGCACATTGCGCCCCCTGGCATTCCGGGGGGCATGCCCGTTCGAGCGTCATTAAATCCAATCAAGCCTGGCTTGGTATTGGGCGTCGGGGCCTTCCCGCGCCTCAATTTCACCGGCTGGCCGTCGCCCGTTTTAGCGTTGTGACACACTTTTCGCTAGCGACGGGACCGGACCACGCCGTTATAATTTATGAATTTCAATCGAAATTCGATCAAGGTTGACCTCGG
>3279e0c185216f3b465df8d40a8211fc
TGTGAATTGCAGAATTCAGTGAATCATCGAATCTTTGAACGCACATTGCGCCCTTTGGTATTCCGAAGGGCATGCCCGTTCGAGCGTCATTTCACCAATCAAGCCTGGCTTGGTGTTGGGCCGCGGGGAGACCCGGGCCCCAAAGTTCGCCGGCCGACCGCCCCTGATCTCAGCGTTGTGGCATCGAGACTCGCGGAGAATGATGGGGCGGACGCGCCGTGACAAAACCTCATCGATAGAAGGTTGACCTCGGATCGGGTAGGG
>6654e1225335a5106d530c7525e302b9
CACTCCTTGGTATTCCGAGGAGTATGCCTGTTCGAGTATCATGAAATCATCAACTCATTTGAATTTTTGGTTCAAATGCAGTTGGAATTGGAGTTTGTGTTGGTGTTCAATCATCAACTGCTCTGAAATGTATTAGCCATCTTTGTTACTTGATGTAACTGCATCAGTGTAGTAATTAATCAACATTGTTGCTCATTCATCTAATTACAAGACGTGCTTATAAAAACCCAACATTTTCAAA
>4bb22436ad2e59246afb146326f7ea24
CTCTTTGGTATTCCGAAGAGTACGCCTGTTCGAGCGTCATGAAATTCTCAAGCTCTCAGTTGATGAAAATCTGACTGATCGGGTTTGGATTTGGATCTTTGCAACTGAAATAGTGTTGCTGGTCTTAAATGTATTAGTCTGTAGGGAGTATTGAGACTACTCGGCGTGATAATTTTCATCGTTGAGGAAATTAAGACTCTTGAGGCTTTCTAACTGTCGTTCATGACATACGAGTTCAAT
>06d3998383fdf52d3a037f9254460d8a
ATAAGTAATGTGAATTGCAGAATTCAGTGAATCATCGAGTTTTTGAACGCACACTGCGCCCCTTGGTATTCCGGGGGGCATGCCCGTTCGAGCGTCATTTCACCAATCAAGCCTGGCTTGGTATTGGGCCACGGGGGCGACCCGGGCCTCGAAGTCGCCGGCTGGAAAGCTCTGATCTCAGCGTCGTGGAATCCATTCGCCGACGAGAGGAGCGATTCGTGCCGTTAACATTCAATCAAAGGTTGACCTCGGATCGGGTAGGAATACCCGCTG
>cf769ea5967daf3804d3935465f69d6e
TCCGAAGGGCATGCCTGTTTGAGTGTCATTGAACTTCTCAAAGCCCAGTTGGTTTTTGCATCGACTCGGGACTTTGGACTGTGAGGGTTGCCGGTCTTTATTGGATCGGACTCCCTTTAAATGCATTAGTGGTTACCGATCCGCTTCCACTTGGTGTGATAGTATATCTACGCCTTTGGGAATGATCAGTTGTTATTCCGCTTCTAACCCGTCTGGCCTTGGTCGGACAAACTCCTTGACC
>3250e4fadcb727d8a7507c6f315fae25
ATTGCAGAATTCCGTGAGTCATCGAATCTTTGAACGCACATTGCGCCCTCTAGCAATCTGGGGGGCATGCCTGTTCGAGCGTCATTATCAACCCTCAAGCTAGGCTTGCTGTTGGACTGCTGATCGTTAAAGATTAGTCCAAAGGATAACGACCGTGTCGAGGTGAGAGGCCAGATACAACGAGCTTAGCAGCACGTGTCTGGTTGAGGCCTAGGCACTGGGTTAACGAGAATTTCTCAACCGTTGACCTCGGATCAGG
>fad122d5718209fb7644cf9e6a82a219
TTGCGCCTGCTGGTATTCCGGTAGGCATGCCTGTTCGAGCGTCAGCAAAACCTCTCAGCAATACTTTATTGTTGGTTATGGGCCGCGGAGGAAATGGCTTTTTCGGCCAGCTCCCGCCTTAAACTTGCTGCACGACCTTAAGCTCATGCTAGGTTATTGGAGTGGTGTTTACATTATATTCCAGCAATCCTCTCATAGCTTGGTGGCGTTAAATCTGATAGTTGCCTCATCGCAACCGACG
>e7d5ff155249c2d8bebf7b9c5c052d63
GATAAGTAATGCGAATTGCAGAATTCCGTGAGTCATCGAATCTTTGAACGCACATTGCGCCCTTTGGCATTCCGAAGGGCATGCCTGTTCGAGCGTCATGATCAACCCTCAAGCCTGGCTTGGTGTTGGACGGGGACGGTGGACGTCCGGTCCCAAAGACAATGACGGCGTCGCGGACCCTCGGTACAATGAGCATTACGCACGTACTGGAGAGGTCCGTGGCCCGGTCGTATCTTTCTCAGGTTGACCTCGGATCAGGTAGGAATACCCGCTG
>f1d8293e73c9748932282485a94c884a
ATCTTTGAACGCACATTGCGCCCTTTGGCATTCCGAAGGGCATGCCTGTTCGAGCGTCATTATCACCCCTCAAGCCCTGTGCTTGGTGTTGGACGGCTAGGTCGCGGCGACGTGACCCCTCCTAAAGACAATGACGGCGGCCTGTGGTTCCCCCGGTACACTGAGCTTTTCATCGAGCACGTATCGGATGAGGGTACCCGGGTCCCGGTCTTCTCCTCTTCACCGAGGAACGATTTCACTA
>f635cd9cce4ef616c3766e9fd4c0d5ce
CCTTGCGCTCCTTGGTATTCCGAGGAGCATGCCTGTTTGAGTGTCACGTGAAACCCTCACCACTGCAATGTCAAAGTTGTGGATGGTGGATTTGGACGCTGCCGTTGTTGGCTCGTCTCGAAATGCATTAGCCGTGTGCGTCGCGCCAGCGCCTCTCGGTGTGATAATTATCTACGCCGCTCAGAGTGCCAGTGCCCAAGACCGTGGCTTACAGCCGTCTTCGGACAATTCACTTTAACG
>2ac1340abf6dc38c33ac555bff60d00f
AATTGCAGAATTCAGTGAATCATCGAATCTTTGAACGCACATTGCGCCCCTTGGTATTCCATGGGGCATGCCTGTTCGAGCGTCATTTGTACCCTCAAGCTTTGCTTGGTGTTGGGCGTTTGTCCCCGTTTCGTGTGGACTCGCCTCAAATCAATTGGCAGCCGGCAATCTGGTGTTAGAGCGCAGCACAATTTGCACTTTACATTATGAATGTTAGCATCCAATAAGACTACAACTTAACGTTTGACCTCGGATCAGGT
>cf43211f57ba7c08b23a70b7b1c86e1e
AACGCACCTTGCGCTCCTTGGTATTCCGAGGAGCATGCCTGTTTGAGTGTCATGTTAATCATCAACTGTGGATTTCTTGATCCATAGATTGGACTTGGAGGCTGCAGACGCAAGTCAGCTCCTCTCTAAATGCATTAGCTGGATCATCAATGGTCTAATGTGGTGTGATAGACTATCTACGCCGTGATGAAACCAATGTTGTTCGGCTTCTAATCGTCCGCACCGGACAAGTACATTTAAT
>8bf60c094f10922051258ac07a17e760
AACGCACCTTGCGCTCCTTGGTATTCCGAGGAGCATGCCTGTTTGAGTGTCATGTTAATCATCAACTGTGGATTTTTTGATCCATAGATTGGACTTGGAGGCTGCAGACGCAAGTCAGCTCCTCTCTAAATGCATTAGCTGGATCATCAATGGTCTAATGTGGTGTGATAGACTATCTACGCCGTAATGAAACCAATGTGTTCGGCTTCCAATCGTCCGCACCGGACAAGTACCTTTAAT
>939488a8aa2f162610ab0fe720945a30
ATTGCAGAATTCCGTGAGTCATCGAATCTTTGAACGCATATTGCGCCCCCCAGTATTCTGGAGGGCATACCTGTTCGAGCGTCATTATCAACCATCAAGCTAGGCTTGCCGTTGGGTCTCATTGTGAACGATCGGCCCTAAAGATAACGACGGTGTTATGGCTGGACACCCGATGCAACGAGCTTTTACAGCATGCATCTGGTTAAAGCCTGGCGCTTGTTTTGACTATTCAATGTCTATAAGTTGACCTCGGATCAGG
>fd45c109c637a55fb016626060ce5f40
AAGTAATGTGAATTGCAGAATTCAGTGAATCATCGAATCTTTGAACGCACATTGCGCCCTTTGGCTATTCCGAGGGGCATACCTGTTCGAGCGTCATTTAAACCATCAAGCCCTGCTTGGTATTGGGCGCGGCCTTCGTGGCCCGCCTGCAACCCGTTGGCGGCACGGCCCGGCTTCAAGCGTAGCAAGAATCCTCGCTTCAGAGCCGCGGTCGGCGCCTGCCGCGCGAACCATTTTAAAAGTTTGACCTCGGATCAGGTAGGGATACCC
>ce9ec793185761a8f179edecb0dd50f3
AATTGCAGAATTCAGTGAATCATCGAATCTTTGAACGCACATTGCGCCCCTTGGTATTCCATGGGGCATGCCTGTTCGAGCGTCATTTGTACCTTCAAGCTTTGCTTGGTGATGGGTGTTTGTCCAATCTTCAGATTAGACTCGCCTTAAAATTATTGGCAGCCGGCATATTGGCCTTTGGAGCGCAGCACATTTTGCGATCTAAGCCTGTATACTGGTATCCATGAAGCCTCTTTATCACTTTTGACCTCGGATCAGGT
>d6140c9d217fe9e2302ccacb4ef63182
TGCAGAATTCAGTGAATCATCGAATCTTTGAACGCACATTGCGCCCTTTGGTATTCCATAGGGCATGCCTGTTCGAGCGTCATTTGCACCCTCAAGCCTTGCTTGGTGTTGGGCGCTTGTCCCGCCGTCGCGCGCGGACTCGCCTGAAATGAATTGGCAGCCAGCCGCCTGGGCTCGGAGCGCAGCAGAATCAGCGCAGCGAGACCCGGCGTCGCGGCGTCCACAAGCCCCTTTTTACCACGCTTGACCTCGGATCAG
>c8c1c23152fcec9d0dd73d4b9556cc8d
GCAGTAAAGTGCGATATGTAGTGCGATTTGCATGAATCTGTGAGTCATCTAATCTTTGAACGCAACTTGCGCCTTTTACGAGGCATGTTTGTTTGAGTGCCGCAATCCTATGCAGCAATGCGATTTGACTCTTGTCTTTGTTGACCGAGTTTAAAAAAAGCTAGAGGATGGTCAGTTTAGACTAGCCCGAGTGCTAAGCATTCTTGGGTCTAGGCTGAATTGGCTGTTACAATTATTTTTATTTTGGCCTCAAATCAAGCAAGACTACCCGCTGAACTTAAGCAT
>c493254d9e04553b36464bb7c5fd873a
AATGTGAATTGCAGAATTCAGTGAATCATCGAGTTTTTGAACGCACACTGCGCCCCTTGGTATTCCGGGGGGCATGCCCGTTCGAGCGTCATTACACCCTTCAAGCCTGGCTTGGTATTGGGCCCCGGGGGTGACCCGGGCCCGGAAGTCTGTCGGCTGGCGAGCCCTGATCTCAGCGTCGTGGTAAAACAATTTCGCGAGGAGAGGGGTGACCCGGGCCGTTAAACCAAATTCTTTCTCAGGTTGACCTCGGATCGGGTAGGAATA
>2ffe8f895280c1aefcc20f962b93bd05
ATTGCAGAATTCCGTGAGTCATCGAATCTTTGAACGCATATTGCGCCCTCCAGTATTCTGGAGGGCATACCTGTTCGAGCGTCATTATCGACCCTCAAGCTAGGCTTGCTGTTGGGTTCCATCGTTAACGATTGACCCTAAAGATAACGACGGTGTTACGGTTGGACACCCGATGCAACGAGCTTTTACAGCATGCATCTGGTTAAAGCCTGGCTCTTGTTTTGACCACTTAACCCCTAGAAGTTGACCTCGGATCAGG
>66a6689edfe352ef14593959aeb22639
TCGAATCTTTGAACGCACATTGCGCCCGTCAGTATTCTGGCGGGCATGCCTGTTCGAGCGTCATTACGCCCCTCAAGTCCCCTGTGGACTTGGTGTTGGGGATCGGCGAGGCTGGTTTTCCAGCACAGCCGTCCCTTAAATTAATTGGCGGTCTCGCCGTGGCCCTCCTCTGCGCAGTAGTAAAACACTCGCAACAGGAGCCCGGCGCGGTCCACTGCCGTAAAACCCCCCAACTTTTTAT
>033ab5ba44a07e0d89cc750661d5812f
GGTATTCCGGAGGGCATGCCTGTTTGAGTGTCTTGATATCATCAAACCCCTCGGGTTCGCGCCCGTTGCGGTTTGGAGTTGGGGGTTTGCTGCCGCGAGGCGGCTCCCCTTAAAATCATCGGTTTGGCCCGTATCATGCGGCTAGCACCTTTGGCGTTGTATTTTCCTCGCCTTTGATCGGTCTTGCTCGCTTCCGCGCCTCACTTCGACTTGCCCTCTGGGTGGCGGTCACTTCTTGACA
>1c3ebb7058d740b8f1af7affba372e2c
TTTGAACGCACCTTGCACCCTTTGGTATTCCGAAGGGTATGCCTGTTTGAGTGTCATTAAATTCTCAACCCATTAAATTTTTTTAATGGATTGGACTTGAGGGTTATTTGTCGGCTTTGTTCGACTCCCTTTAAATGCATAAGTGGCTTGACTCCCATTTAAACTGGTGTGATAGTTGTATCTACATCATAACAATGGCAAATGTAGCTGCTATCTAATCGTCGAAAGACAATTTGAACC
>ba202c8e3afbb211fbf0bf010f46bb4f
AAATTCTCAACTTCAAAAGCTTTTGTTTTTGAAGCTTGGATGTGGAGGTTTGCTGGCTCTTCTAGAGTCGGCTCCTCTGAAATGCATTAGTGGAAACTGTTTGTAGTCCGCATTGGTGTGATAATTATCTACGCTTCTGTGCGATTACAGCTCTGTAGTGTTCGTTTGGGAAGCTGCATTAAGTTGCTCTTTCTGTTCACAATGACCTACATGAGTCTAGTATCTGCTTCAAACCGTCCTAAGTTATTGGACAACTTTGAACC
>068a6273c3a17e6d518d50dc46e01a4b
TAATGTGAATTGCAGAATTTAGTGAATCATCGAATCTTTGAACGCACATTGCGCCCCTTGGTATTCCGGGGGGCATGCCTGTTCGAGCGTCATTTCAACCCTCAAGCCTCGCTTGGTCTTGGGCGCTGCCGGAGACGGCTGGCCCTAAAATCAGTGGCAGTGCCGGTGGGCTCTATGCGTAGTAATAACCCCTCGCTACTGAGACCCGCTGCGCGCGCGCCAGCAACCCCAATTTTCTATGGTTGACCTCGGATCAGGTAGGGATACC
>a731e02d8f55c660738f8d7f66466231
TCGAATCTTTGAACGCATATTGCGCCCTTTGGTATTCCGAAGGGCATGCCTGTTCGAGCGTCATTATCACCCCTCAAGCCCGGCTTGTTGTTGGACCAAGTCCCGTCACACGGACCGGTCCCAAAGATAATGACGGCGTCTGTGAGGACTCCAGTACACTGAGCTTTCGGGCACGTACTGTCAAGAATCCAGGCTCCGTTTAACCAAAAGACAGGTGCTTCGGCGCCCATCTTTACTTCAA
>8b0af2186f79aba0c3bfcfb4d1f4242a
TCAGTGAATCATCGAATCTTTGAACGCACATTGCGCCCTTTGGCATTCCGAGGGGCATGCCCGTTCGAGCGTCATTTAAACCACTCAAGCCTGGCTTGGTATTGGGCGTCGGGGTCTCCCCCCGCGCCTCCATGTCGCCGGCTGGCCGTCGTTTTGACTTAGCGTTGTGATACATGTCGCTAGCGTCGAAGGCGGACCGCGCCGTTAGAATTCTCGTGGACGTTAACTAATGTCCCGTATAGGTTGACC
>75434891c4caa871ce6046ee001955cb
GGTATTCCGGAGGGCATGCCTGTTTGAGTGTCTTGATATCATCAATCCCATCGGGTTCGCGCCCGTTGCGGGTTGGAGTTGGGGGCTTGCTGCCGTGAGGCGGCTCCCCTTAAAATCATCGGTTTGGCCCGCACCATGCGGCTCGCACCTTTGGCGTTGTATTCTCCTCGCCTTTGATCGGTCTTGCTCGCTTCCGCGCCTCACCTCGACTTGCCCTTTGGGTGGCGGTCGCTTCTTGACA
>f3a6e44138f25f09c54c15f250852e43
AAATTCTCAACTTCAAAGGCTTTGTCTTTTTGAAGCTTGGATGTGAAGGCTGCTGGCGTCTCAGATGTTCAGCTCCTTTGAAATGCATTAGTGGACCCGTTTGTGTTCATGCTTAGTGTGATAATTATCTACGCTATGGCTTTTGAATACATGCTCCTTAGAACTTTCGAGCTGTTCTACAGTCTCGGTGTGGAGAGTTGCATTAATTTGCTCTTTCTGTCTATTGAGTGGGTTTGTCTGCTTCAAACCGTCTGCAGATGTAGACAACTTTGAACC
>59e13a4c32ecbbb81c6e56ab91a7c653
AAATTCTCAACTTCAAAGGCTTTGTCTTTTTGAAGCTTGGATGTGAAGGCTGCTGGCGTCTCAGATGTTCAGCTCCTTTGAAATGCATTAGTGGACCCGTTTGTGTTCATGCTTAGTGTGATAATTATCTACGCTATGGCTTTTGAATACATGCTCCTTAGAACTTTCGAGCTGTTCTACAGTCTCGGTGTGGAGAGTTGCATTAATTTGCTCTTTCTGTCTATTGAGTGGGTTTGTCTGCTTCAAACCGTCTGCAGAATGTGGACAACTTTGAACC
>c8595f4fd5ea6508ad4a4345326051e1
TTCAGTGAATCATCGAATCTTTGAACGCACATTGCGCCCATTAGTATTCTAGTGGGCATGCCTGTTCGAGCGTCATTTCAACCCTTAAGCCTAGCTTAGTGTTGGGAGCCTACTGCTTTTACTAGCTGTAGCTCCTGAAATACAACGGCGGATCTGCGATATCCTCTGAGCGTAGTAATTTTTTTCTCGCTTTTGACTGGAGTTGCAGCGTCCTTAGCCGCTAAACCCCCCAATTTTTAATGGTTGACCTC
>5934a5730816cccb212e28ba3539fbdb
AATTGCAGAATTCAGTGAATCATCGAATCTTTGAACGCACATTGCGCCCCTTGGTATTCCATGGGGCATGCCTGTTCGAGCGTCATTTGAACCCTCAAGCTCTGCTTGGTGTTGGGTGTTTGTCCCGCCATTGCGCGTTGGACTCGCCTTAAAGCAATTGGCAGCCATGTAATCCGGCTTTGAGCGCAGCACATTGCGTACTCTCTACCGGTGCAGTAGGCCTCCAGAAGCCTTTTTTTACTCTTGACCTCGGATCAGGT
>9f91e1725259a785c94e0d5ea9dc4ed3
CGCACATGGCGCCCTCTGGTATTCCGGGGGGCACGTCTGTTCGAGCGTCGCAAACACAGGATCGGGCGCCTTTATGGTGTTCGGGCTTGGGGCGGTTCGTCCTTCGAGGACGCCCCCGAAAACGAGCGGCAGGTTGATCGCATCTCCCGGCGCGTTGACATTAATTTTCGCCGAAGGCGGTTGCGGTCGGTCTCGCCGGCAAGCTTGGCTCGCTCCATCGAGCGTTGGCCTACTTACCAAAA
>f863db00148f2cd3562cb12a7f59cdc5
AGAATTCAGTGAATCATCGAATCTTTGAACGCACATTGCGCCCTTTGGTATTCCGAAGGGCATGCCTGTTCGAGCGTCATTATCAACCCTCAAGCTCGGCTTGTTATTGGGTCCTATCGAGCGTGCTCGATTGGCCTGAAAGATAATGGCGGCGTCATCATTAGACCCCAGGTGCAGCGAGCTTTCTTAGCATACACTGAGGTGGTCGTGGTGGCACAGCCCAACCCAAATATTTTCTAAGGTTGACCTCGGAT
>f87cf9d43ea77c4fd2c368c91bd45a1c
AATGTGAATTGCAGAATTTAGTGAATCATCGAATCTTTGAACGCACATTGCGCCCCTTGGTATTCCGGGGGGCATGCCTGTTCGAGCGTCATTTCAACCCTCAAGCTCTGCTTGGTCTTGGGCGCTGCCGGCAACGGCTAGCCCTAAAATCAGTGGCAGTGCCAGCGGGCTCTATGCGTAGTAATCATACCCTCGCTACTGAGACCTGCTGCGTGCGCGCCAGCAACCTCTATTTTCTATGGTTGACCTCGGATCAGGTAGGGATAC
>00dab7532db5f68cb60deaf5ccd55bf6
ATCAACCATCAGCTTTTATGATATTGTCCCTGTTACAAGGAATGATGGAAAAAAAAAGCTGGATTTGAGCAAAATTCCCTTAACCTCTCTCGGTGCGGGGATGCTTGAAATACATGGTTTGGGCCTGGCAATTGTCGGCTACTAGCATTTCATACTTGATCCCGTCAAACGGATTGATTTTTTTGCTGCAGCCAACTAACGCAATTGTCCATGTTGCTCGACTGATGCAGGAAAAGACCAGTCGTTTTTTTGACGACTTGTTACAAA
>f7afd5c1f3572cdd38e0ea67e9a92040
ATAAGTAATGTGAATTGCAGAATTCAGTGAATCATCGAATCTTTGAACGCACATTGCGCCCCTTGGTATTCCGGGGGGCATGCCCGTTCGAGCGTCATTTCACCACTCAAGCCTGGCTTGGTGTTGGGCCACGGGGGCGACCCGGGTCTCAAACTCGTCGGCCGGACGGTCCGCATCTCAGCGTCGAGACAATCATTTCGCTGACGAGACGGGCGATCCGCGCCGTGAAACCTCTTCCACAGGTTGACCTCGGATCGGGTAGGGATACCCGC
>828a1ed95ffb15b492493c93b6c8e462
AATTCAGTGAATCATCGAATCTTTGAACGCACATTGCGCCCGCCAGCACTCTGGCGGGCATGCCTGTCCGAGCGTCATTTACCACCCTCGGGCCCCTCAGGGGGACCCGGTGCTGGGGGAACGGCCCAGGCCGCCCCCGAAATGCAGTGGCGACCCCGCCGCGTCCTCCCCTGCGCAGTAGCACAATCTCGCACGGGAAGCGCGGAGGCGGTCACGCCTGGAAACGCCCCAACTCAACGCAGTTGACCTCGG
>739d07aed7cdcce7ecba8569916cea8c
TGAGTATCATGAAATCTTCAAAGTAAACCTTTTGTTAATTCAATTGGCTATGCTTTGGTATTGGAGGTCTTGCAGCTTCACACCTGCTCCTCTTTGTGCATTAGCTGGATCTCAGTGTTATGCTTGGTTCCACTCGGCGTGATAAGTTATCTATCGCTGAGGACACTGTAACAGGTGGCCAAGGTAAATGCAGATGAGCCGCTTCTAACAGTCCATTGACTTGGACAAATAAATTTTTATG
>7231199f4bec3083ddc05d795c11d8e3
CACCCTTTGGTATTCCGAAGGGTATGCCTGTTTGAGTGTCATTAAATTCTCAAACCAAACAATTTTATTGTTTGGATTTGGACTTGAGGGTTATTGCTGTTTATTCAGCTCCCTTGAAATATATGTGTGGCATTTGATTCCCATTGTCCTTTGACATGATAATTTATCTAGTCAATCTGTGTACTATGGTGTTTGGATTGTGCTGCTATCTAACTGTCTTTATTGACAATTTAATGAACT
>f29e22a6e4979e6b03dba6cbde573013
CCGCACTCCCACCTGGACACTCTCCAGTGTGGAATTGGCCGTCCGGGACCCTGACCCTCCGAGAGAGGAGGGGCTTTGGGTTGTGGTGGGCTGAAATCTAGCTATCTGGGCGTGGCCGAGGGAAAGGGGCTGCGAGAAGGTGATTCGCTCTGTTGCGGGGCGGAGTCTAAATTGGACAGCACCTCTCTCCCTTTGGTGGTCCCAGACGGTGTGCGGCACCTGGTGTGCGGCACTGGTGGGGGGAGTGCAAGTAACGTTGCATCTCCCCCCGTCCCTGTACAG
>114e42248e47effefb7f86bd8fde7dca
AATCTTTGAACGCAACTTGCGCCCTCTGGTATTCCGGAGGGCATGCCTGTTTGAGTGTCATGAAACCTCAATCCCCCAGGGTTCTGCTCTGTTGGGTGATTGGATTTGGGCGCTGCCGGCCTGGCCGGCTCGCCTCAAAGGCGTTAGTGGGAACAGCAGACCCGATCGGCGTAATAAGTTTCGCTGAGGAGGTTTGCGAGGGCCCGCTCACAACCCTCTCCTTATGGAGAACACTCTTTTG
>15647170e9f7f4ab316548eb19eb9a9a
TGTGAATTGCAGAATTCAGTGAATCATCGAATCTTTGAACGCACATTGCGCCCGGTGGTATTCCGCCGGGCATGCCTGTTCGAGCGTCATTTAAACCAATCCAGCTTCGTGCTTGGGTATTGGGCCTTTCGCCTCTGGGCGGGCCTCAAAATCAGTGGCGGTGCCCTCTGGCTCTAAGCGTAGTAACATTTCTCGCTATGGATGTTAGATGGTATCTTGCCAGCAACCCCTAATTTTTTAAGGTTGACCTCGGATCAGGTAGGG
>c99ff0b93330a80d45e5397f0c45ea1d
GAATCTTTGAACGCACATTGCGCCCATTAGTATTCTATTGGGCATGCCTGTTCGAGCGTCATTTCAACCCTTAAGCCTAGCTTAGTGTTGGGAATCTACGATTTGGTAAGAGTTACCCTGTAACGCTTATTCCGTAGTTCTTCAAAATTAACGGCGGGTTTATGGTATCCTCTGAGCGTAGTAGTTTTATCTCGCTTTTGTCAGGTGCTATAGCTCTTGCCGGTAAACCTTATATTTTAAT
>ddca44cc2fb1d9fe14173318d5372760
ACTGGCGCTGATTGGCTCTCCAGTCAGCATGCTTGTTTCAGTGTCTTGTCAACTCATCACCCAAATCCTAATGCGAGAGATACCCTTCTTTCGTTAAACAGGAAAGCACTCTGAGCTCTGCGAGCGACGAAGACTTGTTCTTTGTTGCACTCAATGCAGCGGTCACATTTCTAATGTGAACTCATTGAGAGTAGAGTCAGCGCGGACTAACATCTGCTAGTGCTTAGACACTCAAACTTTA
>3a61587eb4b4b4b39bf4f467f95d0560
ATCTTTGAACGCACATGGCGCCCTCTGGTATTCCGGGGGGCACGTCTGTTCGAGCGTCGCAAACATAAGATCGAACATCTCTATGGTGTTCGGATATGGGTGGTTCGTCCCTAGAGGATGCCCCCGAAAACGAGCGGCAGGTTGATCGCAACCCCCAGCGCGTTGAAATTTTTCGCTGAAGGCGGTTACGGTCGGCTTCGCCGGCAATCCTGGTACGCTCTCGCGAGTGTCCTACCCTCCAA
>b460e1d412f544b8eed8edd150ec1ab6
GGTATTCCGGAGGGCATGCCTGTTTGAGTGTCTTGATATCATCAATCCCAATGGGTTCGCGCCTGTTGCGGGTTGGAGTTGGGGGCTTGCTGCCGCGAGGCGGCTCCCCTTAAAATCATCGGTTTGGCCCGCACCATGCGGCTCGCACCTTTGGCGTTGTATTCTCCTCGCCTTTGATCGGTCTTGCTCGCTTCCGCGCCTCACCTCGACTTGCCCTTTGGGTGGCGGTCACTTCTTGACA
>9a56aa695ce8032e693a128468326a48
AAGTAATGTGAATTGCAGAATTCAGTGAATCATCGAATCTTTGAACGCACATTGCGCCCCCTGGTATTCCGGGGGGCATGCCTGTCCGAGCGTCATTGCAACCCTCAAGCCTAGCTTGGTATTGGGCGTCGCCCCTCGCGGGGCGTGCCTGAAAAGCAGTGGGTGTCCGGTGTGACTTTGAGCGTAGTAAATTTTCTCCCGCTTTGAAAGCCCCGCCGTGGTGCCCAGAACCCCCCTCGAAAATTGACCTCGGATCAGGTAGGGATACCC
>7b0e2ddf530260064fcbf97f91b86d08
TGTGAATTGCAGAATTCAGTGAATCATCGAATTTTTGAACGCATATTGCACCTTAGAGTATTCTTTAAGGTATACCTGTTTGAGCGTCGTTTAGAACATAAAGCTATGCTTTTTGTTAGACTTTGGTTTATCCTTGATAACCCAATTTCTTAAACATAATGGCGTTATTTTGTTAGCCGATACACAGTGAAATGTGTGTCACCTAATAAATTTGATCTGCCAGTAAATTTCATACCATTTTGTTCGACCTCAAATCAAGTAAGA
>2c73f045ee894d57451c33155cac0057
TTGCAGAATTCAGTGAATCATCGAATCTTTGAACGCACATTGCGCCCGCCAGTATTCTGGCGGGCATGCCTGTTCGAGCGTCATTTCAACCCTCAAGCCCCAGTGGTTTGGTGTTGGGAATCGTCCGCTGAGGACGTTCCCGAAATATAGTGGCGGACTCGCTGTGGCCTCCTCTGCGTAGTAGCACACCTCGCTCTGGAAACCCGGCGCGGCCCAAGCCGTAAAACCCCCAACTTCTGAATGTTGACCTCGGATCAGG
>dbfcf711780baf0c977b58fb76c60f47
CACCCTTTGGTATTCCGAAGGGTATGCCTGTTTGAGTGTCATTAAATTCTCAAACCAAACAATTTTATTGTTTGGATTTGGACTTGAGGGTTATTGCTGTTTATTCAGCTCCCTTGAAATATATGTGTGGCATTTGATTCCCATTGTCCTTTGACATGATAATTTATCTAGTCAATCTGTGTACTATGGTGTTTGGATTGTGCTGCTATCTAACTGTCTTTGTTGACAATTTAATGAACT
>7f603b01d073e5be419e9da46ba2c774
GATAAGTAATGTGAATTGCAGAATTCAGTGAATCATCGAGTTTTTGAACGCACACTGCGCCCCTTGGTATTCCGGGGGGCATGCCTGTTCGAGCGTCATTTCACCAATCAAGCCTGGCTTGGTATTGGGTACCGGGGGCGACCCGGACCTCAAATTCGTCGGCTGGAAAGCTCCGATCTCAGCGTCGTGGTTAAACATTCGCGAAGAGAAGGGCGGTCTGTGCCGTTAAACCTCAATCAAAGGTTGACCTCGGATCAGGTAGGAATACCCGCTG
>371bdfed046885305cf8252e0b2a155a
CCTGTTTGAGTGTCACGTTAACCATCGCGTCGTGGATAGAACATTTAGCTCAAAGCTGGATAACGGCTGAGAGTTGACTAGTATGTCTGCGGGGCGGATTTGGAGGCTTGCCGTGCAAACGGCTCCTCTCGAAATGCATTAGCTGTCTAACGACTGCGCCGCTGGTGTAATAATTTACTTTGCGCCTATGGCATGGTCTGAATGGTGGCTCATAATCGCCTGCAAGGGCAACAAACTTAAG
>44735d36acfaf59e728b9de8187556b2
TTCAGTGAATCATCGAATCTTTGAACGCACATTGCGCCCGCCAGCACTCTGGCGGGCATGCCTGTCCGAGCGTCATTTCCACCCTCAGGCCCCATCGGCCTGGCGTTGGGGCTTCTGTAGGCTAGCTCCTGCAGGCCCTCAAGACCAGTGGCGGGCTCGCCTGGAACTCAGAGCGCAGTAGTTTCTCCTCGCTCAGCGGGTTCTAGGCGGGTTTGGCCGTTAAACTCCTAAATTTTTAGAAGGTTGACCTC
>e6bc03123262a77ef7e8ad1ffa0a5de1
GGTATTCCGGAGGGCATGCCTGTTTGAGTGTCTTGATATCATCAAACCCCTCGGGTTCGCGCCCGCTGCGGTTTGGAGTTGGGGGTTTGCTGCCGTGAGGCGGCTCCCCTTAAAATCATCGGTTTGGCCCGTATCATGCGGCTAGCACCTTTGGCGTTGTATTTTCCTCGCCTTTGATCGGTCTTGCTCGCTTCCGTGCCTCACTTCGACTTGCCCTCTGGGTGGCGGTCACTTCTTGACA
>cdc78312d9482578687ef3ce54bce808
AGAATTTAGTGAATCATCGAATCTTTGAACGCACATTGCGCCCCTTGGTATTCCGGGGGGCATGCCTGTTCGAGCGTCATTACAACCCTCAAGCTCTGCTTGGTGTTGGGCATTGCCTACTGGTAAGCCCTAAAATCAGTGGCGGAAGCAACTGGCTCCGGGCGTAGTAACATTTTCGCCTCGGGACACCAGCTGCGACCTGCTAACCGGCTGACTGGTTCAACCAGTCACCCTTTCTTCGGTTGACCTCGGATC
>c805052356f3f47585bc2a3d2daf859e
TTCCGAGGAGCATGCCTGTTTGAGTGTCATTAAATTCTCAACTCTCTAATTGTTGTCATGACAGTTGGTAGAGCTTGGAAGTGAGGGTTTGCCGGCTTCATGTTGAGTCTGGCTCCCTTGAAAATGATTAGCGCAGCTTTGCACTGTCTGCTACAGGTGTGATAATTTATCTACTCCTGATTAGCGACGCGCATGAATGGCTTTGTGCTTCCAATCGTCTCGCAAGGGACAATATCTTTTG
>6544834c7ecc8dd5181d948698f0f07c
TGAATATCATCAACCTCCAGTTGCTTTGTAGTGGCTTGGAAGGCTTGGACTTGGGTTTGTCGGCCATTGCAGTCGGCTTTCCTGTAATGCATTAGCTGGACACGTCTCCTTGGTCGCCTCTTTTGGCGGGAGCTGAACATCCACGGTGTAGTACGCTATTCACCTGGGAATTGCAGCGCCTGTGGCCTCGGGTTCTGGGTCTGCTTCGAACCGTCTCCGTCGAACGAGACACCTCTTGACA
>4ea68637473141197034b438eea220e9
ATGTGAATTGCAGAATTCAGTGAATCATCGAATCTTTGAACGCACATTGCGCCCTTTGGTATTCCGAAGGGCATGCCCGTTCGAGCGTCATTACACCACTCAAGCCTGGCTTGGTATTGGAGCGTCGGGGCCTGCGCCCCGCGTCTCAAAGACATATTGGGCTGGACGGTCGGAATCTTCAGCGTCGTGAATCAATTCGCTCGAGCAGACGACCGGCCATCGCCGTTAAACATCATTCAAAGGTTGACCTCGGATCGGGTAGGGA
>e664b68110a8b32407e6bf1cdb2e715a
AATCCGTGAGTCATCGAATCTTTGAACGCACATTGCGCCCCTTGGTATTCCGAGGGGCATGCCTGTTCGAGCGTCATTATCACCCCTCAAGTTTCGGCTTGGTGTTGGGCCGCGGTTTAGTGATAAACCAGTCTCAAAGATAGTGACGGCGTCCCAGAAGGAACCCGTACGAGGAGCTTTTTTAAGCATGTACGAGGCATGATTCTGTTGGCGACCGTCTTCACTTAAACATTTATACAAGTGTTGACCTCGG
>659bc87f4788303af9f755bdcc9651ff
AATCATCGAATCTTTGAACGCACATTGCGCCCGCCAGTATTCTGGCGGGCATGCCTGTCCGAGCGTCATTTCAACCCTCGAACCCCTCCGGGGGGTCGGCGTTGGGGATCGGCCCTCCCTCGCGGGGGCCGGCCCCGAAATACAGTGGCGGTCTCGCCGCAGCCTCTCCTGCGCAGTAGTTTGCACACTCGCACCGGGAGCGCGGCGCGTCCAATGCCGTAAAACACCCAACCTTCTGAAATGT
>79880429cc1aab20595306e464d080b1
GAATCATCGAATCTTTGAACGCACCTTGCGCTCCTTGGTATTCCGAGGAGCATGCCTGTTCGAGTGTCATGAAACTCTCAACTACATACTATGTGTAGCTTGGATCTGGAGCTCGTCGGTTCCGTCCGACCGCTCTGAAATGCATTAGCCACGGTTGAACTCACCGAGACTCGGCGTCATAACTTCAATGCGCTGTAAACGGTTATATCCACGCGGCTTACAAAAACCCACTTTCATTCTATTT
>0e85951bbb4a45c43fb02e716c5a93b3
AATTCAGTGAATCATCGAATCTTTGAACGCACCTTGCGCCCTTTGGTATTCCGAAGGGCATGCCTGTTTGAGTGTCATGTGAACTCAACCCCCAAGGTTTCTTGGGCCAGTTGGACTTGGGTGTTTGCCTCTTGGGCTCGCCTCAAAAGTATTAGCGGGACGCCCGCGGCTGGACGTAATAAGTTTCGTCTGTGCCCCAAGGGTCCACACCCGCTCCCAATTGCTTTGGCATTACTTTGTACTCTGACCTCAA
>25a8bc65d7fc98c343551c91e8855757
AATTCAGTGAATCATCGAATCTTTGAACGCACATTGCGCCCGCCAGCATTCTGGCGGGCATGCCTGTTCGAGCGTCATTTCAACCCTCGAGCCCCCCCGGGGGCCTCGGTGTTGGGGGACGGCACACCAGCCGCCCCCGAAATGCAGTGGCGACCCCGCCGCAGCCTCCCCTGCGTAGTAGCACACACCTCGCACCGGAGCGCGGAGGCGGTCACGCCGTAAAACGCCCAACTTTCTTAGAGTTGACCTCGG
>fd928693d3f43a773a0e351ea4fe784b
ATGTGAATTGCAGAATTCAGTGAATCATCGAATCTTTGAACGCACATTGCGCCCGGTGGTATTCCGCCGGGCATGCCTGTTCGAGCGTCATTTAAACCAATCCAGCCTCGTGCTTGGGTCTTGGGCTTTCGCCTCTGGGCGGGCCTCAAAATCAGTGGCGGTGCCTTCTGGCTCTAAGCGTAGTAACATTTCTCGCTATAGATGTCGGGTGGTAGCTTGCCAACAACCCCTAATTTTTTAAGGTTGACCTCGGATCAGGTAGGGA
>74c62aed457fcb7c3b7e224af2d3ae8a
CACCCTTTGGTATTCCGAAGGGTACGTCCGTTTGAGTGTCATTGTAATCTCACTTCAACATCTTTTTGTGTTGAACGTGGACTTGGACGTTGTCGTGTGTAACGACTCGTCTCAAATGCTTGAGTGTACCCTGCTTTGCAGCGTCTCAGTGTGATAAACATCTTCACTGTTAGGTCCCTTTGGGACACGCTCGTGGAGTGGGCTCTATGCTTTCCAACCGTCCTTTGGACAATCTCTGACAA
>576b4119f82b7e81294620edf42c5f17
AAATTCTCAACTTCAAAAGGCTTTGTCTTTTTGAAGCTTGGATGTGAAGGCTGCTGGCGTCTCAGATGTTCAGCTCCTTTGAAATGCATTAGTGGACCCGTTTGTGTTCATGCTTAGTGTGATAATTATCTACGCTATGGCTTTTGAATACATGCTCTTTAGAACTTTCGAGCTGTTCTACAGTCTCGGTGTGGAGAGTTGCATTAATTTGCTCTTTCTGTCTATTGAGTGGGTTTGTCTGCTTCAAACCGTCTGCAGATGTAGACAACTTTGAACC
>8cd70a9944ab2a5c9a92b32da684be24
AAACACCTCAAAGCTTTTGGATTTTTTAATCGAAAAGCTTTGGACTTGAGCAATCCCAACACCAATCTTTTTGAGATCGGTGGCGGGTTGCTTGAAATGCAGGTGCAGCTGGACATTCTCCTGAGCTAAAAGCATATTCATTTAGTCCCGTCAAACGGATTATTACTTTTGCTGCAGCTAACATAAAGGGAGTTTGACCGTATTGGCTGACTGATGCAGGATTTCACAAGGGTCGGCAACGATTCTTGTTAA
>2df9c1a372b87b072cf963550f5e634a
GAATCTTTGAACGCACATTGCGCCCTCTGGTATTCCAAGGGGCATGCCTGTCCGAGCGTCATAAAACAAATTCAAGTGAATATTATTGTTTACTTGGTATTGGACTTGGTGACTGAGATCGCCTGTCTGAATAGTAGTGCCAGCGCCTGTACGTGCCTGAAGCGTAGCAGATTATTCTTCCTTCAGGTCTTGCAGTGTGTTCGGCTACCCCAGTCCTTTTTGACTGAATTTTTCACAAAA
>b1c5578027eddce7a9dd5b0b5b335dd4
ACATTGCGCCTGCTGGTATTCCGGTAGGCATGCCTGTTCGAGCGTCAGCAAAACCTCTCAGCAGAATTTTATTTTGTTGGTCATGGGTCGCGGAGGACTAGCCTAACAGCTGCTCCCGCCTTAAACTTGCTGCACGACCTCAAGCAATTGCTAGGTTAATGGAGTGGTGTTTACATTATATTCCAGCGATTACTGCAATGCTTGGTGGCGTTAAACCCGATGTTGCCTTCTGGTGACTGAA
>4b8092d8235c4196215c96e230b2d1d4
GAATCATCGAATCTTTGAACGCACCTTGCGCTCCTTGGTATTCCGAGGAGCATGCCTGTTCGAGTGTCATGAAACTCTCAACTACATACTATGTGTAGCTTGGATCTGGAGCTCGTCGGTTTTGTCCGACCGCTCTGAAATGCATTAGCCACGGTTGAACTCACCGAGACTCGGCGTCATAACTTCAATGCGCTGTAAACGGTTATATCCACGCGGCTTACAAAAACCCACTTTCATTCTATTT
>8beebf96f6dcd86cd172a7e6190a6328
TCGAGTCTTTGAACGCACATTGCGCCCCTTGGTATTCCGAAGGGCATGTCTGTTTGAGCGTCATTACAACACCTCGTTAGCAATTAGTATTGCGGACGGTTTTGAGCTTTGGCTTGTCAAAGGGCCTGGTTTTAAAGTTGAACGCTCTGCGGGTCACACTGCCAAACTATACATAGTAAAACTTATTCTGTACGGTTCGAAAGTGAACGATTTCGCCTGAACAACAAACCCACTTTTAAG
>d27b04e2bf7d3750bdbf1beb9cbf4394
GCAGAATAAGTGAGTCATCGAATTTTTGAACGCACATTGCGCCCCTCGGTATTCCTTGGGGCATGCCTGTTCGAGCGTCATTATCAAACCTCAAGCTATGGCTTGCCATTGAGTTAATCCGGGAAAAGGATTTTCTCCAAAGATCGTGGCAAGGTAATTAAATCCTGAATGCAATGAGCTGTTTCAATACTGCACGCATGAACGGAAATAGTTGTCTTCAGCCTAATTTCAATTTCTAAAAGGTTGACCTCGGATCA
>564aded1bf524b857e45f7169030b5b8
TCATCGAATCTTTGAACGCACATTGCGCCCATTGGTATTCCGATGGGCATGCCTGTTCGAGCGTCATTATCCTCTCTCAAACCCCGGGTTTGGTGTTGGACCGACATTGTTTGGGTGACTGAACAACTGGTCTTAAAGAAAATGACGGCGTCCGTGGGACCCTCTTCGCAACGAGCTTCTCGGAGCACGCGTTGAGTATCAAGGACCTTCCGGGCCGGTCTCCTTTTATATCTTTTTTTAA
>ba7a14df77b7819cc2311e9278117e18
CCCGCCAGTACTCTGGCGGGCATGCCTGTCCGAGCGTCATTTCAACCCTCAGGCCTTCTTGTGCCTGGCGTTGGGGTATTGTGCCTTCTCGAATGCACGCCCTCAAGAAAAGCGGCGAGCCTGTCGTGGCTCCTAGCGCAGTAGAACAACTCGCTACGGGACCCGGCAGCGCCCTGCCGTCAAAACCTGCGGGTTCAAGGCTTCCGGCTTCAGGCTTGGTTGGCCCCCGCACCGATGTAT
>f8bbe7f859b05f89ad5b6e4a65a4cfe0
ATAAGTAATGTGAATTGCAGAATTCAGTGAATCATCGAGTTTTTGAACGCACACTGCGCCCCTTGGTATTCCGGGGGGCATGCCCGTTCGAGCGTCATTTCACCAATCAAGCCTGGCTTGGTATTGGGCCACGGGGGCGACCCGGGCCCCAAAGTCACCGGCTGGAAAGCTCTGATCTCAGCGTCGTGGAATCCATTCGCCGACGAGAGGAGCGATCCGTGCCGTTAACATCTACTCAAAGGTTGACCTCGGATCGGGTAGGAATACCCGCTG
>34c12052e3d5904f72942a3e579be578
AATTGCAGAATTCAGTGAATCATCGAATCTTTGAACGCACATTGCGCCCATTAGTATTCTAGTGGGCATGCCTGTTCGAGCGTCATTTCAACCCTCAAGCTCCGCTTGGTGTTGGGGATCAGCCTTCTAACGGCTGGCCCTGAAAATTAGTGGCGGTCTCGCTGTAGCTTCCTCTGCGTAGTAGCACAACTCGCTCTGGAAAGCAGCGCGGCTCAGCCGTTAAACCCCCCAATTTTTTAAGGTTGACCTCGGATCAGGTAG
>3251046414c92aaf8378a466c65a574d
ATAAGTAATGTGAATTGCAGAATTCAGTGAATCATCGAATCTTTGAACGCACATCGCGCCCTTTGGCATTCCGAGGGGCACGCCTGTTCGAGCGTCATTACACCACTCAAGCCTGGCTTGGTATTGGGCGGCGGGGCTCTCCCGCGCCTCAATTTCGCCGGCTGGACCGTCCCTATCTCAGCGTTGCGGTTTCGAATTCGCTGGCGAAAAGGGCGGCCCACGCCGTGAAAACTTCCATCAAGGTTGACCTCGGATCAGGCGGGGATACCCGC
>7842c4e853606d48cb157ed5cdd3c503
TCCGAAGAGCATGTCTGTCTGAGTGTCACGAAACTCTCAACCTCCTTTCCTTTGTGATCGGCTGGTTGGATCATGGGCGCTTGCCGGCCAGGTCGGCTCGCCTGAAATGCATTTGCGATGTTGTGTCCTTGTGAGTTGGCCCGACTAGGCGTGATGGTAACGACGTTCGTCTAGGATCCCGCTTCGGCGAGGAGCCGCTCCTGTTGGGCGTTTGCCTTCGCATGAACACTCATATCTTTGG
>f9de80953b71787cd0ea1fad65419614
TTGAACGCACATTGCGCCTTCTGGTATTCCGGGAGGCATGCCTGTTCGAGCGTCGCAAACTACATCAAGCCCCCAGGGTTTGGACTTGGTTGCGCAAGCCCCCCAGTGGACTCGCGCGCCCGAAAAAGAGCGGCGGCTCGGTCGAGCTCCTAGCGCAGTGACAATTCAACCACGCTATCGGAGTCATCTCGCCCGGGCCCGCCGGAACCCCCGTTGCGCGGGTCAGTCGCACGTATCATGAA
>a9c70c12727d84fb375018e16833cdda
ATAAGTAATGTGAATTGCAGAATTCAGTGAATCATCGAATCTTTGAACGCACATTGCGCCCTTTGGTATTCCGAGGGGCACGCCTGTTCGAGCGTCATTTAAACCATCAAGCCCAGCTTGGTCTTGGGCGCGGTCGAGTGACCCGTCCGTAACCCGTTGGCGGTGCAGTCCGGCTTCAGGCGTAGCAAAAATTTCGTTTCAGAAGTCCGCGGCGGTACCCGCCAGGTAATTACATCTCAAAGTTTGACCTCGGATCAGGTGAGGATACCCGC
>97eb333d1a63cc4fb9919ca30b9b0b76
ATTGCAGAATTCCGTGAGTCATCGAATCTTTGAACGCATATTGCGCCCCCTAGTATTCTGGAGGGCATACCTGTTCGAGCGTCATTATCAACCATCAAGCTAGGCTTGCCGTTGGGTCTCATCGTGAACGATCGGCCCTAAAGATAACGACGGTGTCATGGCTGGACACCCGATGCAACGAGCTTTTACAGCATGCATCTGGTTAAAGCCTGGCGCTTGTTTTGATTATTCAATGTCTATAAGTTGACCTCGGATCAGG
>3f1514b387637a48b12fe12314e16070
GAATCATCGAATCTTTGAACGCACATTGCGCCCCCTGGTATTCCAGGGAGCATGTCTGTTTGAGCGTCATCAAACCCCTTCAAGCTTTGCTTGGTGTTGGGCTTTAGCGTCTGCAATGACGAGCCTCAAAAACAGTGGGTGCACACCTTCAAACCCAGATGCAGTAATAAAAATCTTGCCTGGAGTTCTTGAAATAAGGTGCGCCATAGCAACGGTGTCTACCCGTTGGACACATCAGCAGTTT
>5d9253fe39a7229fa9b7374c11b87ed0
ATGTGACCTGCAAACTTTGTGAAACATCCAATCTTTGAACGCAACTTGCACCTAATAGCATTTGTTATTAGGTATACTTGTTTGAGTATCTTCTACCAACTCTTACACACTCGTGTGTACGGAATTGAGCGTCTTGACAAAGTCGCTTTAAAGAAAGACCAGATGATGTTTCTGAACGTCAAGGTCTATTGGGATAACATCCTAACAATAGACTGTTCTCGAAATATTGGTTCATTTTGAACTCTGATCTCAAATCAAGTAAGGA
>8276d9958030efc35021706690283f5c
TTCCGAGGAGCATGCCTGTTTGAGTGTCATTAAATTCTCAACTCTCTAATTGTTGTCATGACTGTTGGTAGAGCTTGGAAGTGAGGGTTTGCCGGCTCCATGTTGAGTCTGGCTCCCTTGAAAATGATTAGCGCAGCTTTGCACTGTCTGCTACAGGTGTGATAATTTATCTACTCCTGATTAGCGACGCGCATGAATGGCTTTGTGCTTCCAATCGTCCCGTAAGGGACAATATCTTTTG
>d7e56d0dd9b3c8949c7231a93e2ec580
CACATTGCGCCCTTTGGTATTCCGAAGGGCATGCCTGTTCGAGCGTCATTACATACCCCTCAAGTGTACTTGCAAAAGGTTCGACTTGGCCTTGGAGACGCCCCCTGCAGCGGGGGTCCTTCTAGAGAGATGCGGCGGTGCTGCCTTGCACAATGCTTTCACGCACGAGGATTTTTAGTGTCGATGAGAGCGGGTTTGCAGGCCGGATAACGCCCCGTAAACTACCCCTCCAATTCTAGT
>21c58400e3892aa5bb63f08ca405a00e
GCTCCTTGGTATTCCATGGAGCATGCCTGTTTGAGTGTCACGTAAACCCTCACACCTGCGACGTAAAAATCGCCGGTCGTGGATTTGGACCGTGCCGTAATTGGCTCGTCCTTGAAATGCATTAGCTTGTGCTCGTTAGAGTGCTCGGCATGGTGTGATAATTATCTGCGCCGTTATGCCTTAGGCCTCTTCTGTGTGCGCTGCTTCCAATCGTCCCCCGTGGACAACGTAAATTTAAAG
>4008dd05c4352ebf5f7093bbcb17de18
GAAATGCGATAAGTAATGTGAATTGCAGAATTCAGTGAATCATCGAATCTTTGAACGCAACTTGCGCCCTCTGGTATTCCGGAGGGCATGCCTGTTTGAGTGTCATGTAGACTCATCTAATCAGATTTTCTGACTATGATGGATTTGGGGGTTGCCTATTTGGCTCTCCTTAAAAGCATTATGCAGACGTAATAAGTTTCGTCGTACGCATATCTACATATTATTTGTACTCTGACCTCAAATCAGGTAGGGCTACCCGCTGAACTTAA
>3ff0232ff17007a6579e4d732f1b1610
ATAAGTAATGTGAATTGCAGAATTCAGTGAATCATCGAATCTTTGAACGCACATTGCGCCCTTTGGTATTCCGAGGGGCATGCCCGTTCGAGCGTCATTACACCAATCAAGCCCCGCTTGGTATTGGGCCCCGGGGCGACCCGGACCCGAAAGTCGTCGGCTGGAAACCTCTGAACTCAGCGTCGTGGCATCATCAATTCGCTGGCGAGAGGGGGGTTCTGCGCCGTTAACTTCCACCAAAGGTTGACCTCGGATCGGGTAGGGATACCCGC
>dde300b531008c7281c4645192523afc
TCATCGAATCTTTGAACGCACATTGCGCCCTTTGGTATTCCGAAGGGCATGCCTGTTCGAGCGTCATTATCACCCCTCAAGCCCCGTGCTTGGCGTTGGACGGCCGGTCGAGCGATCGACCCCTCCGAAAGACAATGACGGCGGCCTGTGGTTCCCCCGGTACACTGAGCTTTTCACGGAGCACGTATCGGATGAGGGCGCCCGGGACCCGGTCTTCTCCTCTCAGCAGGAAACTTCTCAA
>98835f358b368a7e7f89ef058f967f63
GAATTGCAGAATTCAGTGAATCATCGAATCTTTGAACGCACATTGCGCCCCTTGGTATTCCATGGGGCATGCCTGTTCGAGCGTCATTTGAACCCTCAAGCTTTGCTTGGTGTTGGGTGTTTGTCCCGCTTTTGCGCGTGGACTCGCCTTAAAGACATTGGCAGCCATGTAATTCGGCTTTGAGCGCAGCACATTGCGATCTCTATGCTGGTACATTGGCATCCAGAAGCCTTTTTTTACGCTTGACCTCGGATCAGGTAGG
>099adc91117ef7020ee51071baaafae3
TCAGTGAATCATCGAATCTTTGAACGCACATTGCGCCCATTAGTATTCTAGTGGGCATGCCTGTTCGAGCGTCATTTCAACCCTTAAGCCTAGCTTAGTGTTGGGAGCCTACTGCTTTTGCTAGCTGTAGCTCCTGAAATACAACGGCGGATCTGCGATATCCTCTGAGCGTAGTAAATTTTTATCTCGCTTTTGACTGGAGTTGCAGCGTCTTTGGCCGCTAAATCCCCCAATTTTTAATGGTTGACCT
>1b010e75afbc42e8defc4302f06857da
GCACCTTGCGCCCTTTGGTATTCCGAAGGGCATGCCCGTTCGAGTGTCTTGAAATCATCATTCCTCTCGGTTTTTGTGCCGGGATGGGATGGACTTGGAGGCTTGCTGCTGTATAAGCGGCTCCTCTTGAATGCATCGGTTGCGCTTTGAGGCGTTCCTTGACGTTGTAATCTCCCTCGTCTCGGTTTGCTTTGAGCTGACCTCGGCTTAGCCTTTGGAGTGGCGGCCAGTCTAATTTGAA
>bd0baca72c0416e1c53698ad11b803c2
CGAATCTTTGAACGCACATTGCGCCCGCCAGTATTCTGGCGGGCATGCCTGTCCGAGCGTCATTTCAACCCTCGAACCCCTCCGGGGGGTCGGCGTTGGGGACTTCGGGAACCCCTAAGACGGGATCCCGGCCCCTAAATACAGTGGCGGTCTCGCCGCAGCCTCTCCTGCGCAGTAGTTTGCACAACTCGCACCGGGAGCGCGGCGCGTCCACGTCCGTAAAACACCCAACTTCTGAAA
>0d8a4d330b51c7280c492be677274775
CTTGCGCTCCTTGGTATTCCGAGGAGCATGCCTGTTTGAGTGTCATGTTAATCCTCAACCCCCCTCGGGTTGGACTTTGGACGCTTGCGGGAGCTGCTTCCGCTCGTCTCAAATGCATTAGCGGGGTTTCAGGCATAGAGAACCCACCGTGGGCGTTTAGTTATACTTGCGCCGCGCTGGGCCTCTTCAGCGCCCCCTTTGGACCGCTTACCAGCGGACGCCTCCGCGCGTCGAACTTGAC
>c692b96e0b0186eadc6317626daae71c
TGCAGAATTCAGTGAATCATCGAATCTTTGAACGCAACTTGCGCCCTCTGGTATTCCGGAGGGCATGCCTGTTTGAGTGTCATGTAGTTTCAATCCCCCGGGTTTCCGGGAAGATTGGATTTGGGTGTTGCCGTCCGGCTCGCCTTAAATGAATTAGTGGAAAGACTGATGTAGTCGAGAGTAATAAGTTTCTCTTGATCAAGTTGGTCTCTGCTCAAAACCCGTGGAAACACATTTATGACTCTGACCTCAAATCAG
>202da76f3bb995b6b6637e1f953a2d55
AAGTAATGTGAATTGCAGAATTCAGTGAATCATCGAATCTTTGAACGCACATTGCGCCCTTTGGTATTCCGAAGGGCATGCCCGTTCGAGCGTCATTAAACCCACTCAAGCCTGGCTTGGTATTGGGCGTCGGGATGTTCCCGCGCTCCGATTTCACCGGCGAGACTTTCAATCGCAAGCGTTAGGATATTCAACTCGCAAAGCGATCTGATAAGGTTTTCGCCGTTAAACTTCAATCAAGGTTGACCTCGGATCGGGTAGGGATACCCGC
>8e5bd60577bb8999b189dc0b6307ed3c
TGTGAATTGCAGAATTCAGTGAATCATCGAATCTTTGAACGCACATTGCGCCCGGTGGTATTCCGCCGGGCATGCCTGTTCGAGCGTCATTTAAACCAATCCAGCTTTGTGCTTGGGTATTGGGCCTTTCGCCTCTGGGCGGGCCTCAAAATCAGTGGCGGTGCCCTCTGGCTCTAAGCGTAGTAACATTTCTCGCTATGGATGTTAGATGGTATCTTGCCAGCAACCCCTAATTTTTTAAGGTTGACCTCGGATCAGGTAGGG
>40dff9d6bfe6250e796016861c0a49df
ATCCGTGAGTCATCGAATCTTTGAACGCACATTGCGCCCCTTGGTATTCCGAGGGGCATGCCTGTTCGAGCGTCATTATCACCCCTCAAGCTCCGGCTTGGTGTTGGACTACATGGTTTGACCACAAACCGGTCTCAAAGATAGTGACGGCGTCCTAGAAGGAGCCCGTACGAGGAGCTTTTCGTTAAGCATGTACGCGGTATGATTCTCGGGGCGACGGTCTTAACCTAAACATTTACAGTGTTGACCTCG
>90625aa814f3be174af3e2600459006b
TATTCCGAGGAGTATGCCTGTTTGAGTGTCATTAAATTCTCAAGCTTCAATCTTGTTGTAATGACTTGGATTGTTGCTTGGACTTGAGGGTTGCTGCGAGTCTTTGGACTTTTGAACGGCTCCCTTTAAATGCATTAGTGGTGACTTGGACCCACTATCAAATGTGTTGATAGTTATCTACACTTTGAAGTGACCGAATGTCTTTCCGCTTCTAACCGTCTTTCGGGACAATATCTTGAA
>8262bd268e12a9412d66be438037716d
AGTAATGTGAATTGCAGAATTTAGTGAATCATCGAATCTTTGAACGCACATTGCACCTCTTGGTAATCCTTGAGGTATATCTGTTCGAGCGCCGTTTAAATATTAAGACTTTGTCTTTTGTTGAATTATCATGATTAATGATTTTTCTAAATATATTGGCGTCTGTTTAATAGCTTCAAGAAACGCAGTGAAAATGCGATTTTTGGCTATAAGAAAAAACTGCCTTGTTTTACCCACTAAAACATGGCCTCGAATCAGATAGGGATACCC
>714b6571fb733f4f0bf02c2e664bfea8
TGAATTGCAGAATTCAGTGAATCATCGAATCTTTGAACGCACATTGCGCTCCTTGGTATTCCAGGGAGCATGCCTGTTCGAGCGTCATTAAAACCCTCAAGCCCTGGCTTGGTATTGGGCGTGCCTTGTCGGCAGCCCTGAAACGTATCCCGTGTGCCTATAGCCGCCGGCGTTCCGAATCTCTCGACGTTAGTGCTCGCTGTAGGGAACGCGCCATGAAGGCCTGAGCCTTCTCCTTTCAGTTGACCTCGGATCAGGTAGG
>dcb2a688eb447a12c27c0961f34928c0
TGCAGAATTCAGTGAATCATCGAATCTTTGAACGCACATTGCGCCCTTTGGTATTCCTTAGGGCATGCCTGTTCGAGCGTCATCTAACCCCCTCAAGCACTGCTTGGTGTTGGGCGCCTTTGTCCCGCCTCGGGCGCGGACTCGCCTCAAAAACATTGGCGGCCTGTGTATTGGCTTCGAGCGCAGCAGACTCGCGCCTCGCAAACCTCTGGCACGGGCGTCCATCAAGATGCACCCCAAAGTTTGACCTCGGATCAG
>f14878daa5963955dbb7ee0d00fe6a97
TTGCAGAATTCAGTGAATCATCGAATCTTTGAACGCACATTGCGCCCGCTAGTATTCTGGCGGGCATGCCTGTTCGAGCGTCATTTCAACCCTCAAGCCCCAGCGGTTTGGTGTTGGGGATCGTCCTCGCGGACGTCCCCGAAATATAGTGGCGGACTCGCTGTGGCCTCCTCTGCGTAGTAGCACACCTCGCTCTGGAAACCCGGCGCGGCCCAAGCCGTTAAACCCCCCAACTTCTGAAGGTTGACCTCGGATCAGG
>7c6441ad139de223bf621d9f42a2c13f
CTGTTTGAGTGTCATTAAATTCTCAACCTTGACTAGTTTGTTCTGGTTTCAAGGCTTGGATGTGAGGGTTTTTGCTGGCTTCCTTTAGTGGCGGTCTGCTCCCTTTAAATGCATTAGTGGGTTCTGATCTTTGCGAACCGCATTCACTTGGTGTGATAATTGTCATCGCCGTATGAATGCTTTAGTAGCTCGGTCATTAGGAACTTGCTTCTAACCGTCCTTCATTGGACAATTTTGAAC
>84f84f2800782b1d8c7e822077d1cd30
GTGAATCATCGAGTTTTTGAACGCACATTGCGCCCCTTGGTATTCCGGGGGGCATGCCTGTTCGAGCGTCATTACAACCTTCGAGCTCCTGCTCGGTATTGGGCGTCTCGTCTCCTCACCTCAGGGTTAGGGAGACGCGCCTGAAAGACAGCGGCGGCCTCGTGAGGAGTGCTGAGCGTAGTAGAAACATCTCGCCCACGCACGCCCGCCTGGCCTGCCGGAAACACACCCAATCGTACCACATTG
>ae61251023b4e7b8ad8a911cfc4e9e04
TGCAGAATTAAGTGAATCATCGAATCTTTGAACGCACATTGCGCCCCTCGGTATTCCGTGGGGCATGCCTGTTCGAGCGTCATTTAACCCCTCAAGCCTAGCTTGGTATTGGGTGCTTGTCCCGCCTCTCGCGCGGCGACTCACCTCAAAGTCATTGGCAGCCCGCATCTCGCCGGCCGTGAGCGCAGCACAGACGCGCTCTTGGCAACGACGGATCGGCTCTCCAAAAGCTTATTTCAACCACTGACCTCGGATCAG
>cba352c8b4f9a424dc076f62dec62b08
TCATCGAATCTTTGAACGCACCTTGCGCTCCTTGGTATTCCGAGGAGCATGCCTGTTCGAGTGTCGTGAAGTCATCAACTCACTTCCATTGTGAAGTGCAGCTTGGAAATGGAGCTCGTCGGCGTAAGTCGACCGCTCTGAAATGCATTAGCCCCTGCAGACTTGGGTGACAAGTGTAGTAATCATCTGATCTCACTTCGAATCCCGTCGGGAGAGGCTCACAAAACGATCTTGATTTCCAT
>8aa981f8c8d6425fdfb12ac5e9b8f697
AGTGAATCATCGAATCTTTGAACGCACATTGCGCCCATTAGTATTCTAGTGGGCATGCCTGTTCGAGCGTCATTTCAACCCTCAAGCCCCAGTTGCTTGGTGTTGGGAGCCTGCCCCTCTACGGGGGGGCAGCTCCTCAAAGCTATTGGCGGAGTCGTATTGGCCCTAAGCGTAGTAATTTTTCCTCGCTTCTAGTGGTTCCAGTGCTGGCGTCCAGCCGTAAAACCCCTAATTTTCCAGTGGTTGAC
>10dfc6ada82a6f7212dd1816611e430f
GATAAGTAATGTGAATTGCAGAATTCAGTGAATCATCGAGTTTTTGAACGCACACTGCGCCCCTTGGTATTCCGGGGGGCATGCCCGTTCGAGCGTCATTTCACCAATCAAGCCTGGCTTGGTATTGGGCCACGGGGGCGACCCGGGCCTCGAAGTCGCCGGCTGGAAAGCTCTGATCTCAGCGTCGTGGAATCCATTCGCCGACGAGAGGAGCGATTCGTGCCGTTAACATTCAATCAAAGGTTGACCTCGGATCGGGTAGGAATACCCGCTG
>6238ccafaae41eb095631694c01358c3
ATAAGTAATGTGAATTGCAGAATTCAGTGAATCATCGAATCTTTGAACGCACATCGCGCCCTTTGGCATTCCGAGGGGCATGCCTGTTCGAGCGTCATTACACCACTCAAGCCTGGCTTGGTATTGGGCGAGGAGGTCTCCTCCCGCCCCAATTTCGTCGGCTGGACCGTCCGTATCTCAGCGTTGTGGTATTAAATTCGCTGGCGAGAGGGATGGTCCGCGCCGTTAAACATTTCTTAAGGTTGACCTCGGATCAGGTAGGGATACCCGCTG
>8856487e0c42729eae07e2b16a5cfe07
GAAATGCGATAATTAATGTGAATTGCAGAATCCAGTGAATCATCGAGTTTTTGAACGCACATTGCACCTTTTGGTATTCCGAAAGGTATGCTTGTTTGAGCGTCATTACACCTTCAGCCTAGCTGGTTTTGTGGTTTCGCAGAAGCCATGAAAATTATGACACGTATGTGAGCAGTAAAATACCTCACCTATGACCTCAACTCTTGACCTCAAATCAAGCAAGATTACCCGCTGAACTTAA
>9f3439c90484865164a517dc22b588e4
CTTGCGCCTTTTGGTATTCCGAAAGGCATGCCTGTTTGAGTGTCATTAAATTCTCAACTCTATAGACTTTGTTGACTGTAGAGCTTGGACTTGGAGTGTGCTGGCGCAAGTCGGCTCCTCTCTAAATGCATTAGCATAAGGTTGTAGACTTTTAGCAGTCGGTGTGATAAGTATCTTCACCGGTCTATACTGTGAACGTTGAAGCCTAGCTTCTAACCGTCCGTAAGGACAGTAACCAAGT
>e437d3d7123bee779ddc856f0c138086
GATAAGTAATGTGAATTGCAGAATTCAGTGAATCATCGAATCTTTGAACGCACATTGCGCCCTTTGGCATTCCGAGGGGCACGCCCGTTCGAGCGTCATTACACCACTCAAGCCTGGCTTGGTATTGGGCCACGGGGGCGACCCGGACCCGAATTTCGCCGGCTGGACGTACCGAATCTCAGCGTTGTGAATCAAATTCGCTGGCGAGACGGGCGGCCGCGCCGTTAAACACATACACAAGGTTGACCTCGGATCGGGTGGGGATACCCGCTGA
>be5d22420e5020fac63db4e8f566fa36
TGTCTGAGTGTCTTGAAACCTTCAACCCCTTCCCTTTGCGGGGTTTCGGGGTTGGATATGGGGGTCATTTTTGCTGCGCGTGAGTGCGGCTCCCCTGAAATGCATCGGCTGGGTCTGGGTCGTCCTGGCGTGCCTCTGGCGTTGTATCTACCTCGCTTGCTGGTGCCCGGCGCTCCCGCTTTTAGTGCCCTTGGCCTCGACTTGCCTCTGGAGTGGCGGTCGCTCTGTCCCTTTGTGTCA
>0a14defcdcc7dcad93098502b1f76a66
TTGCAGAATTCCGTGAATCATCGAATCTTTGAACGCACATTGCGCCTATTGGTATTCCAATAGGCATGCCTGTTCGAGCGTCATTTAAACCTTCAAGCTTTGCTTGGTGTTGGGTGCTGTCCGCTGTTTCTTTCTGCGGACTTGCCTTGAATGAATTGGTAGCCAGCATTTGGTGTGTTGGAGCGCAGCACATTTTGCGTTCTCGGCCATAATGGCAGGCGTCCAGAAAGCTTATTTTAGCGTTTGACCTCGGATCAGG
>57f7c2d65d18cb9decd6836b0a94aa99
ACGCACATTGCGCCCGCCAGCATTCTGGCGGGCATGCCTGTTCGAGCGTCATTTCAACCCTCGAGCCCCCTCTCCTCACGGGGAGGCGGGCCCGGTGTTGGGGATCGGCCCTCCCGCCTCGCGGGGGCGGCCGGCCCCGAAATCCAGTGGCGGTCACGCCGCGGGCTCCTCTGCGTAGTAGCAACACCTCGCACTTGGGACCCGGCGCGGCCACGCCGTAAATCAGACGAATTTTCTGAA
>6560b6627703704e3e2f91cbeb1c1b37
AATCTTTGAACGCACCTTGCACTCTTTGGTATTCCGAAGAGTACGCCTGTTCGAGCGTCATGAAATTCTCAGACTTTTTTATTGAAGTTTGGACTTGGACTTTTGCAACTGAAATAGTTGTTGCTGGTCTTAAATGGATTAGTCTAGAGTGAAGTGAGACTACTTGGCGTGATAGACTTTTTGATCGCTAGGGAAATTGCGGACTCATAAGGCTTTCTAACTTGACATGGCCTGTTGTAAT
>574db4275004b0b822ff3ba41655affc
TGTGAATTGCAGAATTCAGTGAATCATCGAATCTTTGAACGCACATTGCGCCCGCTAGTATTCTGGCGGGCATGCCTGTTCGAGCGTCATTTCAACCCTCAAGCCCCCGGGCTTGGTGCTGGGGCCTTACGCCGTAAGCCCCGAAATAGAGTGGCGGTCTCGCTTGTCGAATCCTCTGCGTAGTAACCAAACATCGCACCGGAGAGCGGCGAGACCACGCCTCGAAACGCCAACTTCTGAAGGTTGACCTCGGATCAGGTAGGAA
>290d773c86c7a765bca656d01337411e
TGCAGAATTTAGTGAATCATCGAATCTTTGAACGCACATTGCGCCCGCTAGTATTCTGGCGGGCATGCCTGTTCGAGCGTCATTTCAACCCTCAGGCCCTCTGGTGCCTGGCGTTGGGGATCGGCCGTACGCGCCGGCCCCGAAATACAGTGGCGGTCCCGTTGCGGAACTCTGCGTAGTAAATCAAACCTCGCAGCTGGGAAGCGACGGCGGCCACGCCGTGAAACACCCCACTTCTGAAAGTTGACCTCGGATCAG
>831c709b471e3d406f16584018c73d2f
AAGTAATGTGAATTGCAGAATTCAGTGAATCATCGAATCTTTGAACGCACATTGCGCCCCTTGGTATTCCGGGGGGCATGCCTGTTCGAGCGTCATTATAACCCTCAAGCCTAGCTTGGTGTTGGAGCCTGCCTCTGGGCAGCTCTTAAAATCAGTGGCGGTGCCGTCTGGCTCTAAGCGTAGTAATTCTTCTCGCTACAGGGTCCGGTCGGTTGCTTGCCAACAACCCCAAATTTTCTATGGTTGACCTCGGATCAGGTAGGGATACCC
>43f172aab03b8290557e6d9e388fa76d
CCTTGCGCCCTTTGGTATTCCGATGGGCATGCCCGTTCGAGTGTCTTGAAATCATCATCGCCTGGATTCGCGTCCTTGCGGTGGAGCTGGGGGCCATGCCGCCGAGAGGCGGCTCCCCTGAAATGCATCGGTTGGGCCCGTGGTGGCTTTGTCCCTGGCGTTGTAATGCAACCGCCTCGGTGGACGCCGTCCCAGCGCCCTCCCTCGACCGGCCTCTGGAGCGGCGGTCTTTGCTTTTGAA
>a64733167b673ad315a4dbb0a8e159be
AGTGAATCATCGAATCTTTGAACGCACCTTGCACTCCTTGGTATTCCGAGGAGTATGCCTGTTCGAGTGTCATGAAACTCTCAACTGTAACTTTTAGTTACAGCTTGGACATGGGGCACGTCGGCATGTATTGTCGACCGCTCTGAAATGTATTAGCCACGAATGTTAATCTTCTAAGCGTAATAATTACAATGCGCTGATAAGATTTAAGTTGCGGCTTACAAAACCTCATTTCATTCTATTTGACC
>6f0bd437f7ab43a3638fd61faf21e0c9
TTGCAGAATTCAGTGAATCATCGAATCTTTGAACGCACATTGCGCCCACTAGTATTCTGGTGGGCATGCCTGTTCGAGCGTCATTAAGTCCACTCAAGCCCTTTTGCTTGGTATTGGGAGACTGCTTCAGTGCAGCTCCTCAAAGACAGCGGCGGAGTCGTGTCATCCTCTGAGCTTAGTAATTACTACCAGCTTGCGAGCGAGGCGCGTCCCCTGCCGTAAAACCCCCATCTTTTTAAATGGTTGACCTCGGATCAGG
>9c7b21d76ae70b19a1cc8c1218680539
AAGTAATGTGAATTGCAGAATTCAGTGAATCATCGAGTTTTTGAACGCACACTGCGCCCCTTGGTATTCCGGGGGGCATGCCCGTTCGAGCGTCATTTCACCAATCAAGCCTCGCTTGGTATTGGGCCACGGGGGCGACCCGGGCCTCAAAATTGTCGGCTGGAAGTCTTGATCTCAGCGTCGTGGTTTATCAAATTCGCTGGCGAGACGGGCGGTCCATGCCGTTAAATTTCACCTAAAGGTTGACCTCGGATCGGGTAGGAATACCCGC
>70e61f85831b52653b5d818381eef534
AATCATCGAATCTTTGAACGCACCTTGCGCCCTCTGGTATTCCGGAGGGCATGCCTGTTTGAGTGTCATGAAGACTTCGACCCCTCGGGTTTTGCTCGAGGATGTTGGACTTGGGTGCTGCCGCGTCGTCGGCTCGCCTCAAATGTGTCAGTGGTAATCAGACCTTTGACGGGAGTAATAAGTTTCTCTTGTCTGTCGGTCGTCGATGGCTGCTACGAACCCGCCTCTTTGGCATCTATGACT
>c8392a71f1d871b9a87d98575813e339
TCTTTGAACGCACATTGCGCCCGCCAGTACTCTGGCGGGCATGCCTGTCCGAGCGTCATTTCAACCCTCAGGCCCTGTATTGCCTGGCGTTGGGGCACTGCGAGCGCTGTATTTTCGGCGCGCGCAGGCCCCCAAGATCAGTGGCGAGCCCGCCGAGGCTCCGAGCGTAGTAGATTTCTTTCTCGCTTGCGAAGCCCGGCGGCGCCTTTCGCCGTCAAAAACCCACTGTAACAAGTACTCA
>820e36d90e6bcf378639e50a3889f658
CCGCACTCCCACCTGGACACTCTCCAGTGTGGAATTGGCCGTCCGGGACCCTGACCCTCCGAGAGAGGGGCTTTGGGTTGTGGTGGGCTGAAATCTAGCTATCTGGGCGTGGCCGAGGGAAAGGGGTTGCGAGAAGGTGATTCGCTCTGTTGCGGGGCGGAGTCTAAATTGGACAGCACCTCTCTCCCTTTGGTGGTCCCAGACGGTGTGCGGCACCTGGTGTGCGGCACTGGTGGGGGGAGTGCAAGTAACGTTGCATCTCCCCCCCTCCCTGTACAG
>358c04247cdc794ad71250e79dbbc3cb
CGTGAGTCATCGAATCTTTGAACGCATATTGCGCCCTTTGGTATTCCGAAGGGCATGCCTGTTCGAGCGTCATTATCACCTCTCAAGCCTGTGCTTGGTGTTGGATTTGGTTATGCTTCGGCGTGACCAATCTCAAAGATAGTGACGGCGTCCCAGAAGGAACCGGTACGAGGAGCTTCTAACCAAGCATGTACGCGGCGTGATTCTGCGGGCGACGGTCTTTATAACCTTTATTTCTAAGTGTTGACC
>b27f7dd45e0857e8c5172bcca1f3bab6
CCTGTTCGAGTGTCATGAAGCTCTCAAACAAGTCTTTTTGTTAAGACGAGTTTGGATTTGAACACTGCCGTGTAACAAACGGCTGGTTCTAAATGTATTAGCTGATCCTAGTAAGGTTTTGGTTCTTACTTGACGTGATAATTATCTAACGTCAAGGACATCTCTTACTTCACAGTGAGAAATGGCCAGAGTCTTGGTAAGGATTGCTTCTAATCGTCTTCACTTGACAACAAATTTCTTA
>ed3e54140c9f4046186696f1320cd850
AGAATTCCGTGAGTCATCGAATCTTTGAACGCACATTGCGCCCTTTGGCATTCCGAAGGGCATGCCTGTTCGAGCGTCATTATCCACCCTCAAGCCCGGCTTGCCGTTGGGTTGCGCTGGGCGTTGAGCCCAACGGACCCCAAAGATAATGACCGAGCCCGTGAGGGCCCCGGACGCAGCGAGCTCATCAGCACGCGTCACGGTGGTTCTCCGGGGTTTGGCCTCAACCGATGATTTCTCTGGTTGACCTCGGA
>0c15d4cb7ac0e00b5983e846c5894277
ATAAGTAATGTGAATTGCAGAATTCAGTGAATCATCGAATCTTTGAACGCACATCGCGCCCTTTGGCATTCCGAGGGGCATGCCTGTTCGAGCGTCATTACACCACTCAAGCCTGGCTTGGTATTGGGCGTCGGGGCTCTCCCGCGCCTCAATTTCACCGGCTGGACCGTCTCTATCTCAGCGTTGCGGTTTCGAATTCGCTGGCGAGAAGGGTGGTTTGCGCCGTTAAAACTTCCGTCAAGGTTGACCTCGGATCAGGTAGGGATACCCGC
>ca1e46e5af967083981ac6542b50d781
ATAAGTAATGTGAATTGCAGAATTCAGTGAATCATCGAATCTTTGAACGCACATTGCGCCCTTTGGTATTCCGAGGGGCACGCCTGTTCGAGCGTCATTTAAACCATCAAGCTCAGCTTGGTCTTGGACGCGGTCGAGTGACCCGTCCGTAACCCGTTGGCGGTGCAGTCCGGCTTCAAGCGTAGCAAGAATTTCGCTTCGGGAGTCCGCGGCGGTGCCCGCCAGGTAACCACATCCCAAAGTTTGACCTCGGATCAGGTGGGGATACCCGC
>531832e2c743bee298502ce1d36da8b9
TAAGTAATGTGAATTGCAGAATTCAGTGAATCATCGAGTTTTTGAACGCACACTGCGCCCCTTGGTATTCCGGGGGGCATGCCCGTTCGAGCGTCATTTCACCAATCAAGCCTGGCTTGGTATTGGGCCACGGGGGCGACCCGGGCCTCGAAGTCGCCGGCTGGAAAGCTCTGATCTCAGCGTCGTGGAATCCATTCGCCGACGAGAGGAGCGATTCCGTGCCGTCAATACGTACTCAAAGGTTGACCTCGGATCGGGTAGGAATACCCGC
>4101487c69754942ec26259b2866c7a9
CCGCACTCCCACCTGGATGGTCTCCAGCGTGGAACTGGTCGTCCGGGGCCTGGGCTCCTTTGGGGGCTCTGGGTCTCGGTGGGCTGAAATGCAGCTATCTGGTCGTCGCCCGAGAGAGGGGCCGCGAGAAGGTGATCCGCTCTTGGCTGAGTGGAGTCTTGTTGGACAGCGCCTCTCCCTCTGGGCGATCATGGATGGTGTGGCACTTTCCAGTGCCGGTGGGTGGTGCAAGTGAAAGCTTGCATCCGGCCCTTTGAAG
>1e0d826798b97734c28fb551892b91a1
GAATTGCAGAATTCAGTGAATCATCGAATCTTTGAACGCACATTGCGCCCCTTGGTATTCCATGGGGCATGCCTGTTCGAGCGTCATTTGTACCCTCAAGCTCTGCTTGGTGTTGGGTGTTTGTCCCGCCTTCGCGCGTGGACTCGCCTTAAAGTGATTGGCAGCCGGAATAATTCTGGGGAACGCAGCACAACTGCAGCCTCCATTTTACGCCGAGCGTCCAGTAAGCCCTTTTTCAACGTTTGACCTCGGATCAGGTAGG
>ed90931cf7a5524ffe4f3eab9e12ad88
TTCAGCGAATGATCGAATCTTTGAACGCACATTGCGCCCTCTGGTAGTCCGGGGGGCACGCCTGTTCGAGCGTCATCTCCACCCTCAAGCCTGGCTTGGTCTTGGGCCGCGCCCCCCTCTAGCAAGGGGGGCGGGCCCCAAACTCCTGGGCGGCATCGCCCTCCCGTTCGGCGTGACAGGGAGACCCTCCACGCGCCGGCGGAGAGCGGTGCCTGCCATCCATCGACCGTAAGGTCCCTCGGTCTGACCTC
>9e5c486fd041ccc40ad9505a88e054c7
CCTGTTCGAGTGTCGTGAAGTAAATCAACTTCTAGCTTTGCGGCTTGAAGCTTGGAATTGGAGTCCGTCGGCCACAAGTCGACCTCTCTGAAATACATCAGCCACAGTGGATGTCGGATGCCGGTTGAGCGTAGTAAACTTTGTTCGCTGCTTCACCTCGGTGTCGATTCCCACATCGGCTCACGAATGCTAGTGTTTGCTCTTTGCGGAGTGAACACGACCGGTAGATTGATCTCTACAA
>7c76ec63714ff6d038ce6531b5ed2f2a
AGAACTCAGTGAATCATCGAATCTTTGAACGCACATTGCGCCCTCTGGTATTCCGGGGGGCATGCCTGTCCGAGCGTCATTACTAGATCAGGCCATAGGCTTGAAGTTAGGCTCAGGCCACCTGGTGGCGTGCCCGAAAACCCTCGCTGGAAGCTTATGTTCTCCGCACATTGTGATTTATCCGTGTGGTGATTGTGGGCTTACCGGCGCCTCGTTGGCGAGCTCCGGCTCTCCTATTAACCATTGACCTCGGA
>e0f2873ac814ab4d94f6b2eee566a7c7
AAGTAATGTGAATTGCAGAATTCAGTGAATCATCGAGTTTTTGAACGCACACTGCGCCCCTTGGTATTCCGGGGGGCATGCCCGTTCGAGCGTCATTTCACCAATCAGGCCTCGCTTGGTATTGGGCCCCCGGGGGTGACCCGGGCCCCGAAGTCGTCGGCTGGAAAGCTCTGATCTCAGCGTCATGGTTAATCAAATTCGCTTTGAAGAGGGGTGATTCGTGCCGGTAAGAATTATCTAAGGTTGACCTCGGATCGGGTAGGAATACCC
>0fbebcbabe28bc7466c1db3a9ed1bd73
TCATCGAATCTTTGAACGCACATTGCGCCCTTTGGTATTCCGAAGGGCATGCCTGTTCGAGCGTCATTATCACCCCTCAAGCCCCGTGCTTGGCGTTGGACGGCCGGTCGAGCGATCGACCCCTCCGAAAGACAATGACGGCGGCCTGTGGTTCCCCCGGTACACTGAGCTTTTCACGGAGCACGTATCGGACGAGGGCGCCCGGGACCCGGTCTTCTCCTCTCACCAGGAAACTTCTCAA
>311de5634de375d593f90557ae33e3c7
TGCAGAATTCAGTGAATCATCGAATCTTTGAACGCACATTGCGCCCACTAGTATTCTGGTGGGCATGCCTGTTCGAGCGTCATTAAGTCCACTCAAGCCCTTTTGCTTGGTATTGGGAGACTGCTTCAGTGCAGCTCCTCAAAGACAGCGGCGGAGTCGTGTCATCCTCTGAGCTTAGTAATTACTACCAGCTTGCGAGCGAGGCGCGTCCCCTGCCGTAAAACCCCCATCTTTTTTTAATGGTTGACCTCGGATCAG
>49a003bac9e046f6e8f61a0e8d0a6787
AACGCACATTGCGCCCATTGGTATTCCGATGGGCACGTCTGTTTGAGCGTCATCGCAACCCTTCGGCTGGACTGGCTTTTGGCCGGTCCGCCGGTGCTGAGCTCGGCTGCCCCGCTCCGGTGGGACCCGGCTTTAAAAGTTGCACGCTCTGCGGGTCCGGCGAACCGGCAAAAACATAGTAGAACTTTCCAACTGTTTGAGCCAAAAGCTGGGCTTCCGCCTGAACAAATTACCACATTGA
>24046d7845e2a74b13b31e8adcb64b7d
CTCCTTGGCATTCCGAGGAGCATGCCTGTTTGAGTGTCTTGAAACCCTCAACTTCTTTGGAGTTTGTAATGGACTTCAGAGCGAGTTGGACTTGGAGGTGTGCCGGTGTCTGACGTCGGCTCCTCTTGAATGCATTAGTGGGGCCTTTGTGCTTGACCCAGTAGCGGTGTAATAATTATTACCACTGCGAAATGGTTGAGACCTTTCCTGCTTCTAACCGTCCGCAAGGACACTATTCACT
>468109a2993e8ade4f33f35f2047b90f
ATCAACCATCAGCTTTTACGATATTGTCCCTGTTACAAGGAATGATGGAAAAGAAGGCTGGATTTGAGCAAAATTCCCTTAACCTCTCTCGGTGCGGGGATGCTTGAAATACATGGTTTGGGCCTGGCAATTGTCGGCTACTAGCATTTCATACTTGATCCCGTCAAACGGATTGATTTTTTTGCTGCAGCCAAATTACGCAATTGTCAAGTTGCTCGACTGATGCAGGAAAAAAACAGTCGTTTTCTGACAACTGTTACAAA
>4c18665196c9f785cc363a67312d27c1
AATCATCGAATCTTTGAACGCACATTGCGCCCGCCAGTATTCTGGCGGGCATGCCTGTCCGAGCGTCATTTCAACCCTCGAACCCCTCCGGGGGATCGGCGTTGGGGATCGGGACCCCTCACCGGGTGCCGGCCCTGAAATACAGTGGCGGTCTCGCCGCAGCCTCTCCTGCGCAGTAGTTTGCACAACTCGCACCGGGAGCGCGGCGCGTCCACGTCCGTAAAACACCCAACTTCTGAAATGT
>f195bff7ca7babdf1d08d64a03731a95
GATAAGTAATGTGAATTGCAGAATTCAGTGAATCATCGAATCTTTGAACGCACATTGCGCCCTTTGGCATTCCGAGGGGCACGCCCGTTCGAGCGTCATTACACCACTCAAGCCTGGCTTGGTATTGGGCCACGGGGGCAACCCGGACCCGAATTTCGCCGGCTGGACGTACCGAATCTCAGCGTTGTGAATCAAATTCGCTGGCGAGACGGGCGGCCGCGCCGTTAAACACATACACAAGGTTGACCTCGGATCGGGTGGGGATACCCGCTGA
>f64018585482d0bb38ec7d48e7bbee5b
CGTGAGTCATCGAATCTTTGAACGCATATTGCGCCCTTTGGTATTCCGAAGGGCATGCCTGTTCGAGCGTCATTATCACCCCTCAAGCCTGTGCTTGGTGTTGGATTTGGTTATGCGTCGACGTGACCAATCTCAAAGATAGTGACGGCGTCCCAGAAGGAACCGGTACGAGGAGCTTCTAACCAAGCATGTACGCGGCGTGATTCTGCGGGCGACGGTCTTTATAACCTTTATTTCTAAGTGTTGACC
>e987d3aac68ce395c69f6246abe432bb
AATTGCAGAATTCAGTGAATCATCGAATCTTTGAACGCACATTGCGCCCTTTGGTATTCCGAGGGGCATGCCTGTTCGAGCGTCATTTAAACCATCAAGCGCAGCTTGGCCTTAGACCTGGGACTCTATTGCCCTGTCTGAAACCCTGGCTGGCGTTCCTGTCGAGCTTTGAGCGTAGCAAGAACTGCTCCCTCGCTCTGAAGCTTCCTGGCAGGAGCTGCCCTGAAAACCACATTGAGAGTTTGACCTCGGATCAGGTAG
>ab2cea6873ae79419aa5e2aaaf26024b
GAATTGCAGAATTCAGTGAATCATCGAATCTTTGAACGCACATTGCGCCCCTTGGTATTCCATGGGGCATGCCTGTTCGAGCGTCATTTGTACCCTCAAGCTCTGCTTGGTGTTGGGTGTTTGTCCCGCCTTCGCGCGTGGACTCGCCTTAAAGTGATTGGCAGCCGGAATAATTCTGGGGAACGCAGCACAACTGCAGCCTCCATTTTACGCCGAGCGTCCAGCAAGCCTTTTTTCAACGTTTGACCTCGGATCAGGTAGG
>2c2c8b338f211a8cbb0cdb28e6284d8d
CTCCTTGGTATTCCATGGAGCATGCCTGTTTGAGTGTCACGTGAAATCATCATCCTAGGTGAAACCTCGGTTTTGTCAAGTGATGGACTTGGACTGTGCCGTTGTTCCACCTTCGGCTCGTCTTGAAATGCATTAGCCACGATTGTCGTCTGGTACACTCGGTGTGATAGACATCTACGCCGTGAGTGCTCAGGTCGAGGTGGCTCACAGTCTCCTCTTGTGAGGAAAAACACCTTTACG
>7341dc0524f51ec782f30b664c1018a9
GCGATAAGTAATGTGAATTGCAGAATTCAGTGAATCATCGAGTTTTTGAACGCACACTGCGCCCCTTGGTATTCCGGGGGGCATGCCCGTTCGAGCGTCATTTCACCAATCAAGCCTGGCTTGGTGTTGGGCCCCGGGGGTGACCCGGGCCTCAAAGTCGTCGGCTGGAAAGCTCTGATCTCAGCGTCGTGGTTAATCATCGCGAAGTGAAGAGTTGACCGTGCCGTTAAACTTATCTAAAGGTTGACCTCGGATCGGGTAGGAATACCCGCTGAA
>a12773f56362788baed815d94d5adb9d
GGTATTCCGGAGGGCATGCCTGTTTGAGTGTCTTGATATCATCAAATCCCTCGGGTTCGCGCCCGTTGCGATTTGGAGTTGGGGGCTTGCTGCCGCAAGGCGGCTCCCCTTAAAATCATCGGTTTGGCCCGCATCATGCGGCTTGCACCTTTGGCGTTGTATTTTCCTCGCCTTTGATCGGTCTTGCTCGCTTCCGCGCCTCACCTCGACTTGCCCTTTGGGTGGCGGTCACTTCTTGACA
>a37b5c66029d0ea1c4f2cdae08b7409f
CATTGCGCCTGCTGGTATTCCGGTAGGCATGCCTGTTCGAGCGTCAGCAAAACCTCTCAGCAAAATTTTATTTTGTTGGTCATGGGCCGCGGAGGACTAGCCTAACAGCTGCTCCCGCCTTAAACTTGCTGCACGACCTCAAGCAATTGCTAGGTTAATGGAGTGGTGTTTACATTATATTCCAGCGATTACTGCAATGCTTGGTGGCGTTAAACCCAAAGTTGCCTTCTGGTGACTGAA
>bdb93ba0781f8931c0459d48e02d99ee
GCAGAATCCGTGAGTCATCGAATCTTTGAACGCATATTGCGCCCTTTGGTATTCCGAAGGGCATGCCTGTTCGAGCGTCATTATCACCTCTCAAGCCTGGCTTGCTGTTGGATCTTGGTTATAGTCTAGCTATAACCTGTCCTAAAGATAATGACGGCGTCTATGAGGACTCCAGTACATTGAGCATTTTATGCACGTACGAGGTAGAACTCTAGGCCCGGTCTTTAACCATTTTTATCAAGGTTGACCTCGGATCA
>f0d9f02dd34b3cbfe97d9a0f4a1dee5c
ATAAGTAATGTGAATTGCAGAATTCAGTGAATCATCGAATTTTTGAACGCACATCGCGCCCTTTGGCATTCCGAGGGGCATGCCTGTTCGAGCGTCATTACACCACTCAAGCCCGGCTTGGTATTGGGCGTCGGGGCTCTCCCGCGCCTCGATTTCACCGGCTGGACCGTCCGAATCTCAGCGTCATGGCTTTACGTTCGCTGGCGAGAAGGGTGGGCCACGCCGTCAAAAATTTCATCAAGGTTGACCTCGGATCAGGTAGGGATACCCGC
>cc3f9ece9f68af1202f9ef6d475f2af0
GAACGCACATTGCGCCTGCCAGTATTCTGGCAGGCATGCCTGTCCGAGCGTCATCTCAACCTTCAAGCCTGGCTTGGTGTTAGGGCTCTGCTGCGCACGCCGCAGGCCTAAAAGAACAGTGGCGGACCCGTAGGCTCCCCAGCGCAGTACCATCTCTCGCTGTGGGCTTCCCGCGGGCTTCTAGCCAAAAGTGCCCGCCCAAGGGGGCAGCACACCCTGGGGTGAGACCCAACAGGTTCGT
>ffef5cc15a25a7deb39e949c981a18ff
CGCACATTGCGCCTGTCAGTATTCTGGCAGGCATGCCTGTCCGAGCGTCATCTCGACCCTCAAGCCCTGGCTGCTTGGTGTTGGGGCCCTCTGCGGCGCCCTGCCGCAGGCCCTGAAGATCAGTGGCGGACCCCGTGGGCTCCCCAGCGCAGTAACATCTCTCGCTGTGGGCTCCCCGCGGGCCTCTAGCCAGCGTCGTGCGTGCCCGCCCAAGCGGGCAGCGCCCACTATGCTCAGCT
>1cddec0d78e12bd88d727123f461ce37
TGCAGAATTCAGTGAATCATCGAATCTTTGAACGCACATTGCGCCCCTTGGTATTCCATGGGGCATGCCTGTTCGAGCGTCATTTTGTACAATCCAGCCCTGCTGGGTGTTGGGCGTTTGTTCCGCTGCGCGCGTGGACTCGCCTCAAATGCATTGGCAGCCAGCCGTCCCGTGTGGGAGCGCAGCACATTTTGCGCTCTCTGCTGGGTGCGGCGGCGTCCACAAAGTCTACCCTTTTTACGCTTGACCTCGGATCAG
>38f6a794e36c878d28834c0bfaac38da
AATTGCAGAATTCCGTGAATCATCGAATCTTTGAACGCAACTTGCACTCTGTTTCGGCAGAGTATGCCTGTTTGAGAATCTTTTAACTCTGAGACGTGCTGTCTTGAGATGGGCGTGGTCTGCGGACCTTGCCTTAAGAGCATAGATGTGCGGCGGCAGAGTTCAGCCAGGCAGGAGTTATGAAGGGCAACCACATGCTTCCCACTGGCGCCGAGCTGCGGGCGACCATCGCAAACACAAACCTAGGTCTCAAATCAGGT
>51f706aab033e9eb9c8168dfd0858436
ATTCAGTGAATCATCGAATCTTTGAACGCACATTGCGCCCGTTAGTATTCTGGCGGGCATGCCTGTTCGAGCGTCATTTCAACCCTCAGGCCTCTAGTAGCCTGGTGTTGGGGTTTCTACAGCACATGTAGGCTCCGAAATACAGTGGCGGTGCTCGCCAGCACTCCGAGCGCAGTAGTTTATTTCTCGCTCAGGACGTCTGGTAGGCTTACCGGCCGTGAAAACACGCTATATTATTCAAGGTTGACCTCG
>bf0bee1f8964b77220a2181bc948f344
TTGCAGAATCCGTGAGTCATCGAATCTTTGAACGCACATTGCGCCCCTTGGTATTCCGAAGGGCATGCCTGTTCGAGCGTCATTATCACCCCTCAAGCCTGGCTTGGTGTTGGACGTCAGTGAGTCTTCTCACTCGTCCCAAAGATAATGACGGTGGTCGTGGACGACACCAGTACACTGAGCCTTTTGGCACGTATTGATCGAGTCTCGATTCCCGGTCTTTAACCACAAATTTTTCTAAGGTTGACCTCGGATCAGG
>aca47abc192333cdd08648724883cbbc
GGTATTCCGGAGGGCATGCCTGTTTGAGTGTCTTGATATCATCAAATCCCTTGGGTTCGCGCCCGTTGTGATTTGGAGTTGGGGGCTTGCTGCCGCAAGGCGGCTCCCCTTAAAATCATCGGTTTGGCCCGCATCATGCGGCTTGCACCTTTGGCGTTGTATTTTCCTCGCCTTTGATCGGTCTTGCTCGCTTCCGCGCCTCACCTCGACTTGCCCTTTGGGTGGCGGTCACTTCTTGACA
>21ae265ccd165bef789f92f82ae3a0f6
AGTAATGTGAATTGCAGAATTCAGTGAATCATCGAATCTTTGAACGCACATTGCGCCCTCTGGTATTCCAGGGGGCATGCCTGTCCGAGCGTCATTACCACCTCAAGCGTAGCTTGGTATTGGGCGTCGCCCCTCTCGGGGCGTGCCTGAAAAATAGTGGGTGTCCGGTGGGACTTTGAGCGTAGTAATTTTTCCCGCTCCAGAAGCTCTCTCCGCGGTACCTAGAACTCTTCCATCGTAGAATTGACCTCGGATCAGGTAGGGATACCC
>c61b70cd97e30da9acdbaf73c93a54c3
GAGTCATCGAATCTTTGAACGCACATTGCGCCCATTGGTATTCCGATGGGCATGCCTGTTCGAGCGTCATTATCCTCTCTCAAACCTCCTGGTTTGGTGTTGGACCTGAGTTGTGTGCCTGCACAACTGGTCTCAAAGACAATGACGGCGTCCGTGGGACCCTCTTCGCAACGAGCTTCTCCGTAAGCACGCGTCGAGTATCAAGGACCTTCCGGGCCGGTCTCCCCTTTTATTTTTCTAGGTT
>bcacb2ef1d7912f0376eaefc2ed6936f
GCGCCCTCTGGTATTCCGGGGGGCATGCCTGTTCGAGCGTCATTATCACCCCTCAAACCTCCGGTTTGGTGTTGGGCCCGTGCGTGTGGGACGTCCTCCCCCGCAGGCCTCAAATGTAATGACGGCGTCCCCGTGAGACTCGACGCACTGAGCTTTCTAACGAAGCACGCGTCGGCCGCGCTCCGGGCGACAACCGGTCTCAACCCTCCCCAAAAAAAGTTTTACTTTTTTTGTGAATCAA
>2e407163112956290bbdb68a9a8be331
CATCGAATCTTTGAACGCACATTGCGCCCATCAGTACTCTGGTGGGCATGCCTGTTCGAGCGTCATTTCAACCCTCAGGCCCTGTACTGCCTGGCGTTGGGGCCTCTGCGTGCTGTTTTTACGGCGTTCGCAGGCTCCCAAGATCAGTGGCGGGCCCGCCGTGGCTCCGAGCGTAGTAGTTTACTTTCTCGCTTGGGAGGTTCGGCGGTTCCCAGCCGTCAAAACATCACTATTTTTACAA
>f56a47e4fce1bdc7fc7b28cf629c2417
GCGATAAGTAATGTGAATTGCAGAATTCAGTGAATCATCGAATCTTTGAACGCACATTGCGTCCTTTGGTATTCCGAGGGACATGCCTGTTTGAGCGTTGTTTCAACTTAAGCTATAGGCTTGCTTTGAGTGTAGTCGGTATGACTTACTCGGAAAATAATGGCGACGAAGCATTTCCTTCGAGCAGCGACAAAGCTGGTTTTTGAGGGGTTTGTCAGTTTGCCTTGACATATTCTTTTGAGATCAACCTCAGACAGACAGGATTACCCGCTGAA
>e98f41a9d4b0364bc55d91eaf2179dee
GAATCTTTGAACGCACATTGCGCCCATTAGTATTCTATTGGGCATGCCTGTTCGAGCGTCATTTCAACCCTTAAGCCTAGCTTAGTGTTGGGAATCTACGATTTGGTAAGAGTTACCCTGTAACGCTTATTCCGTAGTTCTTCAAAATTAACGGCGGATTTATGGTATCCTCTGAGCGTAGTAGTTTTATCTCGCTTTTGTCAGGTGCTATAGCTCTTGCCGGTAAACCTTATATTTTAAT
>9d5f7bd69fe43548d23e5c0b61cbc294
AGTGAATCATCGAATCTTTGAACGCACCTTGCGCCCTCTGGTATTCCGGAGGGCATGCCTGTTTGAGTGTCATGTGGACTCAACCCCTCCGGGTTTCCGGGGGAGGTTGGACCTGGGCGTCTGCCGTCTCTTTGCGGCTCGCCTCAAATGCGTCAGTGGCGTCTGTGGACCCCAGACCGGAGTGATAAGTTTCTCTGGCCGACGGGACCCGTGACCCGCTCACAACCCCCCATATTTTTGACTCTGGC
>73346ee1eb02379891e2c516469647c9
GGGGCATGCCTGTTTGAGTGTCTTGAAATCATCAAGCCCCTCGGCGCTCGTCGCCGGAGGGCTTGGACTTGGGGGTCTTGCTGACGCTTCGGCGCCGGCTCCCCTTAAATGAATCGGTCGGGCTTATCGTGTGCCGGTCCACGGGCGTTGTATCACCCTCGTCCTGGGATGGCGCTCGACTCGAAGGCCCCTCCTCGACCTGCCTATGGAGCGGCGGTCAAAGGCGCTTTGCCACTTTGTG
>6855a9d63054bd9b1397e6f7c644a2e1
AATTTAGTGAATCATCGAATCTTTGAACGCATATTGCGCCCTTTGGCATTCCGAAGGGCATGTCTGTTCGAGCGTCGTAAAACCCAAATCAAGCAAGACTTGGAAGTGGATGTCTTCGTCCCCGCTGGCGGGACGCGTCCTAAACCCCTAAAGCGGCGGCATCGGGCCCCGAGCGTAGTAGAATAACACCGCTTCGGAGGGCCTCGACGGTCGCCCGCTTCGAAAAACCATCACACCAGAGATTTGACCTCGG
>d8779b170bb10272081a69bc77401da4
AGTAATGTGAATTGCAGAATTCAGTGAATCATCGAATCTTTGAACGCACATTGCGCCCCTTGGTATTCCGGGGGGCATGCCTGTTCGAGCGTCATTATAACCCTCAAGCCTAGCTTGGTGTTGGAGCCTGCCTCTGGGCAGCTCTTAAAATCAGTGGCGGTGCCGTCTGGCTCTAAGCGTAGTAATTCTTCTCGCTCCAGGGTCCCGGCGGTTGCTTGCCAACAACCCCAAATTTTTCTATGGTTGACCTCGGATCAGGTAGGGATACCC
>91a57c9ed643ab7e798f3ad581f41b80
AATTGCAGAATTTAGTGAATCATCGAATTTTTGAACGCATATTGCGCCCTTTGGTATTCCACTGGGCATACTTGTTCGAGCGTCATTGTACCTTTCAAGCTCTGCTTGGTGTTGGGCGCCTGTCCTGGCCGCTGGGCTGCGGACTCGCCTTAAAAAAATCGGCGTCAATTTTTCGGCTCTTTGCACAGCAGATTTGTTGCTTAGAGGCTGGTTATTTTGGCTGCCGCAATGTCTGCACTCATTTTGACCTCGGATCAAGTA
>5a7478e10372b4b43dc293f4a33046ac
CATCGAATCTTTGAACGCACCTTGCGCTCCTTGGTATTCCGAGGGGCATGCCTGTTCGAGTGTCGTGAAGTCATCAACTCACTTCCATTGCGAAGTGCAGCTTGGAAATGGAGCTCGTCGGCGTAAGTTGACCGCTCTGAAATGCATTAGCCCCTGCAGACTTGGGTGACAAGTGTAGTAATCATCTGATCTCACTTCGAATCCCGTCGGGAGAGGCTCACAAAACGATCTTGATTTCCAT
>a354fbf5fe569dd3eb84656d6f24c95a
GAATCATCGAATCTTTGAACGCACATTGCGCCCCTCGGTATTCCGGGGGGCATGCCTGTTCGAGCGTCATTAACACTCTCAAGCGTAGCTTGGTACTGGGCCTCGCTCCCCCGAGGGCGTGCCCGAAAGTCAGTGGCGGTCCGGTGCGACTTCAGGCGTAGTAAATCACCTCCCGTCTGGCAAGTCTCGCCCCGTGTCCGGCCAGGAAGCGGGGCCGCTCGCGCGGTCACGACCCCCAACGATT
>aef3e4b5860bcaab955859570d6c1999
AAGTAATGTGAATTGCAGAATTCAGTGAATCATCGAATCTTTGAACGCACATCGCGCCCTTTGGTATTCCGAGGGGCATGCCTGTTCGAGCGTCATTACACCACTCAAGCCTGGCTTGGTATTGGGCGACGGGGCTCCCCCGCGCCTCAATGTGACCGGCTGGACCGACCGATCCTCAGCGTTGTGGCAAATCAATTCGCTAGGGGGGAGGTTGGGACGCGCCGTTAAACATCCATCAAAGGTTGACCTCGGATCAGGTAGGGATACCCGC
>18b6452348254b243b0ab4c78c1ea489
ACATTGCGCCTGCTGGTATTCCGGTAGGCATGCCTGTTCGAGCGTCAGCAAAACCTCTCAGCAGAATTTTATTTTGTTGGTCATGGGTCGCGGAGGACTAGCCTAACAGCTGCTCCCGCCTTAAATTTGCTGCACGACCTCAAGCAATTGCTAGGTTAATGGAGTGGTGTTTACATTATATTCCAGCGATTACTGCAATGCTTGGTGGCGTTAAACCCGATGTTGCCTTCTGGTGACTGAA
>43d92307629051eff2870a76d150315c
GCAGAATCCGTGAGTCATCGAATCTTTGAACGCATATTGCGCCCTTTGGTATTCCGAAGGGCATGCCTGTTCGAGCGTCATTATCACCTCTCAAGCCTGGCTTGCTGTTGGATCTTGGTTATAGTCTAGCTATAACCTATCCTAAAGATAATGACGGCGTCTATGAGGACTCCAGTACACTGAGCATTTTATGCACGTACGAGGTAGAACTCTAGGCCCGGTCTTTAACCATCTTTATCAAGGTTGACCTCGGATC
>f26c6eecfab3ae0b3379e56e1ecf1848
AATTGCAGAATTCCGTGAGTCATCGAATCTTTGAACGCATATTGCGCCCCTCAGTATTCTGGAGGGCATACCTGTTCGAGCGTCATTATCAACTATCAAGCTAGGCTTGTCATTGGGCTCTCATCGTTAAGAGATCGGCCTGAAAGGTAGATGACGGTGTAAGGTTGAGCACCTAATGCAACGAGCTTTACAGCACGCATTAGTTAAGGGCTTTACTCCAGTTTAACTCTTATGTATCAGAAGTTGACCTCGGATCAGGT
>6f8bbb28cea789e10a17e302bb8a3b15
AGTGTGAATTGCAGAATTCAGTGAATCATCGAATCTTTGAACGCACATTGCGCCCCTTGGTATTCCATGGGGCATGCCTGTTCGAGCGTCATTTGTACTCTCAAGCTCTGCTTGGTGTTGGGTGCTGTCTGGCTAACAGACTCGCCTCAAAAGAATTGGCAGCCAGTGTATTGGTCTTGAGCGCAGCACAATTTGCACTCTTGCCAGCTATATCTGGTATCCAGAAGCCTTTTACATCACGCTTGACCTCGGATCAGGTAGGGATAC
>64f593a2d0939af391eae588f55df41c
AGAATTCAGTGAATCATCGAATCTTTGAACGCACATTGCGCCCTATAGTATTCTGTAGGGCATGCCTGTTCGAGCGTCATTTAACCCCTCAAGCCCAGCTTGGTATTGGGTGCTTGTCCCGCCTCTTGCGCGGCGACTCACCTCAAAGTCATTGGCAGCCCGCAATCGCCGGCCGTGAGCGCAGCACAGACGCGCTTGTGGAATCCGGCGGCTCGGCTCTCCAAAAGCTTATTTCAACCACAATTGACCTCGGA
>5c342226f6484af4bff3b88d1fa4722f
AGTAATGTGAATTGCAGAATTCAGTGAATCATCGAATCTTTGAACGCACATTGCGCCCCTTGGCATTCCGAGGGGCATGCCTGTTCGAGCGTCATTATCACCACTCAAGCTCTGCTTGGTCCTGGGGCACGCCAGCGATGGCGGCCCCTAAATCGAGTGGCGGTGCCGCTGGGTTCCGAGTGTAGTCATTCAACGCGCTCTGGATCCCGGTGGTGACCGACCAGCAACCCATCTCTATCATTATTGACCTCGGATCAGGTAGGAATACCC
>eaf4bc54136f4180b0ca58e3d12b9e45
TCATCGAATCTTTGAACGCACATTGCGCCCTTTGGTATTCCGAAGGGCATGCCTGTTCGAGCGTCATTATCACCCCTCAAGCCCCGTGCTTGGTGTTGGACGGCCGGTCGAGCGATCGACCCCTCCGAAAGACAATGACGGCGGCCTGTGGTTCCCCCGGTACACTGAGCTTTTCATCGAGCACGTATCGGACAAGGGCGCCCGGGACCCGGTCTTCTCCTCTCAGCAGGAAACTTCTCAA
>61748a7186ae2767a87dd30ef5751d78
GATAAGTAATGTGAATTGCAGAATTCAGTGAATCATCGAGTTTTTGAACGCACACTGCGCCCCTTGGTATTCCGGGGGGCATGCCCGTTCGAGCGTCATTTCACCAATCAAGCCTGGCTTGGTATTGGGCCACGGGGGCGACCCGGGCCCCAAAGTCACCGGCTGGAAAGCTCTGATCTCAGCGTCGTGGAATCCATTCGCCGACGAGAGGAGCGATCCGTGCCGTTAACATTCATTCAAAGGTTGACCTCGGATCGGGTAGGAATACCCGCTG
>a9751b1b3db1c617f9ac7a29f5c190ac
AGCGAAATGCGATAAGTAATGTGAATTGCAGAATTCAGTGAATCATCGAATCTTTGAACGCACATTGCACCTCTTGGTATTCCTTGAGGTACGCCTGTTTGAGCGCCGTTTAACACCTAAAGCTTTGCTTTGTGTTGAGTCTTCTGAATCTCAGAGGCTTTAAAACCAGTGGTTCATCTTAGCATGGGTCTAGCAACAAAACTGCTATAAATTGCAAAAGACGAACGCGAAAAAACGATCGCATGGCCTCAGATCAGGCGGGGCTACCCGCTGAACTTAAGCA
>95e2b1b7a3cf3ba8e00e839b61823b78
ATAAGTAATGTGAATTGCAGAATTCAGTGAATCATCGAATCTTTGAACGCACATTGCGCCCTTTGGTATTCCGAGGGGCATGCCCGTTCGAGCGTCATTACACCAATCAAGCCCCGCTTGGTATTGGGCCCCGGGAGCGACCCGGACCTCAAAATCGTCGGCTGGAAATCCTTGAACGCAGCGTCGTGGCATCATCAGTTCGCTGGCGGGAGGGGAGTTCCACGCCGGGAAACTCATTCAAGGTTGACCTCGGATCGGGTAGGGATACCCGC
>4924534ddaee6ccaa3fd0188226b8bc9
CGTGAGTCATCGAATCTTTGAACGCATATTGCGCCCTTTGGTATTCCGAAGGGCATGCCTGTTCGAGCGTCATTATCACCCCTCAAGCCTGTGCTTGGTGTTGGATTTGGTTATGCTTCGGTGTGACCTATCTCAAAGATAGTGACGGCGTCCCAGAAGGAACCGGTACGAGGAGCTTCTAACCAAGCATGTACGCGGCGTGATTCTGCGGGCGACGGTCTTTATAACCTTTATTTCTAAGTGTTGACC
>7189b952c470d48b5b6e711588a668d1
TGCGCTCCTAGGTCTTCCGAGGAGCATGCCTGTTTGAGTGCCCAGTAATCACTCGATCCAACATGCTTTGTTGTGTGCTGGGTCGGATCTGGGGGTTCTGCCGTGAACATTCACTGGCTCTCCCCAAATTGATTAGCTGTTGGCGACAAGACCGCTGTAGGCTTGATAATACAATCTATGCCGTGCTGGACTTGTATATACCGTGGCTCATAAACCGTTCACTTGTGAACAACT
>7016207d395b50e76fd982f60eed5306
GAAATGCGAAAAATAATGTGAATTGCAGAATCCAGTGAATCATCGAGTTTTTGAACGCACATTGCACCTTTTGGTATTCCGAGAGGTATGCTTGTTTGAGCGTCAGTACACTTCGCGAAAAGCGGTTTTGAAATTGGTCGACCAATTTTTAAAATGAGAGTTATCGTGCGCAATAATTTACCGCACCGAATCTTCCACGACTCTTGACCTCAAATCAAGCAAGATTACCCGCTGAACTTAA
>80a734cd6fa390d1a58dfbdfe9ea92ea
CTCCTTGGCATTCCGAGGAGCATGCCTGTTTGAGTGTCTTGAAACCCTCAACTTCTTTGGAGTTTGTAATGGACTTCAGAGCGAGTTGGACTTGGAGGTGTGCCGGCGTCTGACGTCGGCTCCTCTTGAATGCATTAGTGGGGCCTTTGTGCTTGACCCAGTAGCGGTGTAATAATTATTACCACTGCGAAACGGTTGAGACCTTTCCTGCTTCTAACCGTCCGCAAGGACACTATTCACT
>c52974231aa851e9d056f7c3a87b20b9
ATTCAGTGAATCATCGAATCTTTGAACGCACATTGCGCCCCCTGGCATTCCGGGGGGCATGCCCGTTCGAGCGTCATTAAATCCAATCAAGCCTGGCTTGGTCTTGGGCGTCGGGGTCTCCCCGCGCCTTAATTTCATCGGCTGGCCGTCGCCTGTCTTAGCGTTGTGACACACTTCTCGCTAGCGATTGGAACGGACCACGCCGTCAGAACCCCCAAAATTTCAGTCGAAATTTGATTAAGGTTGACCTCG
>2780b2f882f7c834ca59ab4da1bc6d24
GCGAAACGCGATAGTTAATGTGAATTGCAGAATTTAGTGAATCATCGAGTCTTTGAACGCACATTGCGCCTTTTGGTATTCCGAAAGGCACGTCCGTTCGAGCGTCATTAACACCCTCATGGAGCAATTCATGGTATTGGGGGCGGTCCGCCGCCCTTTGAAATTGAGACCGGCAGTGTCAACTAGTAACTTTCTGTTGAACAGCCGCGAATTGGTTCGGGACTACGTCCCTCACCACTGCTCTTGACCTCGAATCGGATGAGGATACCCGCTGAACTTAAG
>0a6a25d13a17b7ae0af5587591028f27
AGTAATGTGAATTGCAGAATTCAGTGAATCATCGAATCTTTGAACGCACATTGCGCCCGCCGGCACTCCGGCGGGCATGCCTGTCCGAGCGTCATTGCACCCCTCAGGCCCTGCCTGGCGTTGGGAGACTGCGACCGCAGCTCCCCAAAGACAACGGCGGCGGGCGTCTCCGGACCGAGCGTAGTAATACACCTCGCTCTGGCCGGGACGCCTTTCCAGCCGTAAAACCCCAACTTTCAGTAGTTGACCTCGGATCAGGTAGGAATACCC
>9f7db9008c67783e652b1759af372a7b
CATCGAATCTTTGAACGCACCTTGCGCTCCTTGGTATTCCGAGGAGCATGCCTGTTCGAGTGTCATGAAACTCTCAACTGCTTTGATTAGCAGCTTGGATTATGGGGCACGTTGGCAATGCTTGTCGACCGCTCTGAAATGTATTAGCCACGAATGTTGACCTTCTAAGCGTAATAATTACAATGCGCTCATTAGAACGACGTTAAGTCGCGGCTCACAAAACCCCCCTATTACATTTCT
>e248a33484dbcd79f5092924ec27d40c
TGTGAATTGCAGAATTCAGTGAATCATCGAATCTTTGAACGCACATTGCGCCCGCCAGTATTCTGGCGGGCATGCCTGTTCGAGCGTCATTTCAACCCTCAAGCACAGCTTGGTGTTGGGACTCGCGTTAATTCGCGTTCCTCAAATTGATTGGCGGTCACGTCGAGCTTCCATAGCGTAGTAGTAAAACCCTCGTTACTGGTAATCGTCGCGGCCACGCCGTTAAACCCCAACTTCTGAATGTTGACCTCGGATCAGGTAGGAA
>7383437986e31db4607c28f8c4e65db5
AAGTAATGTGAATTGCAGAATTCAGTGAATCATCGAATCTTTGAACGCACATTGCGCCCTTTGGTATTCCGAAGGGCATGCCTGTTCGAGCGTCATTATAACCACTCAAGCCTGGCTTGGTATTGGAGTTCGCTATCGGCGGCTCCTAAAATCAGTGGCGGTGCCTGTAGGCTCTACGCGTAGTAATACTTCTCGCTATAGGGTCCTGCGGGTGACTTGCCAACAACCCTAATTTTTTCAGGTTGACCTCGGATCAGGTAGGGATACCCGC
>d4b6dee647b09bb6e478caa7160ee4c3
AGAATCCGTGAGTCATCGAATCTTTGAACGCACATTGCGCCCCTTGGTATTCCGAGGGGCATGCCTGTCCGAGCGTCATTATCACCCCTCAAGCTCCGGCTTGGTGTTGGACTTGGTTTGACCACAAACCGGTCTCAAAGATAGTGACGGCGTCCTGGAAGGAGCCCGTACGAGGAGCTTTTCGTTAAGCATGTACGCGGTATGATTCTTGGGGCGACGGTCTTTACCTAGACATTTACAGTGTTGACCTCGGA
>751678681683841bbcf5cad2f2e2d6f9
AATGTGAATTGCAGAATTCCGCGAATCATCGAATCTTTGAACGCACATTGCGCCCTTTGGTATTCCGAGGGGCATGCCTGTTCGAGCGTCATTTACACTCTCAAGCTCTGCTTGGTATTGGAGGCCGCCCCGGCGGGGCGCCTCCGAAACGCAGCGGCGACGTAGCTGGATCCCTGGCGTAGTGACATTACTTTCGCCCTGGAGACGGTCGTGCGTCCGCCGGACAACGCCCCTATTCTGAATCGACCTCGGATCAGGCAGGACTAC
>3cb7c4e450c7d023a59e7ad349df1b3d
GAGTCATCGAATCTTTGAACGCACATTGCGCCCTTTGGTATTCCGAAGGGCATGCCTGTTCGAGCGTCATTATCACCCCTCAAACCTTGGGTTTGTTGTTGGGCTACGTCCACCCCCCTCGGAGGTGTGACCGGTCCCAAAGGCAATGACGGCGTCCAGGGGACCCTCAGTGCAACGAGCCTCTCAGGCACGCACCGAGTCTCAAGGTCTCTCTGGGCCGGTCTACTTTATTATTTATCAAGGT
>ef958404a736f4f9b87607687567c30e
GTGAATCATCGAATCTTTGAACGCACCTTGCACTCCTTGGTATTCCGAGGAGTATGCCTGTTCGAGTGTCATGAAACTCTCAACTGTAACTTTTAGTTACAGCTTTGGACATGGGGCACGTCGGCATGTATTGTCGACCGCTCTGAAATGTATTAGCCACGAATGTTAATCTTCTAAGCGTAATAATTACAATGCGCTGATAAGATTTTAAGTCGCGGCTTACAAAACCTCATTTCATTCTATTTG
>10680f1b0f7f7abf4a9736e5133b3187
TGAATTGCAGAATTCAGTGAATCATCGAATCTTTGAACGCACATTGCGCCCCTTGGTATTCCATGGGGCATGCCTGTTCGAGCGTCATTTGTACCCTCAAGCTCTGCTTGGTGTTGGGTGTTTGTCCCGCCTTCGCGCGTGGACTCGCCTTAAAGTGATTGGCAGCCGGAATAATTCTGGGGAACGCAGCACAACTGCAGCCTCCATTTTACGCCGAGCGTCCAGTAAGCCCTTTTTCAACGTTTGACCTCGGATCAGGTAGG
>33e37904a206610fe35e56be5f36028d
TAATGTGAATTGCAGAATTCAGTGAATCATCGAATCTTTGAACGCACATTGCGCCCTTTGGTATTCCGAAGGGCATGCCTGTTCGAGCGTCATTTCACCACTCAAGCCTGGCTTGGTATTGGGCGTCGCGGCTCCGCGCGCCTTAAAGTCTCCGGCTGAGCTGTCCGTCTCTAAGCGTTGTGGAATTTAACTATTCGCTTCGGAGCGCGGGCGGTTCGCGGCCGTTAAATCTTTATTCAAGGTTGACCTCGGATCAGGTAGGGATACC
>1de680a45da56af8e33b54e32c8b698b
GGGGCATGCCTGTTTGAGTGTCTTGAAATCATCAAGCCCCTCGGCGCTCGTCGCCGGAGGGCTTGGATTTGGGGGTCTTGCTGACGCTTCGGCGCCGGCTCCCCTTAAATGAATCGGTCGGGCTTATCGTGTGCCGGTCCACGGGCGTTGTATCACCCTCGTCCTGGGATGGCGCTCGACTCGAAGGCCCCTCCTCGACCTGCCTATGGAGCGGCGGTCAAAGGCGCTTTGCCACTTTGTG
>537bd81791849a4f3377274f337d6dd7
GCGATAAGTAATGTGAATTGCAGAATTCAGTGAATCATCGAGTTTTTGAACGCACACTGCGCCCCTTGGTATTCCGGGGGGCGTGCCCGTTCGAGCGTCATTTCACCAATCAAGCCTGGCTTGGTGTTGGGCCCCGGGGGTGACCCGGGCCCCAAAGTCGTCGGCTGGAAAGTCCTGATCTCAGCGTCGTGAATCAATTCGCCGAAGAGAGGGACGGTCTGCGCCGTTAAATTTATCTTAGGTTGACCTCGGATCGGGTAGGAATACCCGCTGAA
>d92a4abc9e8c5934b0bb79b00c134c09
GATAAGTAATGTGAATTGCAGAATTCAGTGAATCATCGAGTTTTTGAACGCACACTGCGCCCCTTGGTATTCCGGGGGGCATGCCCGTTCGAGCGTCATTTCACCAATCAAGCCTGGCTTGGTATTGGGCCACGGGGCGACCCCGGGCCTCAAAGTCGCCGGCTGAACAGTCCTGATCTCAGCGTCGTGGTTAATCAATTCGCCGACGAGAGGGGCGGTCCATGCCGTAAAATTCATCACAGGTTGACCTCGGATCGGGTAGGAATACCCGCTG
>a3b1b169d94c4a5b1a66a8c45edd7c46
AAATGCGATAAGTAATGCGAATTGCAGAATTCAGTGAGTCATCGAATCTTTGAACGCACATTGCGCCCTTTGGCATTCCGAAGGGCATGCCTGTTCGAGCGTCATTACACCCCTCAAACCTAGCTGTTTGATGTTGGGCACTGCCTGAAGGCATGCCTAAAATATAGCGATGGTCCTCCGAACCTCAAGCGCACAGATGCCGCTATGCAGGGGAGATAGGGCCAGTCTTTAAACTTCTGAACGTTGACCTCGGATCAGGTAGGGATACCCGCTGAACTTA
>51d3d8157abcb18226db5b6fbae3c20d
CGTGAGTCATCGAATCTTTGAACGCACATTGCGCCCCTTGGTATTCCGAGGGGCATGCCTGTTCGAGCGTCATTATCACCCCTCAAACTACGGTTTGGTGTTGGACTTAACCATTGTAATAACTGGTTGGTCTCAAAGATAGTGACGGCGTCCTAGAAGGAACCGGTACGAGGAGCTTTTTACGAAGCATGTACACGGCAGGATTCTACGGCGGCGGTCTTTATACTTATAAATTTACAAGTGTTGACC
>44e19b77abe2037c442ef85734536b13
GTGAATCATCAAGTTTTTGAACGCACATTGCGCCCTTCGGTATTCCGGAGGGCATGCCTGTTCGAGCGTCATTACAACCCTCAGAAATTCACATTTTTGATGTTGGGCGTTTTCGTTCCCCGTTTGTAAACTAAGGGACGCGCCTTAAAAATAGCGGCGGTTGCGTAAAAATGCTGAGCGTAGTAGAAATTCTCGCCCATTGTAATTATGTTATCAGCCAGAAAAGCCCCATATTTTCTTATGTTG
>f98aef5858360b55e62c21c353c76d9c
AAGTAATGTGAATTGCAGAATTCAGTGAATCATCGAATCTTTGAACGCACATTGCGCCCTTTGGTATTCCGAAGGGCATGCCTGTTCGAGCGTCATTATAACCACTCAAGCCTGGCTTGGTATTGGAGTTCGCTATCGGCGGCTCCTAAAATCAGTGGCGGTGCCTGTAGGCTCTACGCGTAGTAATACTTCTCGCTATAGGGTCCTGCGGGTGACTTGCCAACAACCCCTAATTTTTTCAGGTTGACCTCGGATCAGGTAGGGATACCC
>0df3f94f19ecc710d2ea76d511609478
CGCACATTGCGCCCTTTGGTATTCCGAAGGGCATGCCTGTTCGAGCGTCATTATCACCCCTCAAGCCCTCCGGCTTGGTGTTGGACGGTTTGGCAGAGACCATGTCTCTGCCCCTCCCAAAGACAATGACGGCGGCCTCGTTGGACCCCCGGTACACTGAGTTCTTCACGGGACACGTACTGGATACAAGGGTGCGCGGGGCCCGGTCTGACCTCCCTCTCACGGGAGAACTTTTCTCAA
>382d28cea050d3753825065b73e18b46
AGTGAATCATCGAATCTTTGAACGCACCTTGCGCTCCTTGGTATTCCGAGGAGCACGCCTGTTTGAGTGTCATGTTAACTCTCAGCCCTCGCGGGTTGGATTTTGGACGCTGCGGGAGCCCCTTCCGCTCGTCTCAAATGCATTAGCGGGGTTTCGGAACCCATTGCTGGCGTTTAGTAATGCTTGCGCCGCGCGGGGTTGCCGGTCCGCTCACCAGACCGACTTTGCGTCGAACTTGACTTCTGGCC
>292d3320ca6986336e6f362c66232501
GCACATCTGTTCGAGTGTCACCCAACGCTCAGGCATGCAGCTTTTCTCAAGAGCTGCGATGGCTTGGTAACTGGGTCCTGCTGTTCCTTTGTTGTGACAGCTGGCCTTAAATGCAGTAGCTGATTGGGCTGCTAAGTCAGTTATTGGTGTGATAAAGTTTTTGAACACCAGTGACACCTACTAAGTGTGGCTGACTTGCTGCTGTTATCAATCGCTTCTAACGCAAACAGAAACATTCAT
>b9ed8f58fd6599dfe3a4bf9b931794ff
GAAATGCGAAAAGTAATGTGAATTGCAGAATTCAGTGAATCATCGAATCTTTGAACGCACCTTGCACCCTTTGGTATTCCGAAGGGTATGCCTGTCTGAGTGTTATTAGTCTTCCACGGCGCGTTTGCACCGTTGGTCTTGGGATCGCCTTTGGCCTTCCTTAAATGCATCAGTGACGGATAAGTCTTTGTCACTTTAATAACCTTAGCCTTAACCTCAGATCAGGTAGGACTACCCGCTGAACTTAA
>6e5250b992c7697a62cfd6a0d1a0d5e4
GAATCATCGAATCTTTGAACGCACCTTGCACTCTTTGGTATTCCGAAGAGTACGCCTGTTCGAGCGTCATGAAATTCTCAGACTTTTTATTGAAGTTTGGACTTGGACTTTTGCAACTGAAATAGTTGTTGCTGGTCTTAAATGGATTAGTCTAGAGTGAAGTGAGACTACTTGGCGTGATAGACTTTTTGATCGCTAGGGAAATTGCGGACTCATAAGGCTTTCTAACTTGACATGGCTTGCT
>2a87f086f9d96ddfbb5339d7b9e933c8
AGAATTCAGTGAATCATCGAATCTTTGAACGCACATTGCGCCCCTTGGTATTCCGGGGGGCATGCCTGTTCGAGCGTCATTACAACCCTCAAGCTCTGCTTGGAATTGGGCACCGTCCTCATTGCGGACGCGCCTCAAAGACCTCGGCGGTGGCTGTTCAGCCCTCAAGCGTAGTAGAATACACCTCGCTTTGGAGCGGTTGGCGTCGCCCGCCGGACGAACCTTCTGAACTTTTCTCAAGGTTGACCTCGGATC
>c3ca329c66e6a6b3c26f7945fcd55b7d
CCGTGAGTCATCGAATCTTTGAACGCATATTGCGCCCTTTGGTATTCCGAAGGGCATGCCTGTTCGAGCGTCATTATCACCTCTCAAGCCTGTGCTTGGTGTTGGATTTGGTTATGCTTCGGCGTGACCAATCTCAAAGATAGTGACGGCGTCCCAGAAGGATCCGGTACGAGGAGCTTCTAACCAAGCATGTACGCGGCGTGATTCTGCGGGCGACGGTCTTTATAACCTTTATTTTAAGTGTTGACCT
>b5369f53ab4ca48a74f19a41b3e1170f
GCGAAATGCGATAAGTAATGTGAATTGCAGAATTTAGTGAATCATCGAATCTTTGAACGCACATTGCACCCCTCGGTATTCCTTGGGGTATACCTGTTCGAGCGCCGTTTGTGTCTAAGGCCATTGCCTTGCGTTGATGATATCCCCACTAGGGATTCGTCGCAACACATGGGCGTCAGCTCTTGACCCGACCCGCAGCGAAATGCGACGTCGAGATAGAGTTGACAGCCAAACTCCGAAAGCATGGCCTCGGATCAGGTAGGGATACCCGCTGAACTTAAG
>2b6c5adf9f7b6347173b7e969a008382
AATCATCGAATCTTTGAACGCACATTGCGCCCGCCAGTATTCTGGCGGGCATGCCTGTTCGAGCGTCATTACAACCCTCAGGCCCCCGGGCCTGGCGTTGGGGATCGGCGGAGCCTCTCTGTGGGCACACGCCGTCCCCCAAATACAGTGGCGGTCCCGCCGCAGCTTCCATCGCGTAGTAGCTAACACCTCGCGACTGGAGAGCGGCGCGGCCACGCCGTAAAACACCCAACTTTTCTGAAGT
>5027f2067367e70ffc5227f736ff9543
ATTCAGTGAATCATCGAATCTTTGAACGCACATTGCGCCCCCTGGCATTCCGGGGGGCATGCCCGTTCGAGCGTCATTAAATCCAATCAAGCCTGGCTTGGTCTTGGGCGTCGGGGTCTCCCCGCGCCTCAATTTCACCGGCTGGCCGTCGCCTGTCTTAGCGTTGTGACACACTTCTCGCTAGCGATCGGAGCGGACCACGCCGTTAGAACCCCCAAAATTTCAGTCGAAATTTGATTAAGGTTGACCTCG
>c52a34a022609a4ec48d986b1ceecc82
AAATTCTCAACTTCAAAAGGCTTTGTCTTTTTGAAGCTTGGATGTGAAGGCTGCTGGCGTCTCAGATGTTCAGCTCCTTTGAAATGCATTAGTGGACCCGTTTGTGTTCATCCTTAGTGTGATAATTATCTACGCTATGGCTCTTGAATACATGCTCCTTAGAACTTTCGAGCTGTTCTACAGTCTCGGTGTGGAGAGTTGCATTAATTTGCTCTTTCTGTCTATTGAGTGGGTTTGTCTGCTTCAAACCGTCTGCAGATGTAGACAACTTTGAACC
>3692ab7b44fc2e4d3e3560f38092c594
CCGAGGGGTATGCCTGTTTGAGTGTCATTAAATTATCAACTTGAAAAACTTTGTTGTCTTTCAATGCTTGGACTTGGAGCGTGCCGGTCCCTTTCGGGTCTCCGGCTCCTCTTCAAATACATCAGTGGAACCATCGATCGCCGACCAGCTCCAGCGTGATAATTATCTACGTTGCAGCCGTGAAGTGTGCGGATCCGCTTACAACCGTCGCATGAGACAGGGGCTCGCCCCTATAATGACA
>427260ebc7a6d7209f8e056219a86f0f
AGAATTCAGCGAATCATCGAATCTTTGAACGCACATTGCGCCCTTCGGTTATTCCTTAGGGCATGCCTGTTCGAGCGTCATTTCAACCTTCAAGCTCAGCTTGGTGTTGGGTGCTGTCCCCGCCGCTTCGGCGCGTGGACTCGCCTTAAATTGATTGGCAGCCGCAACCTCCGCCGCGAGCGCAGCACAGTCGCGCTAACGACGGGTCGGGTTGGGGGCTCTCCAGAAGCTTATATCAACGTCTTGACCTCGGA
>b35aac03e958aad14ba747fb999e662a
ACGCACCTTGCGCTCCTTGGTATTCCGAGGAGCATGCCTGTTTGAGTGTCATGTTAATCATCAACTGTGGATTTTCTTGATCCACAGATTGGACTTGGAGGCTGCAGACGCAAGTCAGCTCCTCTCTTAAATGCATTAGCTGGATCATCAATGGTCTAATGTGGTGTGATAGATTATCTACGCCGTAATGAAACCAATGTGTTCGGCTTCTAATCGTCCGCACCGGACAAGTACATTTAAT
>3898bd3431b11cca7f7d253fd7babe17
AACGCAGCGAAATGCGATAAGTAATGTGAATTGCAGAATTCAGTGAATCATCGAATCTTTGAACGCAACTTGCGCCCTCTGGTATTCCGGAGGGCATGCCTGTTTGAGTGTCATGCAGCTCATTCAATAATGAATTGTTATTGAGTGGATTTGGGGGTTTGCCACATTGCTGGCTCTCCTTAAAAGGATAATGTAGACGTGATAAGTTTCGTCGTACGCATTTCTAATACTGTATTTGTACTCTGGCCTCAAATCAGGTAGGGCTACCCGCTGAACTTAAGCATATCAA
>923775ba4aacdda86bf7b99365434e38
AATGTGAATTGCAGAATTCAGTGAATCATCGAGTTTTTGAACGCACACTGCGCCCCTTGGTATTCCGAGGGGCATGCCCGTTCGAGCGTCATTACACCCTTCAAGCCTGGCTTGGTATTGGGCCCCGGGGGTGACCCGGGCCCGGAAGTCTGTCGGCTGGCGAGCCCTGATCTCAGCGTCGTGGTAAAACAATTTCGCGAGGAGAGGGGTGACCCGGGCCGTTAAACCAAATTCTTTCTCAGGTTGACCTCGGATCGGGTAGGAATA
>23019df88765eee677945c9abce3ebae
GAACGCACATTGCGCTCCCTGGTATTCCTAGGAGCATGTCTGTCTGAGCGTCAGTACACACCCTCCGCCGCCTCTTTGCTGAGGTGGTGGGTCCTGAGGCCGGGGGAAGGGCGAGAGCTCGCTCCCCCCTCTAAAGTGGAAAGACAGCGGTCCGCCTGCCCGTGAAAGACGTAGTAAGATATCCATCGCAATCGTCCGCGAATCGGAAAGGTAGAGGCTTGCCTAGCGCACACATCTGAAG
>70db59528b8a43389c2042b28134ef8e
ATGTGAATTGCAGAATTCAGTGAATCATCGAATCTTTGAACGCACATTGCGCCCCTCGGTACTCCGGGGGGCATGCCTGTTCGAGCGTCATTGCACCCCTCAAGCTTGGCTTGGTATTGGGTCCTCGCCCGCCGGGGCGAACCCGAAAGTCAGTGGCGGCCCGAGGCGACTTCGAGCGTAGTAAACTATCTCCCGCTCTGAGGTTCGCATCGCGGCCGGCCAAGACCCATACACTCTCAATGATTGACCTCGGATCAGGTAGGGA
>eac501e8c6499a551f4eb5418c98e76e
TAAGTAGTGTGAATTGCAGAATTTAGCGAATCATCGAATCTTTGAACGCACATTGCGCCTCTTGGTATTCCATGAGGCATGCCTGTTCGAGCGTCATATACCCCTTCAAGCCTAGCTTGGTGTTGGGTGCTGTCCCCCTTGGGTGGACTCGCCTTGAAGTTATTGGCAGCTAGTTACCGGCTATAAGCGCAGCACAGCCCGCACTTTGCCCTCGTAGCCAGCCCCCAGAAGCCTTTTTATGTTTGACCTCGGATCAGGTAGGGATACCCGC
>fb02adca308f97157ebd47c475a314fe
CCCTTTGGCATTCCGAAGGGTACGCCCGTCTGAGAATCATTGTACTCTCAACTCTTCACCTTTGTGTGAAGAGTTGGAATTGGACGTCTGTCGTAGAGATACGACTCGTCTGAAAAGTCTCAGTATACCTCATCTATCGGTGTATTTGATGTGATAATATCTTCATCAAGCATGTCCTCTGGACGTGCACCGTTATTGAGCTCTATGCTTCGAACCGTCTCTTCGAGACACTACTTGACAA
>33ea14699e0988198543a981228aaf9b
ATCATCGAATCTTTGAACGCACATTGCGCTTCCTGGTATTCCGGGGAGCATGTCTGTTTGAGCGCCATTTATATATCTCAGGGCATTTGTTCTGGTGTTGAGTTGAGGAGCATTCCTTGCTGCTGCTGACTCCAAATATATTGAAGGATATTGAAGAGGTCTTTTCTGAAGTGGTTTGATTTTGAATGTACAAGAACTTCCCTTCAATATGCTCTTTATATCTTGAACAATATTCTTTCCAT
>21a2ddcb0777888724b1e5c82606cbae
GATAAGTAATGTGAATTGCAGAATTCAGTGAATCATCGAGTTTTTGAACGCACACTGCGCCCCTTGGTATTCCGGGGGGCATGCCTGTTCGAGCGTCATTTCACCAATCAAGCCTGGCTTGGTATTGGGTCCTGGGGGCCACCCGGACCTCAAATTCGTCGGCTGGAAAGCTCTGATCTCAGCGTCGTGGTTAATCATTCGCGAAGAGAAGGGCGATCTGTGCCGTTAAAACCTCATCAAAGGTTGACCTCGGATCAGGTAGGAATACCCGCTG
>8d1dc67aaa85860280d57eace47e9c1f
TAATGTGAATTGCAGAATTCAGTGAATCATCGAATCTTTGAACGCACATTGCGCCCTCTGGTATTCCGGGGGGCACGCCTGTTCGAGCGTCATTAAATCAATCAAGCCCTGCTTGGTATTGGGTCTCTCCCGCGAGGGTGTGCCCGAATGGCAGCGGCGCGGCCGCCGTGAGAAGAACGCATTGGAATGTTTCGTTCTTTGCCTCTCGACGTTCGTCGCCGACGATTTCATCTTCTATGAAATTGACCTCGGATCAGGCGAGATTACC
>1c27677ae07f76d3f1aa6de64e7d5cc2
ATAAGTAATGTGAATTGCAGAATTCAGTGAATCATCGAATCTTTGAACGCACATTGCGCCCTTTGGTATTCCGAGGGGCACGCCCGTTCGAGCGTCATTACACCAATCAAGCCCGGCTTGGTATTGGGCCCGGGGGCGACCCGGACCTCAAAGGCGTCGGCTGGAAATCCCCCAACTCAGCGTCGTGGCATCATCAATTCGCTGGCGGGAGGGGGTTCTGTGCCGTGAACTTTCATTCAAGGTTGACCTCGGATCGGGTGGGGATACCCGCTG
>25d538f8b28de2c72f19e42bd106b076
TTGGTATTCCGAGGAGCATGCCTGTTTGAGTGTCATGAAATCTTCAATCTATAAGCTTCTTAATTGGAGTTTGTAGTCTTGGACTTGGAGGCTTGTCGGTCCTTTACAGGTCGGCTCCTCTTAAATGCATTAGCTTGGTTCCTTGCGGATCGGCTTGTCGGTGTGATAATGTCTACGCCGCGACCGTGAAGCGTGTTTGGGCGAGCTTCTAACTGTCTCGTTATAGAGACAACTTTATGAC
>6a130bb895adf1b614daca9d41a18048
TAAGTAGTGTGAATTGCAGAATTTAGCGAATCATCGAATCTTTGAACGCACATTGCGCCTCTTGGTATTCCATGAGGCATGCCTGTTCGAGCGTCATATACCCCTTCAAGCCTAGCTTGGTGTTGGGTGCTGTCCCCCTTAGGTGGACTCGCCTTGAAGTTATTGGCAGCTAGTTACCGGCTATAAGCGCAGCACAGCCCGCACTTTGCCCTCGTAGCCAGCCCCCAGAAGCCTTTTTATGTTTGACCTCGGATCAGGTAGGGATACCCGC
>68ddfc006b81d4bdbba0140b5671c899
AATGTGAATTGCAGAATTCAGTGAATCATCGAATCTTTGAACGCACATTGCGCCCCGTGGTATTCCGCGGGGCATGCCTGTTCGAGCGTCATTTAAACCAATCCAGCTTGCTGGGTCTTGGGCTCTCGCCTCTGGGCGGGCCTTAAAATCAGTGGCGGTGCCATCCGGCTCTACGCGTAGTAATTTTTCTCGCTATGGAGTTCCGGGTAGAGGCTTGCCAACCAACCCCTAATTTTCAAAGGTTGACCTCGGATCAGGTAGGGATAC
>d64605d4da929c0be72f63a376f6f6dd
AATTGCAGAATTCAGTGAATCATCGAATCTTTGAACGCACATTGCGCCCCTTGGTATTCCATGGGGCATGCCTGTTCGAGCGTCATTTGAACCCTCAAGCTTTGCTTGGTGTTGGGTGTTTGTCTCGCTTTTGCGCGTAGACTCGCCTTAAAGTCATTGGCAGCCATGTAATTCGGCTTTGAGCGCAGCACATTGCGATCTCTCTGCTGGTACATTGGCATCCAGAAGCCTTTTTTTTAATCTTGACCTCGGATCAGGTAG
>b66922c88b11fa39559f828bce7e09cf
AAGTAATGTGAATTGCAGAATTCAGTGAATCATCGAATCTTTGAACGCACATTGCGCCCTTTGGTATTCCGAAGGGCATGCCTGTTCGAGCGTCATTATAACCACTCAAGCCTGGCTTGGTATTGGGGTTCGCTATCGGCGGCCCCTAAAATCAGTGGCGGTGCCTGTAGGCTCTACGCGTAGTAATACTTCTCGCTATAGGGTCCTGCGGGTGACTTGCCAACAACACCTAATTTCTTAAGGTTGACCTCGGATCAGGTAGGGATACCC
>d739fb8d74a0e9a282df15ee7b0adf54
GCGATACGTAATGTGAATTGCTTTCCGTGAATCATTGAATCTTTGAACGCATATTGCACTCCTTTGGAGTATGCCTGTTTGAGAATCGGCCTTGATCTCGCAAGAGGACGTCGAGTGTCCCGTTCGGGTGCTTGCAAAAGCATGGCTTGTGGCGTATGTGCAACACGATGCGTCGCGAGTTCTTGTTGCGCTGTCTGGACGATCGGATGATCGATCTGGATTGGCGCTTGACACAACCATTCTACGATCTCAAATCAGGTAGGAAGACCCGCTGAA
>1038662b103a5c61c05afe5b5b8eea8e
TCATCGAGTCTTTGAACGCATCTTGCGCTCATTGGTATTCCAGTGAGCACGCCTGTTTCAGTATCAAAAACAACCCTCATTCAAAATTTTTTTTGAATGGTCATGAAGGAAGCTACTCGTTGGCGACCTTTTAAATTGAGTAAGGCCTGAATTTGTTTATCTAGCCTGAACTTTTTTTTAATATAAAGGAAAGCTCTTGCGACTTGAACTTTGTTGGGGCCTCCCAAATAAAGCTTTTTCAT
>50fd3c8f1a01bafec2cc3960022e672c
GATAAGTAATGCGAATTGCAGAATTCCGTGAGTCATCGAATCTTTGAACGCACATTGCGCCCTTTGGCATTCCGAAGGGCATGCCTGTTCGAGCGTCATGATCAACCCTCAAGCCCGGCTTGGTGTTGGACGGGGACGACGGTCGTCCGGTCCCAAAGACAATGACGGCGTCCCGGACCCTCGGTACAATGAGCATTACGCACGTACTGAAGAGGTCCGCGGCCCGGTCGTATCTTTCTCAGGTTGACCTCGGATCAGGTAGGAATACCCGCTG
>93e92c656beb7587c9bda757859c3127
GAAATGCGATAACTAATGTGAATTGCAGGCATCGTGAATCATCGAGTTCTTGAACGCACATTGCGCCCTGTGGTATTCCGCAGGGCATGCCTGTTTGAGCGTCGGTTCAATCTTTGAACTGGGCTTACGAAGAGTTTGTCTGAAATTGAAGCTCCCCAGCGCTACTACGTATCCGCAGGGAATAATCAATTCGACCTCAAATCAGGTAGGAGTACCCGCTGAACTTAA
>27d309b03dd1b5d4c91fb6795c620371
ATAAGTAATGTGAATTGCAGAATTCAGTGAATCATCGAATCTTTGAACGCACATCGCGCCCTTTGGCATTCCGAGGGGCATGCCTGTTCGAGCGTCATTACACCACTCAAGCCCGGCTTGGTATTGGGCGTCGGGGCTCTCCCGCGCCTCGATTTCACCGGCTGGACCGTCCGAATCTCAGCGTCATGGCTTTACGTTCGCTGGCGAAAAGGGTGGGCCACGCCGTCAAAATTTTCATCAAGGTTGACCTCGGATCAGGTAGGGATACCCGC
>68dc305f195b627c5fbda20bf458d1f8
TGTTTGAGTATCATGAAATTCTCAGAGTAGATCTTTTGTTCATTCAATTGACTCTGCTTCTGGACTTGGGGGTCTGCAGATGCAAGTCTGCTCCTCTTAAATGCATTAGCTGGATCTCAGTTGACCTGGTTCCACTCGGCGTGATAAGTATCATTCGCTGAGGACACCCTCCAAAGGGTGGCCAGGAGTACAGATGAACCGCTTCCAATAGTCTATTGACTTAGACAAGCAAACATTATG
>135e8316d788197431af15ea9582bff7
GAAATGCGATAAGTAGTGTGAATTGCAGAATTCAGTGAATCATCGAATCTTTGAACGCACATTGCGCCCCTTGGTATTCCATGGGGCATGCCTGTTCGAGCGTCATATATACCCTCAAGCTCTGCTTGGTGTTGGGCGTTGTCGTTGCGACTCGCCTCAAATACAAACTTCATTGGCAGTGGCATATGGTGCAGCACATGTACCTGCCCCGTCCGCTAAATCTATTATTTGACCTCGGATCAGGTAGGGATACCCGCTGAACTTAA
>a8f2b3c23b556535774ab4864a8b5594
ATAAGTAATGTGAATTGCAGAATTCAGTGAATCATCGAGTTTTTGAACGCACACTGCGCCCCTTGGTATTCCGGGGGGCATGCCCGTTCGAGCGTCATTTCACCAATCAAGCCTGGCTTGGTATTGGGCCACGGGGGTGACCCGGGCCTCGAAGTCGCCGGCTGGAAAGCTCTGATCTCAGCGTCGTGGAATCCATTCGCCGACGAGAGGAGCGATTCCGTGCCGTCAATACGTACTCAAAGGTTGACCTCGGATCGGGTAGGAATACCCGC
>2ab18481da62e85d52a2c3c13340614a
AATCCGTGAGTCATCGAATCTTTGAACGCACATTGCGCCCCTTGGTATTCCGAGGGGCATGCCTGTTCGAGCGTCATTATCACCCCTCAAGTTTTCGGCTTGGTGTTGGACCGTGGTTTAGCGATAAACCAGTCTCAAAGATAGTGACGGCGTCCCAGAAGGAACCTGTACGAGGAGCTTTTTTAAGCATGTACGAGGCGTGATTCTGTTGGCGACCGTGTTCACTTAACATTTGTACAAGTGTTGACCTCGG
>336a201f8276219244e10ce6ef1bd99b
ATCCGTGAGTCATCGAATCTTTGAACGCACATTGCGCCCCTTGGTATTCCGAGGGGCATGCCTGTTCGAGCGTCATTATCACCCCTCAAGCTCCGGCTTGGTGTTGGACTACTTGGTTTGACCACAAACCGGTCTCAAAGATAGTGACGACGTCCTGGAAGGAGCCCGTACGAGGAGCTTTTCGTCAAGCATGTACGCGGTATGATTCTCGGGGCGACGGTCTTTACCTAAACATTTACAGTGTTGACCTCG
>ef6dce6e9d6460d04e20c0e5205aec87
ATGTGAATTGCAGAATTCCGTGAATCATCGAATCTTTGAACGCACATTGCGCCCTTTGGTATTCCGAAGGGCATGCCTGTTCGAGCGTCATTGCAACCCTCAAGCGCAGCTTGGTATTGACTATCGTCCCTGCGACGTGGTCGGAATTCCGTGGCGGTTCAGCGAGACTTCAAGCGATCAAGATTTTACATCCCGCTTTGCAAGCACCTCGTCGAGCCGGCCAGTCAATAGAAAATTTTCCGGTTGACCTCGGATCAGGTAGGGA
>49956922b00c7d8ef770f64e8bda9cde
TGCAGATTTCAGTGAATCATCGAGTCTTTGAACGCACATTGCGCCTCTTGGTATTCCTCGAGGCATGCCTATTCGAGCGTCGTTTCGCCCCTCAAGCGCAAGCTTGGTGTTGGGGATCGCCCCTGAGACACGGCGGCGTCCCTTAAATCCATCGGCGGTGCCGGTGCAGCCTGGAGCGCAGCAGCGATGCGGCTCGAGGCTGGCGCCAGCCCAGCCGGACGAAACCCACGAAACATATGAACGTCGACCTCGAATTAG
>5f27589c1322b77606e7e2e57ba84de0
GCGATAAGTAATGTGAATTGCAGAATTCAGTGAATCATCGAATCTTTGAACGCACATTGCGCCCTTTGGCATTCCGAGGGGCATGCCTGTTCGAGCGTCATTAAGTCCATCCGGCCTCGCTGGGTATTGGGCGGCGGGGCGCCCCCGCGCCTCAAATGTCGTGGGCCGTATCGATCTAACCGCGGCGTTGTGACACAAGTTCGCTGCTGGGGAGGTGGTCCGGCCCTGAAACTTTTCGCAAGGTTGACCTCGGATCAGGTAGGAATACCCGCTGAA
>ce9bd256b838a5a65b2ecc2980dfa7be
AAGTAATGTGAATTGCAGAATTCAGTGAATCATCGAGTTTTTGAACGCACACTGCGCCCCTTGGTATTCCGGGGGGCATGCCCGTTCGAGCGTCATTTCACCAATCAAGCCTGGCTTGGTATTGGGACCCCGGGGCGACCGGGTCCTCAAAGTCGTCGGCTGGAAAGCTCTGATCTCAGCGTCGTGGTTAATCAATTCGCGAAGTGAAGAGCGGTCTGCTGCCGTTAAATCTCAATCAAAGGTTGACCTCGGATCGGGTAGGAATACCCGC
>614538220bda5c47a591882c30e0dc79
AAGTAATGTGAATTGCAGAATTCAGTGAATCATCGAATCTTTGAACGCACATCGCGCCCTTTGGTATTCCGAGGGGCATGCCTGTTCGAGCGTCATTACACCACTCAAGCCTGGCTTGGTATTGGGCGACGGGGTTCCCCCGCGCCTCAATTTGACCGGCTGGACGGACCGATCCTCAGCGTTGTGGCAATCAATTCGCTAGGGGGGAGGTTCGGACGCGCCGTTAAACATTCATCAAAAGGTTGACCTCGGATCAGGTAGGGATACCCGC
>46cabe69b3a2cfc138f18009c5c58e2f
CTTGCGCTCCTTGGCATTCCGAGGAGCATGCCTGTTTGAGTGTCACGTGAAACCCTCACCCCTATGATGTTAACATGTCATGAGGGTGGATTTGGACTGTGCCGTCGTTGGCTCGTCCTGAAATGCATTAGCCGTACGTGTCTAGCTTGCGCCTCCCGGTGTGATAATTTATCTACGCCGTCATGGGGCACACATGCCTTGGCCGTGGCTCACAACCGTCTTCGGACAACTTTCATTAACG
>0cd669eabf246a6ba2196682f4013bd4
TCTTTGAACGCACATTGCGCCCTCTGGTATTCCGGAGGGCATGCCTGTTCGAGCGTCATTATCACCCCTCAAGCCCGGCTTGTTGTTGGACGTCGGCGGCGGCACACCCGCTCCCGCCCGTCTCAAAGGTAATGACGGCGTCTGTGAGGACTCCTGTACACTGAGCTTTCGGGCACGTACTAGGCTAGAACTTCAGACCCGGTCGCCGTCCCCGCCCGCGGGGACAAAAACTTTTTCACAA
>bddca7282d4d8ae9f8639e6957be3c4a
AGTAATGTGAATTGCAGAATTCAGTGAATCATCGAATCTTTGAACGCACATTGCGCCCCCTGGCATTCCGGGGGGCATGCCTGTTCGAGCGTCATTACACCACTCAAGCCTGGCTTGGTATTGGAGGTCGCGGTCCGCCGCGCCTCCTAATGTCGCCGGCCGAGTCGTCTGTCTCCGAGCGTTGTGAATCTTCAATTCGCTTTCGAGTACAGGCGGCGCGCGCCGTTAAACCTCTTTTTCAGGTTGACCTCGGATCAGGTAGGGATACCC
>df6a2c44979e628d1c863d93142403ed
AATTGCAGAATTCAGTGAATCATCGAATCTTTGAACGCACATTGCGCCCTTTGGCATTCCGAAGGGCATGCCTGTTCGAGCGTCATTACACCAATCAAGCCTGGCTTGGTATTGGGCGACGAGCCTGCTCACGCGGCCCTCGCGCCTCAAAGACCTATCGGCGGGACGGACCGTATCTCAGCGTTGTGGTAAAAAGCCGCTGGCGAGACGGGACGGCCGTGCCCTTAAACTTCTTTCTTAAGGTTGACCTCGGATCAGGT
>1b0a66443cdcc2f41b5a8bf7703d7e39
AATTGCAGAATTCAGTGAATCATCGAATCTTTGAACGCACATTGCGCCCCTCGGTATTCCGTGGGGCATGCCTGTTCGAGCGTCATCTACACCCTCAAGCTCTGCTTGGTGTTGGGCGTCTGTCCCGCCTCCGCGCGTGGACTCGCCCCAAATTCATTGGCAGCGGTCCTTGCCTCCTCTCGCGCAGCACATTGCGCTTCTCGAGGGGCTACGGCTCGCGTCCAACAAGCACATTTACCGTCTTTGACCTCGGATCAGGT
>179fa6bbfd6e06aff2de81dc5831c226
GATAAGTAATGTGAATTGCAGAATTCAGTGAATCATCGAATCTTTGAACGCATATTGCGCCCCTTGGCATTCCGAGGGGCATACCTGTTCGAGCGTCATTTCAACCCTCAAGCCAGGCTTGGTGTTGGGCGTCATCCGGGGATGCGCCTGGAATTCAGTGTCGGGCCGGGAATGACCCCTCAAGGCGTGAGAGTCGAGGGGGGCGTTTCGGCCTGCCGACAGCCGTCGACAGCAGCACTCCGTTGACCTCGGATCAGGTAGGGATACCCGCTGA
>c73b89e6a49f97a7ba06798f56bc1202
TGCAGAATTCAGTGAATCATCGAATCTTTGAACGCACATTGCGCCCCTTGGTATTCCATGGGGCATGCCTGTTCGAGCGTCATTTGTACCTTCAAGCTCTGCTTGGTGTTGGGTGTTTGTCTCGCCTTTTGCGCGCAGACTCGCCTCAAAACGATTGGCAGCCGGCGTATTGATTTCGGAGCGCAGTACATCTCGCGCTTTGCACTCACAACGACGACGTCCAAAAAGTACATTTTTACACTCTTGACCTCGGATCAG
>e7338bcbce2971df518c21d7c07162cf
GTGAATTGCAGAATTCAGTGAATCATCGAATCTTTGAACGCACATTGCGCCCTTTGGTATTCCGAGGGGCATGCCTGTTCGAGCGTCATTTAAACCATCAAGCGCAGCTTGGCTTTGGACGCTGGTGCTAACACCGGTCCGAAACTCTTGTGTGGCAGCACCGTCCGGCTTCGAGCGTAGTAAGAATCTTCCCTCGCTCTAGAAGCTCTGGCGTTGCTGCCAGGTAACCTTCTACCCAAAGTTTGACCTCGGATCAGGTAGGG
>d882ead107aa65c32eeb60e22f9552ed
GAATTGCAGAATTCCGTGAGTCATCGAATCTTTGAACGCACATTGCGCCCCTCAGTATTCTGGAGGGCATACCTGTTCGAGCGTCATTATCAGCCGTCAAGCTAGGCTTGCTATTGGGCACTAATCGTTAAGAGATTGGCCTAAAAGGTAGATAGCGGTGTAAGGTTAAACACTAATGCAACGAGCTCTACAGCACGCATTAGTTAAAGGCTTTACTCCAGTTTAACTACAGTGTCTCAGAAGTTGACCTCGGATCAGGTAG
>3a67d481e4e544086087360bd48634dd
TTGCATTTATTTGTGAATCATCGAATCTTTGAACGCAACTTGCACTCTTTGGATCTACTGGAGAGTATACTTGTTTGAGTATCAGAATAATCTTTATACACAAATTCTCTTTGGAGAAAAAGTGGTATGATTGAGGTATCATAAATTTTTTTTATGTATCTTTAAATATATGTCATTAAAAGTGTGGTAAAAGACAGATGTTCTTTCCCTCTGATTAAATGTTTTATATATAATAATTTCATATGATCTCAAATCAAGT
>23f65f529c97c23747dc51c30025d3b0
AGTGAATCATCGAATCTTTGAACGCACATTGCGCCCATTAGTATTCTAGTGGGCATGCCTGTTCGAGCGTCATTTCAACCTTCAAGCACCTGTTTGCTTGGTGTTGGGGTTCTAACTCTTCAGTGAGCTAGTCCCTAAAATATAGTGGCGGACTCACTGTTGCTCCGAGCGTAGTAGCTTAAAAACTCGCTAAGGATCGCGGCTTTGGGACTTGCCAAAACCCACTATAATTTTCTCAATGGTTGACC
>da80123166482e4bafe0a6bd53c2c5b9
AATTCCGTGAGTCATCGAATCTTTGAACGCACATTGCGCCCTTTGGCATTCCGAAGGGCATACCTGTTCGAGCGTCATTATCCACCCTCAAGCCCGGCTTGCTGTTGGGTCGCGCTGGGCGTCGAGCCCAACGGACCCCAAAGATAATGACCGAGCCTGTGGGGGCCCCGGACGCAGCGAGCTCTTCAGCACGCGTCGCGGCGGTCCCGCGGGGCTTGGTCGCAAATCGATCATTTCTCCGGTTGACCTCGG
>5d92d30b018bfb2bcbebb8b90c252ba4
AATCATCGAATCTTTGAACGCACATTGCGCCCGGTAGTACTCTACCGGGCATGCCTGTCCGAGCGTCATTTCAACCCTCGGGACCCGTTTCGGCGGGACCCGGCGTTGGGGATCGGCCGTCCTTTGCGGCGCGCCGGCCCCGAAATACAGTGGCGGTCTCGTTGTGACTCCCCTGCGTAGTAGTAACATCTCGCATGTGGATAGTGACGCGGCCACGCCGTAAAACCCCCAACTTTATCAAGGT
>f20ee6d51a436757ffdb9be1e3977c70
TCATTGAATCTTTGAACGCACCTTGCGCTCCTTGGTATTCCGAGGAGCATGCCTGTTCAAGTGTTGTGAAGTCATCAACTCGCTTCCATTGTGAAGTGCAGCTTGGAAATGGAGCTCGTTGGCATAAGTCAACTGCTCTGAAATGCATTAGCCCCTTTTACTTGGGTGACAAGTGTAGTAATCTTCTGATCTCACTTCGAATCCCGGTCAAGAGAGGCTCACAAAACAATCTTGATTTCCAT
>e92c3b00957d938ad4e25b529eaa7853
GTGAGTCATCGAATCTTTGAACGCACATTGCGCCCTCTGGTATTCCGGAGGGCATGCCTGTTCGAGCGTCATTATCACCCCTCAAGCCCGGCTTGTTGTTGGATGTAGCGGGTCCCCCGCTCTTCCCAAAGATAATGACGGCGTCTGTGAGGACTCCTGTACACTGAGCTTTCGGGCACGTACTAGGCTAGAACTTCAGACCCGGTCTTCGTCCCGTCACAGGGACACTTCTTTTTTACAAGGTTGAC
>b20c9887a94269a904791d9cc034f889
TTTGGTATTCCGAAGGGTATGCCTGTTTGAGTGTCATTAAATTCTCAAAACCCAGTTGGTTTTACATTGATCGGGATTTTGGATTGTGAGGGTTGCCGGTCCTAACAGGATCGGACTCCCTTTAAACACATTAGTGGTTATCGATCCGCTTCCACTTGGTGTGATAGTCTATCTACGCCTTTGGAATGATCAGTTGTTATCCGCTTCTAACTGTCCGACTCAGTTGGACAGCCTTTGACA
>de4cec49c5bf6023d341479701b49b55
TTCCGAGGAGCATGCCTGTTTGAGTGTCTTGAAGTCATCGATCCCGACCTTTCTTCCCGAGAGGTCGAGGACCGGATCTTGGGGGCTTTGCCGCCGTCACGGGCCGGCTCCCCTCAAATGTGTCGGTTGGGCCTCTGGGTCAAACTCGACTGGGCGTTGTACCATCCTCGCTCCGGAGAGAACCCGCGCACCCCTTCCCCGACCCTGCACGCTTCCTGCGGGCGGGTCAATCACCTTTGAA
>86447b2fab9623067f7d87aca68daeb6
AATGCGAATTGCAGAATTCCGTGAGTCATCGAATCTTTGAACGCACATTGCGCCCGCCAGCATTCTGGCGGGCATGCCTGTCCGAGCGTCATTTCAACCCTCAGGCCCTGCCTGGTGTTGGAGGACTGCGCCTGCAGCCTCCCAAAGCGAGCGGCGGCGTCGCCCCGAACTCGAACGCAGTAGTTTTCTCTCGTTCTGGGTCCGAGGCGCTGTCCTGCCGGAAAACCCCCAACTTTTACATGGTTGACCTCGGATCAGGTAGGAATA
>624d17224f1b1e11b514ef2c871063ce
TTGAATCTTTGAACGCACATTGCGCTTGGATTCTCATCCAAGCATGCCTGTCTGAGCGTCGTAATCCAATATCCAGATCTTAGATCTGGAGAGCCGGGAGGAGGCAGGTCCTTGCTACACAAGCCTCTCCTAAGAAGAATCAGCCAAGGAACTGGTGAATAGATGAACAGCATCGGAGAAACATTGCTGTCATCATATCGTCAAGATTCTTTGGAGGGTTTCCGCCCAATCAACTCAGTATA
>1a2f3d4cc7454f9b6837613830d8672c
AATTCAGTGAATCATCGAATCTTTGAACGCACATTGCGCCCTTTGGCATTCCGAGGGGCATGCCCGTTCGAGCGTCATTAAATCCAATCAAGCCTGGCTTGGCATTGGGCGTCGGGAGTCCCCCGCGCCCCAATTTCACCGGCTGGCCGTCGCCTGTCTTCAGCGTTGTGACACACTTCTCGCTGCCGACGGGGCCGGACCACGCCGTCAGAACTCATGAATTTCTCTCGAAATTCGATTAGGTTGACCTCGG
>ec1dac384ae09c46a62d8c8da541ddb2
GAACGCACCTTGCGCTCCTTGGTATTCCGAGGAGCATGCCTGTTTGAGTGTCATGTTAATCATCAACTGTGGATTTCTTGATCCATAGATTGGACTTGGAGGCTGCAGACGCAAGTCAGCTCCTCTCTAAATGCATTAGCTGGATCATCAATGGTCTAATGTGGTGTGATAGCCTATCTACGCCGTAATGAAACCAATGTGTTCGGCTTCCAATCGTCCGCACCGGACAAGTACATTTAAT
>90e910235638cf95908f20abc3ac6390
GTCATCGAATCTTTGAACGCACATTGCGCCCACTGGTATTCCGGTGGGCATGCCTGTTCGAGCGTCATTATCCTCTCTCCCAACCTCTGGTCGGGGCGTTGGATCGAGTTGTGGGTCTCGTCCGCAACTGGTCTCAAAGACAATGACGGCGTCCGTGGGACCCTCTTCGCAACGAGTCTTTCGAGGCACGCGGGGAGTTGCAAGGTCTCGTCGGGTCGGTCGACACCTTTATTTTTTCTAGG
>91e3471dbc29b2a0c6442ed87041b52d
TGTGAATTGCAGAATTCAGTGAATCATCGAATCTTTGAACGCACATTGCGCCCCTCGGCATTCCGGGGGGCATGCCTGTTCGAGCGTCATTGCACCCCTCAAGCGTAGCTTGGTATTGGGTCTTCGCCTCCCCCGGCGTGCCCGAAAAGCATTGGCGGTCCGGGAGGGTTCCCAGCGTAGTAAATTTCTCCCGCTGCCGCGAACCCGTCTCTGGGCCCGCCAGACAACCCCACTTTCAATGAATTGACCTCGGATCAGGTAGGG
>0785bbcdf5d7e025dc76b64fa2f52c6f
ATTGCAGAATTCAGTGAATCATCGAATCTTTGAACGCACATTGCGCCTCCTGGTATTCCGGGAGGCACGCCTGTCCGAGCGCCATTACACCCCCCAAGCCTTGCTTGATGTTGGGCCATGACGCGCTGTCAAGCCCCAAACCTTTAGGCGCCCCCCACTGGCCGCGAGCGTAGCAAGAATTTATTTCCCTCGTTCCGCGTTTCCATTGGGTGGGTCGCCGATTGACCCCCTAAATTTTAAGGTTTGGCCTCGGATCAGG
>a4f9729f8bebf043d88da0016e941929
GTGAATCATCGAATCTTTGAACGCAACTTGCGCTCTCTGGTATTCCGGAGAGCATGCCTGTTTGAGTGTCATGAAATCTCAACCATTAGGGTTTCTTAATGGCTTGGATTTGGAGGTTGCCATTCTGAATGGCTCCTCTCAAAAGAGTTAGCGAGTTTAACTATTGCTATCTGGCGTAATAAGTTTCGCTGGAATGGTATTGTGAAGCGCGCTTCTAATCGTCTTCGGACAATTACTTTGACTCTGG
>abff7d8116d53f6d71715fd02564482a
AAGTAATGTGAATTGCAGAATTCAGTGAATCATCGAATCTTTGAACGCACATCGCGCCCTTTGGTATTCCGAGGGGCATGCCTGTTCGAGCGTCATTACACTACTCAAGCCTGGCTTGGTATTGGGCGACGGGACCGTCCCGCGCCCCAATTTCGCCGGCTGGACCGTCCGATCCTCAGCGTTGTGGCATTTCAATTCGCTAGGGGGGAGGTTGGGACGCGCCGTTAAACGTTCACCAAAGTTTGACCTCGGATCAGGTAGGGATACCCGC
>e0550a23bc1028beb513009daccbd562
ATAAGTAATGTGAATTGCAGAATTCAGTGAATCATCGAGTTTTTGAACGCACATTGCGCCCTTTGGTATTCCGAGGGGCACGCCCGTTCGAGCGTCATTTCACCACTCAAGCCTGGCTTGGTGTTGGGTCCACGGGGGCGACCCGGACCTCAAAGCGTCGGCGGGAAAGCTCTGATCTCAGCGTTGTGAATCAAATTCGCTGGCGAGAGGGGCCTTCCGAGCCGTTAAACCTCCATCAAAGGTTGACCTCGGATCGGGTGGGGATACCCGCTG
>e6cdfb24b2ef0ae8fe376568c9c8a3ca
AAGTAATGTGAATTGCAGAATTCAGTGAATCATCGAATCTTTGAACGCACATTGCGCCCTTTGGTATTCCGAAGGGCATACCCGTTCGAGCGTCATTACACCACTCAAGCCTGGCTTGGTATTGGGCAGCGAGGCCTCCTCGCGCCCCGATTTCTCCGGCGGGACTGACCCGAATTGCAAGCGTTGTAATACAAATTCGCACCGCAAGGAGGGGCTCTCACGCCGTTAAAAATTGAACTAGGTTGACCTCGGATCGGGTAGGGATACCCGC
>ee538892f261f09a3d472b5d89463551
ATTCAGTGAATCATCGAATCTTTGAACGCACATTGCGCCCCCTGGCATTCCGGGGGGCATGCCCGTTCGAGCGTCATTAAATCCAATCAAGCCTGGCTTGGTCTTGGGCGTCGGGGTCTCCCCGCGCCTCAATTTCACCGGCTGGCCGTCGCCTGTCTTAGCGTTGTGACACACCTCTCGCTAGCGATCGGAGCGGACCACGCCGTCAGAACCCCCAAAATTTCAGTCGAAATTTGATTAAGGTTGACCTCG
>17926a732170c46953bd30367d9309bc
AGTAATGTGAATTGCAGAATTCAGTGAATCATCGAGTTTTTGAACGCACACTGCGCCCCTTGGTATTCCGGGGGGCATGCCCGTTCGAGCGTCATTTCACCAATCAAGCCTGGCTTGGTATTGAGCCCCGGGGGTGACCCGGGCCCCAAAGTCGTCGGCTGGAAGGCTCTTGGCTCAGCGTTGTGGTAAATCAATTCGCTCTGCAAGTAGGGTTCTCTACGCCGGTAACATTTTAATCAAAGGTTGACCTCGGATCGGGTAGGAATACCC
>5958b5939feb166df71654c6c4b5819f
AGAATTCAGTGAATCATCGAATCTTTGAACGCACATTGCGCCCATTAGCATTCTAGTGGGCATGCCTGTTCGAGCGTCATTTCACCACTTAAGCCCTGTCGCTTAGCGTTGGGAGCCTACGGCATAGCCCGTAGCTCCTTAAAGTGATCGGCGGAGTTGGTTCTCACTCTAAGCGTAGTAACTATATCTCGCTTCTGTAGTGGTCCCGGCCCCCGCCGTAAAACTTACTCAGTAAACAAAGGTTGACCTCGGATC
>3e7c4877f28029ceb50466988b511fdd
AATGCGAATTGCAGAATTCCGCGAGTCATCGAATCTTTGAACGCACATTGCGCCTGTTAGTATTCTGATAGGCATGCCTGTTCGAGCGTCATTTCAACCCTCAGGCCCAGCCTGGCGTTGGGGCCCCGCACTTGCGGACCCCGAAATATAGTGGCGGACTTGCTATAAGCTTCAGCGCAGTAATTTTCTTCGTTGGGAGTCTTTAGTGGGTTCTTGCCGTTAAAACCCCATATTTTGTACTGATTGACCTCGGATCAGGTAGGAATA
>2373142866b7f62569dba757806786f1
TTGCAGAATTTAGTGAATCATCGAATCTTTGAACGCACATTGCGCCCCTTGGTATTCCGAGGGGCATGCCTGTTCGAGCGTCATTACAACCCTCAAGCTCTGCTTGGTGTTGGGCACTACCTGCTGGTAGGCTCTAAAATCAGTGGCGGAAGCAACTGGCTCCGGGCGTAGTAACATTTTCGCCTCGGATACCAGCTGTGACCTGCTAACCGGTCGACCGGCTTACCGGTCCCCCTTCTCAGGTTGACCTCGGATCAGG
>637e0db317f43e0fb04240f6229b56e1
TGCAGAATTCAGTGAATCATCGAATCTTTGAACGCACATTGCGCCCACTAGTATTCTGGTGGGCATGCCTGTTCGAGCGTCATTAAGTCCACTCAAGCCCTTCTGCTTGGTATTGGGAGACTGCTTCAGTGCAGCTCCTCAAAGACAGCGGCGGAGTCGTGTCATCCTCTGAGCTTAGTAATTACTACCAGCTTGCGAGCGAGGCGCGTCCCCTGCCGTAAAACCCCCCATCTTTTTTTATGGTTGACCTCGGATCAG
>bd51ebbf8a9a8a3fa8ea3e557ad63bd7
TGTTTGAGTGTCATTTAATTATCAAACCCCAAGTCCGGTTTCTTTGAACCTCTTGGTGTCTTTGGATTCTTGGAGCATGCGGGGGATGAGAGTGTCCCGCTTCTCTTGAAATGCATCAGCGGATGGCGGGGGGGAGCCCCCACCCCTCTGCGGCGTGATAAGCTATCTATGCCTCACTGGAGGGGGGGACCCAGGACTCTGCTTCAAACAGTCGCTGTCGCGCGACAATTCTCTTGACGA
>8bcc868509a201bd2cb981cd5aa986e7
ATTGCAGAATTCCGTGAGTCATCGAATCTTTGAACGCATATTGCGCCCTCCAGTATTCTGGAGGGTATACCTGTTCGAGCGTCATTATCGACCCTCAAGCTAGGCTTGCTGTTGGGTTCCATCGTTAACGATTGACCCTAAAGATAACGACGGTGTTACGGTTGGACACCCGATGCAACGAGCTTTTACAGCATGCATCTGGTTAAAGCCTGGCTCTTGTTTTGACCACTTAACCCCTAGAAGTTGACCTCGGATCAGG
>ce008fe0dcfa5fb39ab65571010f3de1
AGTAATGTGAATTGCAGAATTCAGTGAATCATCGAGTTTTTGAACGCACACTGCGCCCCTTGGTATTCCGGGGGGCATGCCCGTTCGAGCGTCATTTCACCAATCAAGCCTGGCTTGGTATTGGGCCCCGGGGGCGACCCGGACCCCAAAGTCGTCGGCTGGAAGGCTCTTGGCTCAGCGTTGTGGTAAATCAATTCGCTTTGCATCCGGAGTGCTCCGTGCCGGTAAGCATTCATTCAAAGGTTGACCTCGGATCGGGTAGGAATACCC
>449f077578b8975cad2c69bd7a19d811
AATTGCAGAATTCAGTGAATCATCGAGTCTTTGAACGCACATTGCGCCCTTTGGCATTCCGAGGGGCACGTCTGTTCGAGCGTCATTTCAAACCCTCAAGCGTTTGCTTGGTCTTGAGTCCCGCTGCGGTCCTGCCAGGCGGGCTTCAAAGTCGTCGGCGGTGTGGTAGGCCCCCCGAGCGCGACGGATTCGCGGCCTTGGGGGTGCCAGACCGCCCGCCAGACACCCAACTCTTTCCTGAGATTGACCTCGGATCAGGCG
>bda8f12e791df2231e9b65f8c0122ccd
AATTCAGTGAATCATCGAATCTTTGAACGCACATTGCGCCCCTTGGTATTCCATGGGGCATGCCTGTTCGAGCGTCATTTACCCCCTCAAGCTCTGCTTGGTGTTGGGCGTCTGTCCCGCCTTTTGCGCGCGGACTCGCCCCAAAAGCATTGGCAGCGGTCGTGCCAGCCTCTCGCGCAGCAGTTTGCGCTCGGTGAGGTTTCTAGGCGGATCCGCGTCCACAAAGCCCACATACCCAATGTTTGACCTCGG
>3d0447df15ebc795f36ca7dd75988243
CGCACATTGCGCCTGCCAGTATTCTGGCAGGCATGCCTGTCCGAGCGTCATCTCGACCCTCAAGCCCTGGCTGCTTGGTGTTGGGGCTCTCTGCGGTGCCCTGCCGCAGGCCCTGAAGATCAGTGGCGGACCCCGTGGGCTCCCCAGCGCAGTAACATCTCTCGCTGTGGGCTCCCCGCGGGCCTCTGGCCAGCGTCGTGCGCGCCCGCCCAAGGGGGCAGCGCCCACCGTGCTCAGCT
>6b100e0572bdb9ea44e2b44b104e3439
TAATGTGAATTGCAGAATTCAGTGAATCATCGAATCTTTGAACGCACATTGCGCCCCTTGGTATTCCGGGGGGCATGCCCGTTCGAGCGTCATTACACCACACAAGCCTGGCTTGGTGTTGGGCCACGGGGGCGACCCGGGCCTGAAAGTCGTCGGCCGGACTGCCCGAATCTCAGCGTCGTGATTATCAAATTCGCTGGCGAGACGGGGGGTGCGCGCTGGAAAACACACACTTTTAAAGGTTGACCTCGGATCGGGTAGGGATACC
>43ef440693da8f5984dd712d55b17717
GAATTGCAGAATTCCGTGAGTCATCGAATCTTTGAACGCACATTGCGCCCCTCAGTATTCTGGAGGGCATACCTGTTCGAGCGTCATTATCCATCCTCAAGCTAGGCTTGCTATTGGGCTCGGATCGTTAAGAGATCCGCCTAAAAGATAGATGACGGGGTTAAGATTGATACCCGATGCAACGAGCTTTGCAGCACGCGTCGGTTAAAAGCTTCACTCCGGTTTAACCGTGACTTTCAGAAGTTGACCTCGGATCAGGTAG
>0ef4f307b92b5f2ef10b75227bc05432
CAGCGAAATGCGATAAGTAATGTGAATTGCAGAATTCAGTGAATCATCGAATTTTTGAACGCATATTGCGCCCTTTGGTATTCCGAAGGGCATGCCTGTTCGAGCGTCATGACAACCCTCAAGCCTAGCTTGCTGTTGGGCCCCGCCGGAGACGGCAGGCCTTAAAGTCAGTGACGGTTACCCCTAACCTCAGGCGCACAGATGCTGCTATGACGGGAAGGGACGACCAGTATCTCAATCGTTTGACCTCGGATCAGGTAGGAATACCCGCTGAACTTAAGCATA
>d6fded37c5c6b245066f192ef28019fd
TCTACGAGTCATCGAATCTTTGAACGCACATTGCGCCCGCCAGTATTCTGACGGGCATGCCTGTTCGAGCGTCATTACAACCACTCAAGCCCTGTCGGCTTGGTGTTGGGGTGCTGTGATCCTAGTGATTGCATGCCCTGAAAATCAGTGGCGGACCTGCTGAAGTCCCAAACGTAGTAATTTTTTCTCGTTTAGGGTGTTTTGGTGGGTATCTAGCCGTAAAACCCTCTAATTTTACCATGGTTGACCT
>c14440b838b97d024b54f147493a58f9
ATAAGTAATGTGAATTGCAGAATTCAGTGAATCATCGAATCTTTGAACGCACATTGCGCCCTTTGGTATTCCGAGGGGCACGCCTGTTCGAGCGTCATTTAAACCATCAAGCTCAGCTTGGTCTTGGACGCGGTCGAGTGACCCGTCCGCAACCCGTTGGCGGTGCAGTCCGGCTTCAAGCGTAGCAAAAATTTCGCTTTAGGAGTCCGTGGCGGTGCCTGCCAGGTAATTACATCCCAAAGTTTGACCTCGGATCAGGTGGGGATACCCGC
>ee631bea50f1408492c9bee26f2a4454
ATTGCAGAATTCCGTGAGTCATCGAATCTTTGAACGCATATTGCGCCCTCCAGTATTCTGGAGGGCATACCTGTTCGAGCGTCATTATCGACCCTCAAGCTAGGCTTGCTGTTGGGTTCCATCGTTAACGATTGACCCTAAAGATAACGACGGTGTTACGGTTGGACACCCGATGCAACGAGCTTTTACAGCATGCATCTGGTTAAAGCCTGGCCCTTGTTTTGACCACTTAACCCCTAGAAGTTGACCTCGGATCAGA
>ba12e4faff68f08625883c69c1c3da26
AAATTCTCAATCCTTTAATAGCTTAATTGATTTAAAGGCATTGGATGTGGAGGTTATTGCTGGCTTTGTCCCTATATAATACCATATATATACAGAGTTGGCTCCTCTTAAATGCATTAGTGGCTTCTTTGAAGGATCCCCATATAATGGTGTGATAGTAGTATCTACATCGTATAATGGCTAGGTCATGTAAAAGATAAAGGAGTTGCTCTCTAACCGTCCAACAGTTGGTTGTAACATCCAGCTAACCAGGACAACCTGAACC
>312ee2ad395baa037e40b242882eaeea
ATAAGTAATGTGAATTGCAGAATTCAGTGAATCATCGAATCTTTGAACGCACATCGCGCCCTTTGGCATTCCGAGGGGCATGCCTGTTCGAGCGTCATTACACCACTCAAGCCTGGCTTGGTATTGGGCGACGGGGCCTCTCCCGTGCCTCAATTTCGCCGGCTGGACGACCCGATTCTCAGCGTTGTGGCTTTAATTCGCCGACGAAGAGGGTCTTCCGCGCCGTTAAAACTTCCATCAAGGTTGACCTCGGATCAGGTAGGGATACCCGC
>0140d95590c91a5f912c539ac8365f82
AATCTTTGAACGCACATTGCGCCTGCCAGTATTCTGGCAGGCATGCCTGTCCGAGCGTCATTTCAACCCTCAGGTCCCCTTCGGGGGAACCTGGTGCTGGGGATCAGCCTGAGCCCGCCCTGTGCGCGGCCGGCTGTCCCCCAAATACAGTGGCGGTCTCGCTGCAGCCCCCTTGCGTAGTAGCTTAACCTCGCACCGGAGCTCGACGTGACCACGCCGTAAAACCCCCCAATTTATCAAT
>37432d5e8e0b13ba71e4e6b5d1691642
AAATCTCCCACCCCAAGCGGTTTTTAAATGAAACGGCTTGGCGGATGGGGTCTGGATGGGTGCCTCTGCCTGCGCTACCTAGCACAGGCTCGCCCGAAATGCATGAGCGCCTTGAGACACTTTGCATCCGCCTCTCTGTTTGGGAGGAGGCGGCCAAGCAGTGTTTTTCTCCTGGCATGGCATGATACGTCATTTGCTATGTCGCCTAAAGGAGGAATGTTTGGTTGTGTCTGCGTGTGCTTCGAACTTGCCTCTGTGGCACATCCCAATTTCAC
>00379dac308dd6706d2acb0fb2950155
AACGCACCTTGCGCTCCTTGGTATTCCGAGGAGCATGCCTGTTTGAGTGTCATGTTAATCATCAACTGTGGATTTTCTTGATCCACAGATTGGACTTGGAGGCTGCAGACGCAAGTCAGCTCCTCTCTAAATGCATTAGCTGGATCATCAATGGTCTAATGTGGTGTGATAGATTATCTACGCCGTGATGAAACCAATGTGTTCGGCTTCTAATCGTCCGCACCGGACAAGTACATTTAAT
>7146b7dd4e0a68675949ad900d26ce2e
AGTGTGAATTGCAGAATTCAGTGAATCATCGAATCTTTGAACGCACATTGCGCCCCTTGGTATTCCATGGGGCATGCCTGTTCGAGCGTCATTTGTACCTTCAAGCTCTGCTTGGTGTTGGGTGTTTGTCTCCTGTAGACTCGCCTTAAAACAATTGGCAGCCGGCGTATTGATTTCGGAGCGCAGTACATCTCGCGCTTTGCACTCATAACGACGACATCCAAAAGTACATTTTTACACTCTTGACCTCGGATCAGGTAGGGATAC
>d66cb55b9d993813906c4f7acaba8a37
AATTCAGTGAATCATCGAATCTTTGAACGCACATTGCGCCCTTTGGCATTCCGAAGGGCATGCCCGTTCGAGCGTCATTAAATCCACTCAAGCCTGGCTTGGTATTGGGCGACGGGGACTCCCCGCGCCTCCATTTCGCCGGCTGGCCGTCGTTTGACTTAGCGTTGTGATACATGTCGCTGACGACGAAGACGGACCACGCCGTGAAAACTCTCTTGGGGATTCACGGATCCTCAGTAAAGGTTGACCTCGG
>a78af325db9464e16743f2fb134d49ec
GCAGAATTTAGTGAATCATCGAATCTTTGAACGCACATTGCGCCCCTTGGTATTCCGGGGGGCATGCCTGTTCGAGCGTCATTACAACCCTCAAGCTCTGCTTGGTGTTGGGCATTGCCTACTGGTAAGCCCTAAAATCAGTGGCGGAAGCAACCGGCTCCGGGCGTAGTAACATTTTCGCCTCGGACACCGGCTGCGACCTGCTAACCGGCTGACCGGTCTAACCGGTCACCCTTCCTTCGGTTGACCTCGGATC
>e3669850c24d6d271d7da14725074816
CACATTGCGCCCTTTGGTATTCCGAAGGGCATGCCTGTTCGAGCGTCATTATCACCCCTCAAGCCCCTCGGCTTGGTGTTGGACGGCCTGGCGGGGGACCTCTTCTGGTCGCCGCCCCTCCCAAAGACAATGACGGCGGCTCGTTGGACCCCCGGTACACTGAGTTCTTCACGGGACACGTATCGGATCAAGGGTGCGCGGGCGACGGTCTACCTCCCCCTCGCGGGAGAACTTTTCTCAA
>ccf3b63dace7db253c533485fc4870c3
GAAGGGCATGCCTGTTTGAGTGTCATTAAATTCTCAACCTTGAAAGGCTTGTCTTTTCAATGGCTTGGATGTGAGGGTTTTGCTGGCTTCCTTCAGTGGATGGTCTGCTCCCTTTAAATGCATTAGTGGGATCCTTTGTGGACGGTCACTTGGTGTGATAATTATCTACGCCGTTTGTACTGTGAAGCAAAACTTGTGGGAACCTGCTTATAACCGTCTGTAATGGACAACTTTTTTGAAC
>7bf7beec4e5a8835763a25cda31c6d1d
GAATTGCAGAATTCAGTGAATCATCGAATCTTTGAACGCACATTGCGCCCGCCAGCACTCTGGCGGGCATGCCTGTTCGAGCGTCATTTCAACCCTCAGGCCCTGCCTGGCGTTGGGGCTCTGCCGTCCGCGGCAGGCCCTCAAAGACAGCGGCGGGTGCGCCGTGGAACCGAACGCAGTAGCTCTATTTCGTTCTGGAACCGCAGCGCTCTCCGGCCGTAAAACCCCCCTATTTATACTGGTTGACCTCGGATCAGGTAGG
>402f4e95caebbb152e124ab9f92666aa
AATCTTTGAACGCATATTGCGCCCTTTGGTATTCCGAAGGGCATGCCTGTTCGAGCGTCATTATCACCCCTCAAGCCCGGCTTGTTGTTGGACCAAGTCCCGTCACACGGACCGGCCCCAAAGATAATGACGGCGTCTGTGAGGACTCCAGTACACTGAGCTTCCGGGCACGTACTGTCAAGAATCCAGGCTCCGTTTAACCCAAAAAAATAGGTGTTTCGGCGCCCGTTTTTTACTTCAA
>246ccf679709d676060f4f916a2eb390
ATTCAGTGAATCATCGAATCTTTGAACGCACATTGCGCCCCTTGGTATTCCATGGGGCATGCCTGTTCGAGCGTCATTTACACCCTCAAGCTCTGCTTGGTGTTGGGCGTCTGTCCCGCCGCTCGTCGGCGTGAGGACTCGCCTTAAAGGTATTGGCGGCGGCCTTTGTCAGCTTCTCGCGCAGCGAAGATTGCGTCGACCGAAGCGCGGCACCGGGCTCGCGTCCATCAAGTTCACCACGACTTGACCTCG
>afd607b14344e64801af8ded131c5337
TTTGAGTGTCATGAATAACCTCGATCCGCTGTCTTTTGACGGTCGGACTCGGATTTTGGAGGCTTGCTGGAAAGCGTGTGCTTTGCGGTGTTTTTGCACTGCTGGCTAATTAGCGTCTTCGGCTCCTCTTGAAATGCATTAGCGGTCGTGGCTACGGTCAAGCGGTGTGATAAACGTCATCGCCGTTATGCTCTGAGCGGATGCGATTGCTGCAAGTCGTCTTAGGACAAAATTTATGCG
>13b3caab14a2ce181e8220afdbfe74f4
CATCGAATCTTTGAACGCACATTGCGCCTGCTAGTATTCTGGCAGGCATGCCTGTCCGAGCGTCATTTCAACCCTCAGCACCCCTTCGGGGGAGCTGGTGCTGGGGATCAGCCAAAGCCGCCCAGCGGCCGGCTGGCCCCGAAATACAGTGGCGGTCTCGCTGTAGCCCCCTTGCGTAGTAACTAACCTCGCACCGGAGCTCGACGTGACCACGCCGTAAAACCCCCATATTTTACCAATG
>11eaf780b1810a18643217c2c28165c4
ATTGCAGAATTCAGTGAATCATCGAATCTTTGAACGCACATTGCGCCCCTTGGTATTCCATGGGGCATGCCTGTTCGAGCGTCATTTGTACCTTCAAGCTCTGCTTGGTGTTGGGTGTTTGTCTCGCCTCTGCGCGCAGACTCGCCTCAAAACAATTGGCAGCCGGCGTATTGATTTCGGAGCGCAGTACATCTCGCGCTTTGCACTCAGAACGACGACGTCCAAAAGTACGTTTTTACACTCTTGACCTCGGATCAGG
>e07f5aaded0092366432b7d45f65379a
AAGTAATGTGAATTGCAGAATTCAGTGAATCATCGAGTTTTTGAACGCACACTGCGCCCCTTGGTATTCCGGGGGGCATGCCCGTTCGAGCGTCATTTCACCAATCAAGCCTGGCTTGGTCTTGGGCCCCCGGGGGCGACCCGGGCCCCAAAGTTGTCGGCTGGAAAGCTCTGATCTCAGCGTCGTGATTAATCAAATTCGCTTTGACGAGGGGTGATCCGTGCCGGAATCTTCTATCAAAGGTTGACCTCGGATCGGGTAGGAATACCC
>f2ff599a33a22c47b3e7bde4c57ea818
GAAATGCGATAATTAATGTGAATTGCAGAATCCAGTGAATCATCGAGTTTTTGAACGCACATTGCACCTTTTGGTATTCCGAGAGGTATGCTTGTTTGAGCGTCATTACATCCTCAACGTCAGTTGGTCTTGTTCCCTCAAAGAAGGAATGAAATGTATGACACAGATTGTGAGCAGTAACTACATCTTACACTCTGATACTCAACTCTTGACCTCAAATCAAGCAAGATTACCCGCTGAACTTAA
>d9981e438492d5fd8818811a19730ac3
ATAAGTAATGTGAATTGCAGAATTCAGTGAATCATCGAATCTTTGAACGCACATTGCGCCCTTTGGTATTCCGAGGGGCATGCCCGTTCGAGCGTCATTACACCAATCAAGCCCTGCTTGGTATTGGGCCCCGGGGCGACCCGGACCCGAAAGCCGTCGGCTGGAAACCTCTGAACTCAGCGTCGTGGCATCATCAATTCGCTGGCGGGAGGGGGGTTCTGCGCCGTTAACTTCCATCAAAGGTTGACCTCGGATCGGGTAGGGATACCCGC
>735cc5082f2e80e7ed1c3f36d048b4b3
ATTGCAGAATTCAGTGAATCATCGAATCTTTGAACGCACATTGCGCCCGCTAGTATTCTAGCGGGCATGCCTGTTCGAGCGTCATTTCAACCCTCAAGCCCAGCTTGGTGTTGGGGCGTCTGCGGCTCCGGCCGCAGGCCCTGAAATTCAGTGGCGGGCTCGCTATAACTCCGAGCGTAGTAATATCTCTCGCTATGGAAGTGTGGCGGGTTACCAGCCGTAAAACCCCCAAACTCTGAAATGTTGACCTCGGATCAGG
>6b6a6f2ea8b8dfbdc44c167a26b16740
ATCCGTGAGTCATCGAATCTTTGAACGCATATTGCGCCCTTTGGTATCCCGAAGGGCATGCCTGTTCGAGCGTCATTATCACCCCTCAAGCCCTGGCTTGGTGTTGGGCTTTCGTTATGGATCACCGTAACGGGTCTCAAAGAAAGTGACGGGGTCTCGAGAGGGAACCGGTACGAGGAGCTTCTAGTCAAGCAAGTACACGGGATGACTCTGGGACGTCCGGTCTTTTAACCCCTTCAAGTGTTGACCTCG
>b3581765e1b1cc7e2c4b58799368f1a1
GAAATGCGATAATTAATGTGAATTGCAGAATCCAGTGAATCATCGAGTTTTTGAACGCACATTGCGCCTTTTGGTATTCCGAGAGGCATGCCTGTTTGAGCGTCATTACAACCTTTGTTGAAGTTCCATTGGAGCTTTCAAATGTAGCGTGTGAGCAGTTAAAACATTCTCACCTATACGCTTTTATTATACTCTTTGACCTCAAATCAAGCAAGATTACCCGCTGAACTTAA
>e382aa4988ff749a4da96986ced098e7
ATTGCAGAATTCAGTGAATCATCGAATCTTTGAACGCACATTGCGCCCGCCAGCATTCTGGCGGGCATGCCTGTTCGAGCGTCATTTCAACCCTCAAGCACTGCTTGGTGTTGGGGCTCTACGGTTGACGTAGGCCCCCAAAACTAGTGGCGGACCCTCTCGGAGCCTCCTTTGCGTAGTAACTTTTGTCTCGCACTGGGATTCGGAGGGACTCTAGCCGTTAAACCCCCAATTTTCCAAAGGTTGACCTCGGATCAGG
>55b907e520f948b4cb6f88599d038c2e
AGAATTCAGTGAATCATCGAATCTTTGAACGCACATTGCGCCCGCCAGTATTCTGGCGGGCATGCCTGTTCGAGCGTCATCTCAACCCTCAAGCCCCCGGGCTTGGTGCTGGGACGGGGCGGCCCGCGCCGCCCCTCCCGAAAAACAGTGGCGGGCTCGCCGCAGTCCCGGGCGTAGTAGAACCTACCGCCCAGGGCCTCTGCGGCGGACCTCGGCCGTTAAACCCACCAAGCACTGCTTAATTTGACCTCGGA
>54279ffce84b0bcf793343af4c9371ba
AATGTGAATTGCAGAATTCAGTGAATCATCGAATCTTTGAACGCACATTGCACTCCTTGGTATTCCGGGGAGTATGCCTGTCCGAGCGTCATTTAACCTCTCAAGCTCAGCTTGGTCTTGGATCCTATCGCTGAAAAGCGGTACTTCCGAAAATGAGTGGCAGTCTGACCGAACTTCAGCGCATTGAAACTAAAGGCGTCTAAGAAGTTCCTTCAAGTCTTGCCAGAAAACTATTCAAAATCTTGACCTCGGATCAGGTAGGGATAC
>6fde8dcff31ac9f991b7fe3432c16085
TGCAGAATTCAGTGAATCATCGAATCTTTGAACGCACATTGCGCCCCTTGGTATTCCATGGGGCATGCCTGTTCGAGCGTCATTTGAGCCTTCAAGCTTTGCTTGGTGTTGGGTGTTTGTCCGCGCTTCTCTTGTGCGGACTCGCCTTGAATAAATTGGCAGCCGGCAATCTGGTGGTAGAACGCAGCACAATTTGCGATTTCTCCCTTGGTAGTCGGCGTCCAGTAAGCTTATCTTTCACGTTTGACCTCGGATCAG
>dc7e37402c5da4979a252db1b26cde32
AATCCGTGAGTCATCGAATCTTTGAACGCACATTGCGCCCCTTGGTATTCCGAGGGGTATGCCTGTTCGAGCGTCATTATCACCTCTCAAGCCTAGGCTTGGTGTTGGACCCTGGGTCTAGGCTACCAGACCGGTCTCAAAAGATAGTGACGGCGTCCGGAAAGGAACCCGTACGAGGAGCTTCTAATCAAGCATGTACGGGCCGTGATTTCGTGGACGACGGTCTTTACAATTATACCAGTGTTGACCTCGG
>c101724fc68af993905c61940558353e
CGCCCGCCAGTACTCTGGCGAGCATGCCTGTCCGAGCGTCATTTCAACCCTCAGGCCTTATTATGCCTGGCGTTGGGGTACTGTGCTTTCCCAGAAGCACGCCCTCAAGAACAGTGGCGGGTCTGTCGTGGCTCCTAGCGCAGTAAAACCACTCGCTACGGGACCCGGCGGCGCCCTGCCGTCAAGCCCGCGGGTTCAAGGCTTCCGGCCCCAGGCCTGGTGCCTACCGCACTTATACAT
>d739af57142a28b7a4e74be89659449e
AGAATTCAGTGAATCATCGAATCTTTGAACGCACATTGCGCCCTATAGTATTCTGTAGGGCATGCCTGTTCGAGCGTCATTTAACCCCTCAAGCCCAGCTTGGTATTGGGTGCTTGTCCCGCCTCCTGCGCGGCGACTCACCTCAAAGTCATTGGCAGCCCGCAATCGCCGGCCGTGAGCGCAGCACAGACGCGCTTGTGGAATCCGGCGGCTCGGCTCTCCAAAAGCTTATTTCAACCACAATTGACCTCGGA
>26726b4cb22e4acc350ab1fb99a97ebd
TGCAGAATTCAGTGAATCATCGAATCTTTGAACGCACATTGCGCCCTTTGGTATTCCGAAGGGCATGCCCGTTCGAGCGTCATTACACCACACAAGCCTGGCTTGGTATTGGGCCCCGGGGGCGACCCGGGTCTGAAAGTCGTCGGCCGGACAGCCTGAATCTCAGCGTCGTGGAATCTTCATAAATCGCTGACCGAGGATGGTAGCCGCGTCGGAAACTTAGATTAATATCTTCTTCAAAGGTTGACCTCGGATCGG
>465e37bcc6a49c417c35b93d553bc920
AATTAGTGAATCATCGAATCTTTGAACGCACATTGCGCCCTCTGGTATTCCGGGGGGCATGCCTGTTCGAGCGTCATTACGCACCTCAAGCTACGCTTGGTATTGGGAGGTCGTCCCCGGTGGGGGCGCCCCCGAAAATTAGCGGCGAAGCAACCGAGTCCTCTGGCGCAGTGACATTTTAATATCTCGCTGAGAGTCGTGCTCGGGGGCGTCTGCCGAAACCCCAACCTATTTTTTAAAAGGTTGACCTCGG
>8e4d3c63f4f63e3ba375bdf9c44096bb
CATCGAATCTTTGAACGCACATTGCGCCCATCAGTACTCTGGTGGGCATGCCTGTTCGAGCGTCATTTCAACCCTCAGGCCCTGTACTGCCTGGCGTTGGGGCCTCTGCGTGCTGTTTTTACGGCGTCCGCAGGCTCCCAAGATCAGTGGCGGGCCCGCCGTGGCTCCGAGCGTAGTAGTTTACTTTCTCGCTTGGGAGGCTCGGCGGTTCCCAGCCGTCAAAACATCACTATTTTAACAA
>b68b2567cb044958e2cd28a8a69815b1
ATCATCGAGTTTTTGAACGCACATTGCGCCCTTTGGCATTCCATAGGGCATGTCCGACCGAGCGTCGCAACGCCGCCCGGATTTCCTTAGGGGAGAACCGGTGTTGGGGCTTGCGGGCCTTTGGCCCCGCAGCCCTCAAATCCAGTGGCGGCTCCTCTGGAACCCTCAGCGCAGTAACATACCTGTCGCTTCGGAGCTTCAGAGGGGACCTGCCGTAAAACCTCCCTACGGGGACTTTACTGG
>8fef34b69757e2153ca323accb44980d
TGAATTGCAGAATTCAGTGAATCATCGAATCTTTGAACGCACATTGCGCCCTTTGGTATTCCGAGGGGCATGCCTGTTCGAGCGTCATTTAAATCATCAAGCACAGCTTGGCTTTGGATGTCGGTGTCGACACCGGTCCGAAACTCTCGTGTGGCGGTACCGTCTAGCTTCGAGCGTAGCAAGAATTTTCCCTCGCTTTGGAAGCTTTGATGGGACTGCCAGGCAACCTTCTTACCTAAAGTTTGACCTCGGATCAGGTAGGG
>5e1af66c92f39fad23050383e9a7530c
GATAAGTAATGTGAATTGCAGAATTCAGTGAATCATCGAGTTTTTGAACGCACACTGCGCCCCTTGGTATTCCGGGGGGCATGCCCGTTCGAGCGTCATTTCACCAATCAAGCCTGGCTTGGTATTGGGCACCGGGGGCGACCCGGGCCTCAAAGTCGCCGGCTGGAAAGTCCTGATCTCAGCGTCGTGAATCAATTCGCCGAAGAGAGGGACGGTCTGCGCCGTTAAATTTGTTCTAAAGGTTGACCTCGGATCGGGTAGGAATACCCGCTGA
>d2ddeb2597a8fc2dacd55707a173adc4
AGTAATGTGAATTGCAGAATTCAGTGAATCATCGAATCTTTGAACGCACATTGCGCCCGCCGGCACTCCGGCGGGCATGCCTGTCCGAGCGTCATTGCACCCCTCAGGCCCTGCCTGGCGTTGGGAGACTGCGACCGCAGCTCCCCAAAGACAACGGCGGCGGGCGTCTCCGGACCGAGCGTAGTAATACACCTCGCTCTGGCCGGGACGCCTTCCCAGCCGTAAAACCCCAACTTTCAGTAGTTGACCTCGGATCAGGTAGGAATACCC
>73569c6dd8a85a60ae0d3d99e1cf7266
GAAATGCGATAACTAGTGTGAATTGCAGAATTCAGTGAATCATCGAGTCTTTGAACGCACATTGCGCCCCTCGGTATTCCGGGGGGCACTCCTGTCCGAGCGTCATCAAATCTCGGCTCGGCCGGTGTTGGGTGCCGCCTGCGGGCGTGCCTGCAAGACGTCGGCGGTGGAGCTGCCCGAGCGCGACGCATCGCGGCCTCGAGCGGCGAAGCCCGCCCACCAACGAAAGTCGACCTCGGATCAGGAGGGGATACCCGCTGAACTTAA
>db2c6fc9317caeece956e69f8b025c99
CGCACATTGCGCCCTTTGGAATTCCGAAGGGCATGCCTGTTCGAGCGTCTTTGAAACAAAACTCAAGCTTTCTTTTGCTTGGTGTTGGGCCGTATTGGGAGCGTTTGCTTCCCGGCTTGAAATCTATGGGCGGCGCAAGATTGCACCCCAAAGCATGTGGGATTCGCATGCTCTTATGGTGTCCAAAACAGCGCAGAAAGCCCCATAGCTTTTAGAGGGTTTATCCCCCTAAACTTTGAAC
>076fbd01550db8f30e75ec38065263d4
ATTGCAGAATTCCGTGAGTCATCGAATCTTTGAACGCATATTGCGCCCTCCAGTATTCTGGAGGGCATACCTGTTCGAGCGTCATTATCGACCCTCAAGCTAGGCTTGCTGTTGGGTTCCATCGTTAACGATTGACCCTAAAGATAACGACGGTGTTACGGTTGGACACCCGATGCAACGAGCTTTTACAGCATGCATCTGGTTAAAGCCTGGCCCTTGTTTTGACCACTTAACCCCTAGAAGTTGACCTCGGATCAGG
>ed2a67d6a30dfff99964a45f469cea78
ACGCACATTGCGCCTGCCAGTATTCTGGCAGGCATGCCTGTCCGAGCGTCATCTCAACCTTCAAGCCTGGCTTGGTGTTAGGGCTCTGCTGCGCACGCCGCAGGCCTAAAAGAACAGTGGCGGACCCGTAGGCTCCCCAGCGCAGTACCATCTCTCGCTGTGGGCTTCCCGCGGGCTTCTAGCCAAAAGTGCCCGCCCAAGGGGGCAGCACACCCTGGGGTGAGACCCAACAGGTTCGT
>e997825413bd49f3bf802568bf12dbbe
AATTGCAGAATTCAGTGAATCATCGAATCTTTGAACGCACATTGCGCCCACTAGTATTCTGGTGGGCATGCCTGTTCGAGCGTCATTAAGTCCACTCAAGCCCTTTTGCTTGGTATTGGGAGACTGCTTCAGTGCAGCTCCTCAAAGACAGCGGCGGAGTCGTGTCATCCTCTGAGCTTAGTAATTACTACCAGCTTGTGAGCGAGGCGCGTCCCCTGCCGTAAAACCCCCATCTTTTTATGGTTGACCTCGGATCAGGT
>e9169ba045725c4a01a473d328c643b1
ATTGCAGAATTCAGTGAATCATCGAATCTTTGAACGCACATTGCGCCCTTTGGCATTCCGAAGGGCATGCCTGTTCGAGCGTCATTACACCAATCAAGCCTGGCTTGGTATTGGGCGACGAGCCTGCTCACGCGGCCCTCGCGCCTCAAAGACCTATCGGCGGGACGGACCGTATCTCAGCGTTGTGGTAAAAAGCCGCTGGCGAGACGGGACGGCCGTGCCCTTAAACTCTTTATCTTAAGGTTGACCTCGGATCAGG
>8585998f6184f39e13ba3f55f0debc75
ATTGCAGAATTCAGTGAATCATCGAATCTTTGAACGCACATTGCGCCCCTTGGTATTCCATGGGGCATGCCTGTTCGAGCGTCATTTGTACCTTCAAGCTTTGCTTGGTGATGGGTGTTTGTCCTGTCCTTTGTGACTGGACTCGCCTTAAAATTATTGGCAGCCGGCATATTGGCCTTTGGAGCGCAGCACATTTTGCGATCTAAGCCTGTATACTGGTATCCATGAAGCCTTTTATCACTTTTGACCTCGGATCAGG
>0c9195d3599fdca0dd147ddfccbfaa11
AAGTAATGTGAATTGCAGAATTCAGTGAATCATCGAGTTTTTGAACGCACACTGCGCCCCTTGGTATTCCGGGGGGCATGCCCGTTCGAGCGTCATTTCACCAATCAAGCCTCGCTTGGTGTTGGGCCACGGGGGCGACCCGGGCTTCAAAATCATCGGCTGGAAAGTCTTGATCTCAGCGTCGTGATTTATCAAATTCGCTGGCGAGACGGGCGGTCCATGCCGTTAAATTTTACCTAAGGTTGACCTCGGATCGGGTAGGAATACCCGC
>e5dc2367a837a3b4eba7e7b6f157a162
GAAATGCGATAAGTAGTGTGAATTGCAGAATTCAGTGAATCATCGAATCTTTGAACGCACATTGCGCCCCTTGGTATTCCATGGGGCATGCCTGTTCGAGCGTCATATAACCCTTCAAGCTTTGCTTGGTGTTGGGCGTTGTCAGCACGACTCGCCTCAAATCGAATTTACTGGCAGTGGCATATGGTGCAGCACATGTACCTGCCCCGTCCGCTAAACCTTAATTTGACCTCGGATCAGGTAGGGATACCCGCTGAACTTAA
>02963bf5305aef21fb42675988e63cb5
ATCATCGAGTCTTTGAACGCACATTGCGCCCATTGGTATTCCGATGGGCATGTCTGTTTGAGCGTCATTGCAACCCCTCGGTTTAGGCCGGTTTTGAGCTCAGCTGGCTCCTGAAAAGGGCAGCTGGCTTTAAAGTTGCACGCTCTGCGGGTGACCCAAACCTGAACAAACATAGTAAAATCTGCTCTTGTTTAACTAAGGATTGGTCAGCTCCGCCTGAACAACAAACACTTTTTCTAAGGT
>98437e5123be5651ecaf7138b96dcd94
GCGCCCCTTGGTATTCCGAGGGGCATGCCTGTTTGAGTGTCTTGAAATCATCAAGCCCCCGGATTCGCGTCCGGAGGCTTGGACTTGGGGGTCTTTGCTGCTTCACGGCGGCTCCCCTTAAATGCATCGGTTGCGGCCCGTCCGGCTTCAGTCCTAGGCGTTGTATTGCCCTCGCCCTGTGTCTTGTCGGCAGCGCCCTTCCCCGACCGCCTTTGGAGCGGCGGTCAACACTCTATTTGAA
>44493446584bbb734a74b93685dfca0d
TAGGTAATGTGAATTGCAGAATCTAGTGAATCATCGAATCTTTGAACGCACATTGCGCCTTTTGGTATTCCGAGAGGCACGTCTGTTTGAGCGTGAGTGAAAAACATCAAGCCATCGGTTTGTAGTTGGGCGTGTTCCCCGGACACGCCTTGATGCGCACAAGGCGCGGTTGGCACCGCTAGCGAAGTAGTAATGCTATTCTCCGCAAATGGACCATCCGCCCTTATAATTCATTAAGTGTTTTCACCTCAGATCAGACGAGGATACCCGC
>cf6a9cde629659dcd2e72037ef9274b3
TGAATTGCAGAATTCAGTGAATCATCGAATCTTTGAACGCACATTGCGCCCCTTGGTATTCCATGGGGCATGCCTGTTCGAGCGTCATTTGTACCCTCAAGCTCTGCTTGGTGTTGGGTGTTTGTCCCGCCTTCGCGCGTGGACTCGCCTTAAAGTGATTGGCAGCCGGAATAATTCTGGGGAACGCAGCACAACTGCAGCCTCCATTTTACGCCGAGCGTCCAGCAAGCCTTTTTTCAACGTTTGACCTCGGATCAGGTAGG
>7b59131d72175ec6568a913bdb131fea
TTTGGTATTCCGAAGGGTACACCCGTTTGAGTGTCATTGTAATCTCACCATCCAACTCTTTGTTGGCATGTTGTGGATTTGGATGTTGCCGTGTCCCAACGGCTCATCTGAAATGCCTGAGTACATCCTGGATTTGTGATGTGTTCGGTGTGATAAACTTTCACCATCTCTGACCCCAGCGGTCACACTCACCTGACCAAGGCTCTGTGCTTCCAACCGTCTTGATCAGACAATTTTGACAA
>5fad3741e4b5c7913ea7de857405d171
AGCGAAACGCGATAGTTAATGTGAATTGCAGAATTTAGTGAATCATCGAGTCTTTGAACGCACATTGCGCCTTTTGGTATTCCGAAAGGCACGTCCGTTCGAGCGTCATTAACACCATCATGGAGCAATTCATGGTATTGGGGGCGGTCCGCCGCCCTTTGAATTTGAGACCGGCAGTCAACTGATAAAACTATTGTTGCCAGCCGCGAATTGGTTCGGGACCACGTCCCTCACCACTGCTCTTGACCTCGAATCGGATGAGGATACCCGCTGAACTTAAGCA
>e24de6eafe5c5e0dd29a014025f12a34
CAGTGAATCATCGAATCTTTGAACGCCCATTGCGCCCGCCAGTATTCTGGCGGGCATGCCTGTCCGAGCGTCATTTCAACCCTCAGGCCCTGGTTGCCTGGTGTTGGGGCGCCGCGCACCCCTAGCGGGCGCGGGCCCCGAAAGTCAGTGGCGGGCTCGCCAGGACTCCGAGCGCAGTAATATTGCCTCGCTGCGGAGCGCCTGGTGGGTTACCCAGCCGTAAAACACCCCAAATTCTAAAGGTTGACC
>17a5ff0cbcbe8b58a635cb84bd031a2c
TTGCAGAATTCAGTGAATCATCGAATCTTTGAACGCATATTGCGCCCGTTGGTATTCCGACGGGCACGCCTGTTCGAGCGTCATTAAAAAACTTTTCAAGGTTCTTCTCCTTGGTGTTGGGTGGCCCCTTTGGGGCCGCCTTGAATGCATCGGTGGGCGCGTCGGCGCTGCGAACGTGTTGCAGAAAACACACTTGCGGGCGCAGACGACGACGACGCCGTCAAAAACGCACATTTCAGACTCTTGACCTCGGATCAGG
>b58d86f94f1c809e74d6d78c725444ac
TGAATTGCAGAATTCAGTGAATCATCGAATCTTTGAACGCACATTGCGCCCTTTGGCATTCCGAAGGGCATACCTGTTCGAGCGTCATTTAAACCTTCAAGCCTAGCTTGGTCTTGGGTGTCTTGTCTTGTTAGACTCGCCTTAAAACTATGGGCGCTACCCTGCCAACTATGGAGCACAGTACATTGTTGCCGCCTTGTTGATGCAGAAGTAGTTGCCAAAAATTTAACTATTTTATCTAATTTGACCTCGGATCAGGTAGG
>63d6798863bb39ac1432b5a32ea7b2fc
CCCTTTGGCATTCCGAAGGGTACACCCGTCTGAGAATCATTGTACTCTCATCTCTCCACCTTTGTGTGAAGAGTTGGAATTGGACGTCTGTCGTAGAGATACGACTCGTCTGAAAAGTCTCAGTATACCTCATCTATCGGTGTATTTGATGTGATAATATCTTCATCAAGCATGTCCTCTGGACGTGCACCGTTATTGAGCTCTGTGCTTCGAACCGTCTCTTCGAGACACCACTTGACAA
>e705dbb5f7460b3fdb990f3444ce04f4
TGTGAATTGCAGAATTCAGTGAATCATCGAATCTTTGAACGCACATTGCGCCCGCCAGTATTCTGGCGGGCATGCCTGTTCGAGCGTCATTTCAACCCTCAAGCACAGCTTGGTGTTGGGACTCGCGTTAATTCGCGTTCCCCAAATTGATTGGCGGTCACGTCGAGCTTCCATAGCGTAGTAGTAAAACCCTCGTTACTGGTAATCGTCGCGGCCACGCCGTTAAACCCCAACTTCTGAATGTTGACCTCGGATCAGGTAGGAA
>4714e179ffd6b92e03d54c9c090f64e9
TTGAACGCACCTTGCACTCTTTGGTATTCCGAAGAGTACGCCTGTTCGAGCGTCATGAAATTCTCAGATTAACGATTTAGTTGATCTGGATTTGGGCCCTTGCAACTGAAATTCATGTTGCTGGCCTTAAAAGCATCAGTCTATGGGGGAGTATCAAGACTACTCGGCGTGATAACTTTCATCGTTGGGGAAATTGAGGCTACTCAGGCTTTCTAACCGTCGTTCATGACAAAACATTCTA
>b4b32050f7172c23b99091620b02b73f
AATTGCAGAATTCAGTGAATCATCGAATCTTTGAACGCACATTGCGCCCTTTGGTATTCCGAAGGGCATGCCTGTTCGAGCGTCATTATACACCATCAAGCCTGGCTTGGTGTTGGGTGGTTGTCGTGCTGTGTGTATCGACTCGCCTCAAATTCATCGGCGGCCCGTCGTAGGCTTGCAGCACAGTAGACTGGTAGCTGTTTGGCCATGCCACGCGCCCGCCGCAATGCGTCTTTCTATACTCGACCTCGGATCAGGTAG
>1e50e4ab1a77c1f40a3dcdf9782c047b
ATCGAGTCTTTGAACGCATCTTGCGCTCATTGGTATTCCAGTGAGCACGCCTGTTTCAGTATCAAAAACAACCCTCATTCAAATTTTTTTTTGAATGGTCATGAAGGAAGCTAACTTGTTGGCGACCTTTTAAATTGAGTAAGGCCTGAATTTGTTTATCTAGCCTGAACTTTTTTTTAATATAAAGGAAAGCTCTTGCGACTTGAACTTTGTTGGGGCCTCCCAAATAAAGCTTTTTCAT
>501ae6b89cee82e9153c2e5d124cfece
CCTTGCGCTCCTTGGTATTCCGAGGGGCATGCCTGTTTGAGTGTCATGTTAATCCTCAACCCCCCTCGGGTTGGACTTTGGACGCTTGCGGGAGCTGCTTCCGCTCGTCTCAAATGCATTAGCGGGGTTTCAGGCATAGAGAACCCACCGTAGGCGTTTAGTTATACTTGCGCCGCGCTGGGCCTCTTCAGCGCCCCTTTGGACCGCTTACCAGCGGACGCCTCCGCGCGTCGAACTTGAC
>2336f5ebba8aec4976e19d34466fb73a
TTTGAACGCATCTTGCGCTCCTTGGTATTCCTCGGAGCATGCCTGTTTGAGTGTCATGAATATCTCAATCCCTAGAAGGCTATTGTCGACTAGTGGACTTGGACTTGGGAGTTGTCAGTCACACTGACTCTCCTTAAATGTATTAGTGGGACCTAATTGTATCTCCGGTGTGATAATATCTACTCCGCTTGATCACAATAGATGGATCTGCTTCTAATCGTCCTTTCGGACAATTCTTGAC
>d723b9e68a96e067a39e8afbf225b498
GAAACGCGATATTTTTTGTGAATTGCAGAAGTGAATCATCAGTTTTTGAACGCACATTGCACTTTGGGGTATCCCCCAAAGTATACTTGTTTGAGCGTTGTTTCTCTCTTGGAATTGCATTGCTTTTCTAAAATATTGAATCAAATTCGTTTGAAAAACAACACTATTCAACCTCAGATCAAGTAGGATTACCCGCTGAACTTAA
>c5ec955bc51724d1434dc525c9d1ca65
TGAATTGCAGACTTTAGTGAATCATCGAATCTTTGAACGCACATTGCGCCCTTTGGTATTCCACTGGGCATGCCTGTTCGAGCGTCATTTACACTCTCAAGCACTGCTTGGTGTTGGGTGCTTGTCTGCCTTTGCGCAGACTCACCCTAAATGTATTGGCAGCAGCACCTCTAGCTTCTTGCGCAGCACATTGCGGTATAAGCGGCTAGCAACAGGTCTGCGACCACAAAGGAAATTCCAGTTTGACCTCGAATCAGGTAGGG
>8a14ffa15175fc42e2d50e57cecf6159
TGTGAATTGCAGAATTCAGTGAATCATCGAATCTTTGAACGCACATTGCGCCCGGTGGCATTCCGCCGGGCATGCCTGTTCGAGCGTCATTTAAACCAATCCAGCCTCGTGCTTGGGTCTTGGGCCTTTCGCCTCTGGGCGGGCCTCAAAATCAGTGGCGGCGCCTCCTGGCTCTACGCGTAGTAATACTCCTCGCTATAGATGTCTGGTGGTGTCCTGCCAAAACCCCCATATTTTTTAAGGTTGACCTCGGATCAGGTAGGG
>a00cf9beb4d92114162cde778d4b9514
ATCATCGAGTCTTTGAACGCACATTGCGCCCATTGGTATTCCGATGGGCACGTCTGTTTGAGCGTCATTGCAACACCTCAACCTTCTTTGGTTGGTCTTGGGCCTGGTATCCTGTTGAAGGAATCCGGCTTCAAAGTTGCACGCTCTGCGGGCCTGACCGCTCAGAAAACATAGTATGACTGCTAACTGTTGGAAGAGTTTCTGGTTGGGGCTTCCGCCTGAACAAACTATCTTTACCAAGGT
>5058575b6caf02df7c19fadc39ca618f
GATAAGTAATGTGAATTGCAGAATTCAGTGAATCATCGAATCTTTGAACGCACATTGCGCCCCTTGGTATTCCGGGGGGCATGCCCGTTCGAGCGTCATTTCACCACTCAAGCCTGGCTTGGTGTTGGGCCACGGGGGCGACCCGGGCCTCAAAGTCGTCGGCCGGACGGTCCGAATCTCAGCGTCGTGGCAACTATTCGCTGGCGAGACGGGCGATCCGCGCCGTGAAACTCTTTCACAGGTTGACCTCGGATCGGGTAGGGATACCCGCTGA
>b048808b341b5dba1a369061cf4af9e8
AATGTGAATTGCAGAATTCAGTGAATCATCGAGTTTTTGAACGCACACTGCGCCCCTTGGTATTCCGGGGGGCATGCCCGTTCGAGCGTCATTTCACCAATCAAGCCTGGCTTGGTCTTGGACTCCGGGGGCGACCCGGGTCTCAAAGTCGTCGGCTGGCAAGCTCTGATCTCAGCGTCGTGGTTAAAACAAATTCGCTTTGCAGACGAGTGACCCGTGCCGGTAAGCATTTCATTCAAAGGTTGACCTCGGATCGGGTAGGAATAC
>7c989559ca8974bb2f6fe063930be96c
TCAGGGGCATGCCTGTTTGAGCGTCATTTCCTTCTCAAAAGATAATTTATTATTTTTTGGTTGTGGGCGATACTCAGGGTTAGCTTGAAATTGGAGACTGTTTCAGTCTTTTTTAATTCAACACTTAGCTTCTTTGGAGACGCTGTTCTCGCTGTGATGTATTTATGGATTTATTCGTTTTACTTTACAAGGGAAATGGTAACGTACCTTAGGCAAAGGGTTGCTTTTAATATTCATCAA
>7822be05c1b827293c9740ecef351078
GCGTCGTTTATACAATATCAGTTTATTTGTTTAATCACCAAATAAATAGATGTCTTGGATGTTGTTTTTATTGACATATCCCAAAATCATTGATAGCGATCTAGAAGATTTATATTGAAACGCATTAAAGTATTTATCTACTACGTTTACAAACAAAATCTTTTTCTAGAGCTGCCAAAACAAATCAATTGATCTGATATTTTTTTAAAAAATCTATTAGATCAATTCTTTTATCCATTAA
>27c26a2d49709cc45b50e2d8ad2539cf
TGTTTGAGTGTCATGAATAACCTCGATCCGCTGTCTTTTGACGGTCGGACTCGGATTTTGGAGGCTTGCTGGAAAGCGTGTGCTTTGCGGTGTTTTGCACTGCTGGTTAATTAGCGTCTTCGGCTCCTCTTGAAATGCATTAGCGGTCGTGGCTACGGTCAAGCGGTGTGATAAACGTCATCGCCGTTATGCTCTGAGCGGATGCGATTGCTGCAAGTCGTCTTAGGACAAAATTTATGCG
>47ae4dec342aad7800a14b84ea52ec31
TTGCGCCCTCTGGTATTCCGGGGGGCATGCCTGTTCGAGCGTCGTTATCATACCTCGAGCCACCCCCTTGGGGGCCGGCACGGTCTTGGGAGGTCGTTCTGCCCCGGCAGCGGCGCCCCCGAAAATCAGCGGCGGTTCGGCGAGAATCCCAGCGCAGTAAGAACTTTCAAGTCTCGCTGACGGAACCTCTCCCCGGCCAGCCGGAAAACAAACCACACTTCGTGTGGTCAGCAAAC
>e24e3cddfd5283f5fd8b0331b4ef1506
AAGTAATGTGAATTGCAGAATTCAGTGAATCATCGAATCTTTGAACGCACATTGCGCCCTTTGGTACTCCGAGGGGCACGCCTGTTCGAGCGTCATTTAAACCATCAAGCACCGCTTGGTCTTGGGTGCGGTCGAGCGACCTACCCGCAACTGGTTGGCGGTACCGTCCGGCTTCGGGTGTAGCAGAATCACCTCACTTCAGGAGCTCGCGGCGGTGCCCGCCAGGCAACTACCACCTAAGTTTGACCTCGGATCAGGTGGGGATACCCGC
>c132b859706b96c284d065f4bc76e599
GGTATTCCGGAGGGCATGCCTGTTTGAGTGTCTTGATATCATCAAACCCTCGGGTTCGCGCCCGCTGCGGTTTGGAGATGGGGGCTTGCTGCCGCGAGGCGGCTCCCCTTAAAATCATCGGTTTGGCTCGCATCATGCGGCTTGCACCTTTGGCGTTGTATTTTCCTCGCCTTCGATCGGTCTTGCTCGTTTCCGCGCCTCACCTCGACTTGCCCTATGGGTGGCGGTCACTTCTTGACA
>a58d9ea5db033a0b4145c524a7149655
AAATAATGTGAATTGCAGAATTCAGTGAATCATCGAGTCTTTGAACGCACATTGCGCCCTTTGGCATTCCGAGGGGCACGCCTGTTCGAGCGTCATTTAAAATCCTCAAGCTCAGCTTGGAATTGGGCTTTGTCACTCCTCATAGCTGACGAGCCTGGAAGTCATTGGTGGTCTGGTACGCCTGATCGTGATGCATTCGCGACGCTGGGCGCTGCTATTCTGCCTCTCTACTCATCTCAAGATTGACCTCGGATCAGGCGGGGATACCCGC
>399a56358ded44454016f338f2085523
GAATTGCAGAATTCAGTGAATCATCGAATCTTTGAACGCACATTGCGCCCGCCAGTATTCTGGCGGGCATGCCTGTTCGAGCGTCATTTCAACCCTCAAGCTCAGCTTGGTGTTGGGACTCGCGGTAACCCGCGTTCCCCAAATCGATTGGCGGTCACGTCGAGCTTCCATAGCGTAGTAATCATACACCTCGTTACTGGTAATCGTCGCGGCCACGCCGTAAAACCCCAACTTCTGAATGTTGACCTCGGATCAGGTAGGA
>31523877a00a61c01ffa74a761f23c4e
AAGTAATGTGAATTGCAGAATTCAGTGAATCATCGAATCTTTGAACGCACATTGCGCCCCCTGGTATTCCGGGGGGCATGCCTGTCCGAGCGTCATTGCAACCCTCAAGCCTAGCTTGGTATTGGGCGTCGCCTTTGACGAGGCGTGCCTGAAAAACAGTGGGTGTCCGGTGTGACTTTGGGCGTAGTAAATTTTCTCCCGCTCTGAAAGCCTCCCCGCGGCGCCCAGAACTCTCCAATGAATTGACCTCGGATCAGGTAGGGATACCCGC
>e8c85e01a4245c3e8ed8010880427868
ATGTGAATTGCAGAATTCAGTGAATCATCGAATCTTTGAACGCATATTGCGCCCGCTAGTATTCTGGCAGGCATGCCTGTTCGAGCGTCATTTCAACCCTCAAGCCTTGCTTGGTGCTGGGGCACTGCGCCGCGCGCAGGCCCTGAAATGCAGTGGCGGATCTGCTGTAATCCCGAACGTAGTAGCACATCTCGTTTAGGGCGCTACAGTGGGTACTGCCGTTAAACAGCCCATTTATACTGGTTGACCTCGGATCAGGTAGGAA
>5eb532d6d5b0deaa575e2cb294f93d39
AGAATTCAGTGAATCATCGAGTTTTTGAACGCACATTGCGCCCTTTGGTATTCCAATGGGCACGCCTGTCCGAACGTCGTTTAAACCCTCGGGTGAGACCCGGTATTAGGGGAGCCTACCCCGGGAGGGGTGGCCCCTGAACTACAGCGGCTGGGTGAGCCGCGCCAGACACGCTATAAGAAAATCCGATGTCTAGGTGCGGGCGCTCTCGTCGACATATCCCCCTGGGGATTTCTGATAGTTTCACTTCGGAT
>501a80c14d6ec46b5fd16e13708a3c2a
CTGGCGCCGGCTGGCTCTCCAGTCGGCATGCTTGTTTCAGTGTCTCTTTTTCTCCTAACCCATATCATAATGCGAGAGATACCCTTCTCTTGCTAAGCATGAAAGCACTCTGCGCTCTGCGAGCGTCCTTGACTTGTTCGAGGGTCGCACTCAATGCAGCAGTCACATTGCTCACAATGTGAACTCATTGAGAGCTGAGGCAGTGCAGCGTAAGCTGCCAGTGCTTAGTCACACAAACTTA
>675889312fdd34e432eafafac8c6ca64
AGTAATGTGAATTGCAGAATTCAGTGAATCATCGAATCTTTGAACGCATATTGCACCTTTGAGTATTCTCTGAGGTATACCTGTTTGAGCGTCGTTTAACACTATAAAGCTTTGCTTTTTGTTAGAACTTGGCTAGAAATATCCAATTTCTCAAACAAAGTGGCGTCATTTTTTGTCGATATACAGTGAAAATGTGTACTTGATAATAAAATGATCATTTTGCCCATCTCATTTAAACTTTGTTCGACCTCAAATCAAGTAAGACTACCC
>b9967833661209985f6cfa5bc72d7e76
AAGTAATGTGAATTGCAGAATTCAGTGAATCATCGAATCTTTGAACGCACATCGCGCCCTTTGGTATTCCGAGGGGCATGCCTGTTCGAGCGTCATTACACTACTCAAGCCTGGCTTGGTATTGGGCGACGGGATTGTCCCGCGCCCCAATTTTGCCGGCTGGACCGTCCGATCCTCAGCGTTGTGGCATTTCAATTCGCTAGGGGGGAGGTTGGGACGCGCCGTTAAACATTCATCCAAGTTTGACCTCGGATCAGGTAGGGATACCCGC
>cf0b85c18b724fb9cfd6fcdc14b85db8
ATAAGTAATGTGAATTGCAGAATTCAGTGAATCATCAAATCTTTGAACGCACATTGCGCCCTTTGGCATTCCGAAGGGCATGCCTGTTCGAGCGTCATTACACCACTCAAGCCTCGCTTGGTATTGGGCGGTAGGGCTCCCCTACGCCTCAATTTCACCGGCTAGACGACCCGTATCTCAGCGTTGTGGCATTCAATTCGCTAGGGAAAAAGGTGGTCCGCGCCGTTAAAATTTCTATCAAGGTTGACCTCGGATCAGGTAGGGATACCCGC
>03f69149fd8311a21cb85bef70bc0ff9
AATGTGAATTGCAGAATTCAGTGAATCATCGAATCTTTGAACGCACATTGCGCCCTCTGGTATTCCGGGGGGCATGCCTGTTCGAGCGTCATTTTCAACCATCAAGCCCTGCTTGGTATTAGGCGTCGTCCCAGGGGACGCGCCGTAAAGTCGTCGGCGGTGACCCCGAGTCTCAAGCGTAGTATCATCATCAGCTTGGAGGTCTCGGAGGCTGCTCGCCCCTAGAACCCATCATTCTAATGGTTGACCTCGGATCAGGTAGGGATA
>1d6052af4217b528ac975d1ef5f5c66a
ATAAGTAATGTGAATTGCAGAATTCAGTGAATCATCGAATCTTTGAACGCACATTGCGCCCCTTGGTATTCCGGGGGGCATGCCCGTTCGAGCGTCATTTCACCACTCAAGCCTGGCTTGGTATTGGGCCACGGGGGCGACCCGGGCCCCAAAGTCGTCGGCCGGACGGTCCGAATCTCAGCGTCGTGGTCAATCAATTCGCTGGCGAGACGGGCGATCCGCGCCGTGAAACTCTTTCACAGGTTGACCTCGGATCGGGTAGGGATACCCGC
>da2f18c3f7f55556d65e53dbde7265c2
ATAAGTAATGTGAATTGCAGAATTCAGTGAATCATCGAGTTTTTGAACGCACACTGCGCCCCTTGGTATTCCGGGGGGCATGCCCGTTCGAGCGTCATTTCACCAATCAAGCCTGGCTTGGTATTGGGCGAGGAGAGGAACTCCCGCCTCAAAGTCCGCCGGCTGGAAAGCTCTGATCTCAGCGTCGTGGTTAAACAAATTCGCCGACGAGAGGAGCGGTCCGCGCCGTTAAACTTCCACAGGTTGACCTCGGATCGGGTAGGAATACCCGC
>857266279441f3571d28392b39981a9e
ATCTTTGAACGCACATTGCACCTATTAGTATTCTAGTAGGTATGCCTGTTCGAGCGTCATTTCAAACCTCAAGCGTTTGCTTGCTGTTGGGGCATTGCGTACTATCCTTCGGGGAATTTCTCCAGGGAACGCAAGCCCTGAATTATAGTGGCGGAGCTGCTGTAGACTCTGAGCGTAGTAATACTATTCGCTTCTGGAATCTCGGCGGTTACCTGCCGTAAAACCCACTATATTTTCTCTT
>782774382687f83b05adb12c9420a762
GATAAGTAATGTGAATTGCAGAATTCAGTGAATCATCGAATTTTTGAACGCATATTGCACCCATTGGCATTCCGATGGGTACACCTGTTCGAGCGTCATTACACCCCTCAAACCTAGGTTTGATGTTGGGCCTCGCCCCTGAAGGGCAAGCCTAAAAGATAGCGATGGTAACCTTCAACCACAGGCGCACAGATGCTGTCATGATGGAAGATGGGGATCAGTCTTAACTAAAATTCTGAATGTTGACCTCGGATCAGGTGGGGATACCCGCTGA
>98805793c1a735426addac3f2219f6f1
ATTGCAGAATTCAGTGAATCATCGAATCTTTGAACGCACATTGCGCCCCTTGGTATTCCATGGGGCATGCCTGTTCGAGCGTCATTTGTACCCTCAAGCTCTGCTTGGTGTTGGGTGTTTGTCTCGCCGTTGCGCGCAGACTCGCCTTAAAGCAATTGGCAGCCGGCAAAAGCCTGGGAGCGCAGCACATGCGTTGCTTTCAGACTGCTTGTCGAGCGTCCAGCAAGCCTATTATTCTTGCGTTTGACCTCGGATCAGG
>6d11cb8955a05d35e6e07455f81f656a
GAATTGCAGAATTCAGTGAATCATCGAATCTTTGAACGCACATTGCGCCCTCCGGTACTCCGGGGGGCATGCCTGCTCGAGCGTCATTGCAACCCTCAAGCCCAGCTTGGTATTGGGCTTTCGTCGCTCGACGTGCCCGAAAAGAATCGGCGGTCCGGTGTGACTTTTGAGCGTAGTAAACTTCTTCCCGCTCTGAAGGCTTCATGCTTGGGCTGGCCGGAATCTTTGATTTCACCAAAAGATTGACCTCGGATCAGGTAGG
>e925a46e77b365c3374b9929bf9032f9
AATTGCAGAATTCCGTGAGTCATCGAATCTTTGAACGCACATTGCGCCCTTTAGTATTCTGGAGGGCATACCTGTCCGAGCGTCATTATCAACCATCAAGCTAGGCTTGCCGTTGGGTTTGATCGTTAAAGATGAACCCTAAAGATAACGACGGTGTCACGGTTGGATGCCTGATGCAACGAGCTTTTACAGCATGCGTCTGGTTAAGACCTGGCTCCCGTCTTGGCTCTAATATTCTGAAAGTTGACCTCGGATCAGGT
>391697ae21c0634a604889e8c18a5cde
CCGTGAGTCATCGAATCTTTGAACGCACATTGCGCCCCTTGGTATTCCGAGGGGCATGCCTGTTCGAGCGTCATTATCACCCCTCAAGCCCCGGCTTGGTGTTGGACTCTCGGTCTGGCGACAGACCGGTCTCAAAGATAGTGACGGCGTCCCGGAAGGAACCAGTACGAGGAGCTTTTCGTTAAGCATGTACGAGGCGTGACTCCGTGGGCGACGGTCTTTACTCAAGTATTATACCAGTGTTGACCTC
>d4a86655be9ab30eac3cc250d55bdce4
AATCATCGAATCTTTGAACGCACATTGCGCCCTTTGGCATTCCGAAGGGCATGCCCGTTCGAGCGTCATTTAAAACCACTCAAGCCTCGCTTGGTATTGGGCGTCGGGACCCTCCCGCGCCTCTATTTCGCCGGCCGGCCGTCGATCGACGTAGCGTTGTGAAATATTTCGCTATATGTAATGGGACGTGCGCCGACTGTCAAGTCTATTTCTCGGGGACGCGCTCGCGCGTTTCGTACCGGTT
>3a36c5d9a5a0b56a3939ca640a622044
TTGGTATTCCGAGAGGCACGCCTGTCTGAGCGTCAGCAAAACCCTTCGGCGGTAATTCATTGCCACCGGTGCTGGCCGCGGGAGGCCTTCCCCCCCTTCGCGGGGGGGAAGCCCCCCGGCTTAAACCTGACGGCGGGGTACGATGGTAACGGCCTGACAATAGTAGAAATATTCTTTGTTGAGACCTTGCCAGCGAAGCCCCCAAAACAAATGAGCAGCCAGAATTCCTGGCAGCCTGACT
>33e70ba9ae27a32b75de257c3d4b119c
CGCACATTGCGCCCTTTGGTATTCCGAAGGGCATGCCTGTTCGAGCGTCATTATCACCCCTCAAGCCCCCTGGCTTGGTGTTGGACGGCCTGGCGGGGACCTCTCGGTCGCCGCCCCTCCCAAAGACAATGACGGCGGCTCGTTGGACCCCCGGTACACTGAGTTCTTCACGGGACACGTACTGGATCAAGGGTGCGCGGGCGACGGTCTACCTCCCCCTCGCGGGAGAACTTTTTCTAA
>fba3bc4c54d4d9405637fbef678e8a12
GTTATCCGACGGGCACGTCTGTTTGAGCGTCATCTCAACCCTTCGGCCCCGCCTTGTTCTCAGAACCGGGTGGGTGTTCGGTAGTGAGCCCAGTTGGTCTGACCCGACTTGGTTCCAAAGTGGCACGCTCCAGCGGTACAACCCGACCAGGTCCAAAGAGACGTAGTAAGCCTTAGCAGCTGACTGTTTCGCCGGACGCAAGCGGGCAAAAGCGACCGCCTGAACAAATCTTATCACCAAG
>b487bad6753f24231471bdd930816709
AATTCCGTGAGTCATCGAATCTTTGAACGCACATTGCGCCCTTTGGTATTCCGAAGGGCATGCCTGTTCGAGCGTCATTATCAACCGTCAAGCCGGGCTTGCTGTTGGGTCTCGTTGGGTGCAGACCTCGACGGACCTCAAAGAGAATGGCCGAGCCTATGCTGGACCCTGGATGCAGTGAGCTCTTCGGCACGCATAGCAGTGGTCTTCCGGTTCGCCCTCAGCCATCAAATTCTCCACTGGTTGACCTCGG
>834f23b83ee30e918ab4b2a3f068aea1
AACGCACATTGCGCCCTTTGGTATTCCGAAGGGCATGCCTGTTCGAGCGTCATTATCACCCCTCAAGCCCCCGGCTTGGTGTTGGACGGTCTCGGTCGGTGGCCTCGCCCCGACCCCTCCCAAAGATAATGACGGCGGCCTCGTGGGACCCCCGGTACACTGAGCTTCTTCATTGAGCACGTACTGGATCTAGGGTCGCCGAGCCCCGGTCGACGACGCCTCTTGAGGTGTCTTCTTTCTA
>c7bc17f1374f3c1ef7538e1cb774f1d7
ATAAGTAATGTGAATTGCAGAATTCAGTGAATCATCGAATCTTTGAACGCACATTGCGCCCCTTGGTATTCCGGGGGGCATGCCCGTTCGAGCGTCATTTCACCACTCAAGCCTGGCTTGGTGTTGGGCCACGGGGGTGACCCGGGCCTCAAAGTCGTCGGCCGGACGGTCCGAATCTCAGCGTCGTGGCAAACCATTCGCTGGCGAGACGGGCGATCCGCGCCGTGAAACTTCTATCACAGGTTGACCTCGGATCGGGTAGGGATACCCGC
>95978dc86d5b4c11f8ea86a45cd7973b
AATCTTTGAACGCACATTGCGCCCTTTGGTATTCCGAAGGGCATGCCTGTTCGAGCGTCATTATCACCCCTCAAGCCCCGTGCTTGGTGTTGGATGGCTGGCCGAGGCTCCCCTCGGCCCCTCCTAAAGTCAATGACGGCGGCCTGTGGTTCCCCCGGTACACTGAGCTTCTTACCGAGCACGTACCGGACGAGGGCGCCCGGGTCACGGTCTTCTCCTCTCGCGAGGAAAATATTTCTAA
>5e66a25c3c0a2acac8c7e7387305580c
ATTGCAGAATTCCGTGAGTCATCGAATCTTTGAACGCATATTGCGCCCCCCAGTATTCTGGAGGGCATACCTGTTCGAGCGTCATTATCAACCATCAAGCTAGGCTTGCCGTTGGGTCTCATCGTGAACGATCGGCCCTAAAGATAACGACGGTGTTATGGCTGGACACCCGATGCAACGAGCTTTCACAGCATGCATCTGGTTAAAGCCTGACCCTTGTTTTGACTATTCAATGTCTACAAGTTGACCTCGGATCAGG
>16bd860337ff417a3293cf705bc13402
CCTGTTCGAGTGTCGTGAATACCTCAAGCTCGAGATTTGTTTCTCGCAGCTTGGATTTGGACTCTGCCGTTCATCCCAGAGCGGCTGGTCTTAAACGCATTAGCTGACCCATGTCTGTGTGCTTGGTTCTACTCGGCGTGATAATTATCTACCGCTGAGGACATTTGCCTTGTGCGAATGGCCAGGTGTGCCTTGGATTGCTTCCAACCCCGGTCTTGTCACCGGAACGACCTTTTTTCAAA
>6cccddfa53f825cdb52744bc1f59f2e8
AAGTAATGTGAATTGCAGAATTCAGTGAATCATCGAATCTTTGAACGCACATTGCGCCCCTTGGTATTCCGGGGGGCATGCCCGTTCGAGCGTCATTTCACCACTCAAACATCAGTTTGGTATTGAGCCCCGGGGGTGACCCGGGCTCCAAAGTCGTCGGCCGGATTGTCCGTACTGCAGCGTCGTGATTTATTTTCGCTGACGGGAAAGACGATACGCGCCGTGAAAGTCTACTTCACAGGTTGACCTCGGATCGGGTAGGGATACCCGC
>135801f6c7129f49432b091d664e0c32
AGTAATGTGAATTGCAGAATTCAGTGAATCATCGAATCTTTGAACGCACATCGCGCCCTTTGGCATTCCGAAGGGCATGCCTGTTCGAGCGTCATTAACACCACTCAAGCCTGGCTTGGTATTGGGCGGCGGGATGAGCCCGCGCCTCAATTTCACCGGCGGGACGACCCCGATTCCTCAGCGTTGCGGCCAAGTTCGCTGGCGGGAGGGGGGTCCGGCCGTCAAAAAAATTTTCATCAAGGGTTGACCTCGGATCAGGTAGGAATACCC
>fe844eb5cbd01350c2430363b4a9f2b5
AACCTCCTCACTTACTTGTAAGTGGAATTGTCGGTCTATCGGCGCACGCAAGTGTGTCATATCCGATTAAATGTATTAGGTTTGGATCAGGCTGGTGGCCTGGGACACTATGTGCTAGAGACTAGCAGCCATTACGGCTGGTTTGTCTTCTCATGGTGCGTCCCGGGTCATTCCAAAGCTGGCCTGAAAAGGACCTTAACTGCGCCTGGCTCTGGCACTCACGTGCTAGGCGTCAGGGCAACCTTTTCTC
>90842bf5084660860f1e0447b9d9732e
TGTCTGAGTGTCTTGAAACCTTCAATCCCTTCCCTTTGCGGGGTTTCGGGGTTGGATCTGGGGGCCATTTTTGCTGCGCGTGAGCGCGGCTCCCCTGAAATGCATCGGCTGGGTCTGGGTCGTCCTGGTGTGCCTCTGGCGTTGTATCTACCTCGCTTGCTGGTGCCCGGCGCTCCCGCTTTTAGTGCCCTTGGCCTCGACTTGCCTCTGGAGTGGCGGTCGCTCCGTCCCTTTATGTCA
>49f4afdd8604fbb75280bf9261ba9554
TGCAGAATTCAGTGAATCATCGAATCTTTGAACGCACATTGCGCCCTCTGGTATTCCGGAGGGCATGCCTGTTCGAGCGTCATTTCAACCCTCAAGCCTGGCTTGGTGTTGGGGCGCCGCCTGTAAAAGGGCGGGCCCTGAAATTCAGTGGCGAGCTCGCCAGGACCCCGAGCGCAGTAGTTAAACCCTCGCTCTGGAAGGTTCCTGGCGGTACCTGCCGTTAAACCCCCAACTTCTGAAAATTTGACCTCGGATCAG
>193764ba9c067f7749dc03c10899825a
TGAATCATCGAATCTTTGAACGCAACTTGCGCTCTCTGGTATTCCGGAGAGCATGCCTGTTTGAGTGTCATGAAATCTCAACCATTAGGGTTTCTTAATGGCTTGGATTTGGAGGTTGCCATTCTGAATGGCTCCTCTCAAAAGAGTTAGCGAGTTTAACTATTGCTATCTGGCGTAATAAGTTTCGCTGGAATGGTATTGTGAAGCGCGCTTCTAATCGTCTTCGGACAATTACTTTGACTCTGG
>45569ebaf6a82a0d28d4f6c34ac752bb
AATTGCAGAATTCAGTGAATCATCGAATCTTTGAACGCACATTGCGCCCCTTGGTATTCCATGGGGCATGCCTGTTCGAGCGTCATCTACACCCTCAAGCTCTGCTTGGTGTTGGGCGTCTGTCCCGCCTACGTGCGCGGACTCGCCCCAAATTCATTGGCAGCGGTCCTTGCCTCCTCTCGCGCAGCACATTGCGCTTCTCGAGGTGCGCGGCCCGCGTCCACGAAGCAACATTACCGTCTTTGACCTCGGATCAGGTAG
>fb803ee6ba632662ba8e093ad5dfcaf6
AAGTAATGTGAATTGCAGAATTCAGTGAATCATCGAGTTTTTGAACGCACACTGCGCCCCTTGGTATTCCGGGGGGCATGCCCGTTCGAGCGTCATTTCACCAATCAAGCCTGGCTTGGTCTTGGGCCAGGGGCATCGACCCAGGCCTCAAAATCTTCGGCTGGACAGCTCTAATCTCAGCGTCGTGGTTATTCAAACTCGCTGGCGAGAGGGGCGGTCTGCGCCGTTAAAATCTATCTCAGGTTGACCTCGGATCGGGTAGGAATACCC
>7a59e8e0622a74d2561f89072491dc1b
CACATTGCGCCTCTCGGTATTCCGGGAGGCACGCCTGTTCGAGCGCCATTACAAACTCCAAGCGTAGCTTGATGTTGGACGATGTCTTTCTCTGTCGGGAGTCTAGCACTTCTGGGAGGACACGTCTGGAACGCGTGGGCGCCGCCGCCGGACCACGAGCGTAGCAAGACGCAAGTCATTTTCGCTCTGTAGGACATTTCGGTCGGACGGTCTAGCCTTGTCACAACACACACACCAAAA
>04d3849ef218f4f0aea1a6e72770bffa
TCGAATCTTTGAACGCACATTGCGCCCTCTGGTATTCCGGGGGGCATGCCTGTTCGAGCGTCATTACAACCCTCAAGCATTGCTTGGTATTAGGCGCCGTCTTCGACCTCTTTTGGTTTAGGGACGCGCCTGGAAATCAGCGGCGAAACGACCGGTGATCGAGCGTAGTAAAAACATTGCTTTCCGCTCAAGATCCACCTGGACGGTTTTAGCCGGACAAACCACAATTATTTTTTCTAT
>d56a99116365ff58ab464d4469184bcf
TTGCAGAATTCAGTGAATCATCGAATCTTTGAACGCACATTGCGCCCGCCAGTATTCTGGCGGGCATGCCTGTTCGAGCGTCATTTCAACCCTCAAGCCCCCGGGCTTGGTGTTGGGGATCGGCGATAGTCGCCGTCCCCCAAATCTAGTGGCGGTCTCGCTGTAGCCTCCATTGCGTAGTAGCTAACACCTCGCAACTGGAACGCGGCGCGGCCAAGCCGTTAAACCCCCAACTTCTGAATGTTGACCTCGGATCAGG
>f8292dfbd9d2647a072394371f82ecd8
AAATTATCAAACTCGTGATGTTTTTTTTTTTTTGCTTCACGCAGTCTTGGATTTTGGAGTTTGCGGGTCTCCTGCTTCTCTTGAAATGCATCAGCAGAATTCTTTTGAGCTGCCTCGGCGTGATAAATATCTACGTTGACGGTCAGATTGAATGTACAGAGCTCTGCTTACAATCGTCTGTCTCTCAGACAAACCTTCAATGACAA
>26636305d1bcfa2a3b86675efa76d4be
ATTGCAGAATTCAGTGAATCATCGAATCTTTGAACGCACATTGCGCCCCTTGGTATTCCATGGGGCATGCCTGTTCGAGCGTCATTTGTACCTTCAAGCTCTGCTTGGTGTTGGGTGTTTGTCTCGCCTCTGCGTGTAGACTCGCCTTAAAACAATTGGCAGCCGGCGTATTGATTTCGGAGCGCAGTACATCTCGCGCTTTGCACTCATAACGACGACGTCCAAAAGTACATTTTTACACTCTTGACCTCGGATCAGG
>4a879f7698079642b5d39aaeb531fe40
TCTTTGAACGCACATTGCGCCCATTAGTATTCTATTGGGCATGCCTGTTCGAGCGTCATTTCAACCCTTAAGCCTAGCTTAGTGTTGGGAATCTACTGTTCGGGAGGAGCTACGCTGTAGCGCCTACCCTGTAGTTCCTGAAAATCAACGGCGGATTTACAGTGTCCTCTGAGCGTAGTAATCTTTTTCTCGCTTCTGTCAGGTGCTGTAAGCCTTGCCGCTAAACCCCCAATTTTTAAAT
>bf9117b319e00eb53afe4c35e2504689
CACATTGCGCCTTTTGGTATTCCGAAAGGCACGCCTGTCTGAGCGTCAGCAAAACCCTTCGGCGGTACTTTATTTTACTGACCGGTGCTGGCGGTGGGAGCCCTCCCCTTATGGTAGGGCCCCCCGCTTAAACCTGACGGGCGGGTGGCGCAAGGCCGCGAGCAATAGTAGAAATATCTTTGCCCAAGGTTGAAGTGCCCCCTGCCATTAAAACTCATGGAGGACATCTGTCCCCCTAGAC
>dd71807ff5c492e9d7020cccd3d3f1af
TGCAGAATTCAGTGAATCATCGAATCTTTGAACGCACATTGCGCCCTCTGGTATTCCGGGGGGCATGCCTGTTCGAGCGTCATTTATCACCCTCAAGCTTTGCTTGGTATTGGGGAGTGCCCCCGAAAGGGAGCACCCCCGAAAGGCAGCGGCGGTGCAGCCGGGCTCTCTAGCGCAGTGACATTATTTCGCTAATTGGGAACCGTCTGTATTGGCCGGATAACAAAATCTTTTTTCTTAAGATTGACCTCGGATCAG
>8d024cace93ac174197058d7aed289e7
TGAATTGCAGAATTCAGTGAATCATCGAATCTTTGAACGCACATTGCGCCCGCCAGTATTCTGGCGGGCATGCCTGTTCGAGCGTCATTTCAACCCTCAAGCACAGCTTGGTGTTGGGATTCGTGGAGCAATCCACGGTCCCCAAATCTATTGGCGGTCACGTCGAGCTTCCATAGCGTAGTAATTACACCTCGTTACTGGTAATCGTCGCGGCCACGCCGTTAAACCCCAACTTCTGAATGTTGACCTCGGATCAGGTAGGA
>4e1d286d51b451ec6905f8c6e7f54a98
ATTCAGTGAATCATCGAATCTTTGAACGCACATTGCGCCCATTAGTATTCTAGTGGGCATGCCTGTTCGAGCGTCATTTCAACCCTTAAGCCTAGCTTAGTGTTGGGAGACTGCCTAATACGCAGCTCCTCAAAACCAGTGGCAGAGTTTTCTCGTACTCTGAGCGCAGTAATTTTACCTCGCTTCTGCAAGACGATTAGACGATAGCCAAAAACCGCATCCTTCGGGAGCACTTTTTAATGGTTGACCTCG
>fae1db0e49c0cdf08700902574b9f270
CATCGAATCTTTGAACGCACATTGCGCCCGCCAGCATTCTGGCGGGCATGCCTGTCCGAGCGTCATTTCAACCCTCAGGGAGCCCCCTCGCGGGGGGGACCTGGTGTTGGGGCCCGGCCGCCTCGCGCGCGCCGCCCCCGAAATGCAGTGGCGACCTCGCCGCAGCCTCCCCTGCGTAGTAGCACAACCTCGCACCGGAGCGCGGAGACGGTCACGCCGTAAAACGCCCAACTTTCAAGA
>abdd2b7dc7280cb531a64967e51c13d0
AATTGCAGAATTCAGTGAATCATCGAATCTTTGAACGCACATTGCGCCCATTAGTATTCTAGTGGGCATGCCTGTTCGAGCGTCATTTCAACCCCTAAGCACAGCTTATTGTTGGGAACCTACGGCTTCGTAGTTCCTCAAAGACATTGGCGGAGTGGCAGTGGTCCTCTGAGCGTAGTAATCTTTTATCTCGCTTCTGTTAGGTGCTGCCCCCCCGGCCGTAAAACCCCCAATTTTTTCTGGTTGACCTCGGATCAGGT
>28e1f4964e6dcf3aad21765cbb2ec2ce
ATGTGAATTGCAGAATTCAGTGAATCATCGAATCTTTGAACGCATATTGCGCCCGCTAGTATTCTGGCAGGCATGCCTGTTCGAGCGTCATTTCAACCCTCAAGCCTTGCTTGGTGTTGGGGCACTACGCCGCGTGTAGGCCCTGAAATGCAGTGGCGGATCTGCTGTAATCCCGAACGTAGTAGCACATCTCGTTTAGGGCGTTACAGTGGGTATTGCCGTTAAACAACCCATTTATACTGGTTGACCTCGGATCAGGTAGGAA
>f102df35e1db741d0ec3241c9941a4f9
TTCAGTGAATCATCGAATCTTTGAACGCACATTGCGCCTATTAGTATTCTAGTAGGCATGCCTGTTCGAGCGTCATTTCACCACTCAAGCTTCATTGCTTGGAGTTGGGACATTACCTCCCCCCGGGGGGGTAAGTCCTCAAATCTAGTGGCGAGGCCGGATGTCCTCTAAGCGTAGTAAACTCATTTTCTCGCTTTGGCTAGGCGTCTGGTTGCAGCCAGAAACCACTATATTTTTTAATGGTTGACCT
>b84088c4954f2cb92f2bf33744b3e1db
TTGCAGAATTCAGTGAATCATCGAATCTTTGAACGCACATTGCGCCCCTTGGTATTCCATGGGGCATGCCTGTTCGAGCGTCATTTGTACCTTCAAGCTCTGCTTGGTGTTGGGTGTTTGTCTCGCCTCTGCGTGTAGACTCGCCTCAAAACAATTGGCAGCCGGCGTATTGATTTCGGAGCGCAGTACATCTCGCGCTTTGCACTCATAACGACGACGATCCAAAAGTACATTTTTACACTCTTGACCTCGGATCAGG
>28ae8c9f7e3f6451f9bac33bf724f7ec
AATTGCAGAATTCAGTGAATCATCGAATCTTTGAACGCACATTGCGCCCTTTGGTATTCCGAGGGGCATGCCTGTTCGAGCGTCATTTAAACAATCAAGCACAGCTTGGCCTTGGACCCTGGGCCCCGAGGGCGCCCGGTCCGAAACCCACAGACGGCGTTCCCGTCGAGTCTTAAGCGTAGCAAAAGTTACCACCGCTTCAAAGACTCAGGCGGGAGCGGCCCCGAGAATTACCCCCAAAGTTTGACCTCGGATCAGGT
>5de3120dd6fb5d24892775ac55217927
TGTTTGAGTATCATGAAATTCTCAGAGTAGATCTTTTGTTCATTCAATTGACTCTGCTTCTGGACTTGGGGGTCTGCAGATGCAAGTCTGCTCCTCTTAAATGCATTAGCTGGATCTCAGTCGACCTGGTTCCACTCGGCGTGATAAGTATCATTCGCTGAGGACACCCTCCAAAGGGTGGCCAGGAGTACAGATGAACCGCTTCCAATAGTCTATTGACTTAGACAAGCAAACATTATG
>ed3a435c40fdce702bada95ad030ff29
AAGTAATGTGAATTGCAGAATTCAGTGAATCATCGAATCTTTGAACGCACATTGCGCCCGCCGGTATTCCGGCGGGCATGCCTGTTCGAGCGTCATTTCAACCCTCAGGCCCTGCCTGGTGTTGGAGCACCATTGCTGTGGGCTTCTAAATTCAGCGGCAGGTGCGTCCCGGACCCGAGCGTAGTAACTTACATCGCTTAGGGTGTCGAGCGTGTCTCAGCCGTTAAACACATTTTCTAGGTTGACCTCGGATCAGGTAGGAATACCCGC
>31d70b37a58cb2ed49a15465b2309cbf
GTCATCGAATCTTTGAACGCACATTGCGCCCTTTGGTATTCCGAAGGGCATGCCTGTTCGAGCGTCATTATCCTCTCTCAAACCCCCGTGTTTGGTGTTGGACCGCGTTGGACCGCCTCCATGGCCAACTGGTCTCAAAGACAATGACGGCGTCCCAGGGACCCTCTTCGCACTGAGTTCTCCGGAGCACGCGTAGAGTTTCAAGGGCCCAGGGACCCGGTCGCCTCTAATTTATTTTTCAG
>9f936c03ec5d4f06f67cfffe90d4b013
AGTAATGTGAATTGCAGAATTCAGTGAATCATCGAGTTTTTGAACGCACACTGCGCCCCTTGGTATTCCGGGGGGCATGCCCGTTCGAGCGTCATTTCACCAATCAAGCCTGGCTTGGTATTGAGCCCCGGGGGTGACCCGGGCTCCAAAGTCGGCGGCTGGAAGGCTCTTGGCTCAGCGTTGTGGTAAATCAATTCGCTCTGCAAGTAGGGTCCTCTACGCCGGTAAGCACTTATCTAAAGGTTGACCTCGGATCGGGTAGGAATACCC
>ea47c424926074fcc50681eb73632eda
GTCATCGAATCTTTGAACGCACATTGCGCCCTTTGGTATTCCGAAGGGCATGCCTGTTCGAGCGTCATTATCACCCCTCAAGCCCTGGGCTTGGTGTTGGACGGCCGGTCGAGCGATCGACCCCTCCTAAAGACAATGACGGCGGCCTGTGGTTCCCCCGGTACACTGAGCTTTTCATCGAGCACGTATCGGACGAGGGCACCCGGGACCCGGTCCCCTCCTTTCACAAGGAAACTTCTATG
>74a2d020ce25cbafcf557bf62ff388f3
GAAATGCGAAAAATAATGTGAATTGCAGAATCCAGTGAATCATCGAGTTTTTGAACGCACATTGCACCTTTTGGTATTCCGAGAGGTATACTTGTTTGAGCGTCGTTTTCCCTCAGAAAATGGTCTTGAAGTTCCACTGGAGCTTTCAAAGTCACGCACGCGAGCATTAATTTTCCTCGATCCCGTGCTTTTCATCTCTGACCTCAAATCAAGTAGGATTACCCGCTGAACTTAA
>86a35097a1bcac2ccd0a57ffce79fd51
GTCATCGAATCTTTGAACGCACATTGCGCCCATTGGTATTCCGATGGGCATGCCTGTTCGAGCGTCATTATCCTCTCTCACACCCCGGGTGTGGTGTTGGACCGGTGTTGGTTGGGCGACCGACCAACTGGTCTCAAAGACAATGACGGCGTCCGTGGGACCCTCTTCGCAACGAGCTTCTCGGAGCACGCGTCGAGTATCAAGGACCTTCCGGGCCGGTCTACCTTTTAGTTTTTCTCAGG
>0db2240110f0d483a3857c31965a54f3
AACGCAGCGAAATGCGATAAGTAATGTGAATTGCAGAATTCAGTGAATCATCGAATCTTTGAACGCAAATTGCGCCTTTTGGTATTCCGAAAGGCATGCCTGTTTGAGTGTCATATAGACTTCACTATGTGGTTTTACACACAGTGCTTTGGAGTTTGCAATACGCTTGTGATTGCTTCTCTTAAATGTCTAAGTGGATAGCGTGATAAGTCTTCGCAACCCCACTCTAATAACCTTTTATCTCTGACCTCAAATCAGGTAGGACTACCCGCTGAACTTAAGCATATCA
>ad7e48eed3913c4e89cdb435a6e7dda6
TTTGAACGCATCTTGCGCTCCTTGGTATTCCTCGGAGCATGCCTGTTTGAGTGTCATGAATATCTCAATCCCTAGAAGGCTTTTGTCATCTAGTGGACTTTGGACTTGGGAGTTGCCAGTCACTCTGGCTCTTCTTAAATGTATTAGCGGGACCTAATTGTATCTCCGGTGTGATAATATCTACTCCGCTTGATCACAACAAAGGATCGGCTTCTAATCGTCCTTTTGGACAATTCTTGAC
>813a91f50f8d3a8b731d5009630674ae
GCGATAAGTAATGTGAATTGCAGAATTTAGTGAATCATCGAATCTTTGAACGCACATTGCACTCCTTGGTATTCCGGGGAGTATGCTTGTCCGAGCGTCATTTCACCTCTCAAGCTTATGCTTGGTATTGGATCTTGTCGGTAACGACATCTCCGAAAACGAGTGGCAGGTTGTTGAACTTTAGCGAATTGAAATATTATCGTGTCAAGTATCATCACACCTTGCCAAAAACCTTTCAAAATCTTGACCTCGGATCAAGTAGGGATACCCGCTGAA
>9996b84e936b3ded56e9cbe45987f876
ATTGCAGAATTCAGTGAATCATCGAATCTTTGAACGCACATTGCGCCCTTTGGTATTCCGAAGGGCATGCCTGTTCGAGCGTCATTTCAAACCCTCAAGCACCGCTTGGTCTTGGGCGCCGGTCCTGCGAGGACCCGTCCGTAACCCGTTGGCGGGACCGTCCGGCTCTAAGCGTAGCAAGAATCTTCCCTCGCTTCGGAGCTCTGGGCGGCCCCCGCCAGGGAAGCACCCAACCTTCAAAGTTTGACCTCGGATCAGG
>c2e0b939470a60b81512e68f8b21526e
AAGTAATGTGAATTGCAGAATTCAGTGAATCATCGAGTTTTTGAACGCACACTGCGCCCCTTGGTATTCCGGGGGGCATGCCCGTTCGAGCGTCATTTCACCAATCGAGCCCGGCTCGGTATTGGGCCCCGGGGGTGACCCGGACCCCGAAATTCTCGGCTGGAAAGTCTTGATCGCAGCGTCGTGATAAACAAATCGCTGGCGAGACGGGCGGTCTGCGCCGTTAAACCTCTATATCTCAGGTTGACCTCGGATCGGGTAGGAATACCC
>b82e40eb195ffe7398d81e4e83c49818
GAGTCATCGAATCTTTGAACGCACATTGCGCCCATTGGTATTCCGATGGGCATGCCTGTTCGAGCGTCATTATCCTCTCTCAAACCTCGGGTTTGGTGTTGGACCGGTGTTGTTTGGGTGACTGAACAACTGGTCTCAAAGACAATGACGGCGTCCGTGGGACCCTCTTCGCAACGAGCTTTTCGAAGCACGCGTCGAGTTTCAAGGACCCTCCGGGCCGGTCTACCTTTATTATTTCTCAGGT
>9c0d7dc3390b45d67dba8b9c56c0ba09
GAAATGTGATGTGAATTGCAGAATTTAGTGAATCATCGAATCTTTGAACGCACATTGCGCCTGCTTGCAGGCATGCCCGTTCGAGCGTCGCTTCTCTGTAGGACTCTCTTCTTTTGAGAAGGGAAATCCTGTGTTGGACGAGCCCACGCGGCCGTCCGTAAAGCAGTGGCCTTGACGGTGCCGAGCACGGTTGACAGGAGTCTCCCACGGCACTGCTCAGGAGTCGACAGACCTAGCACTTTTTGACCTCGAATCGGGTAGGGATACCCGCTGA
>1250fc5c123a119ed20095a970409d18
CGTGAGTCATCGAATCTTTGAACGCATATTGCGCCCTTTGGTATTCCGAAGGGCATGCCTGTTCGAGCGTCATTATCACCCCTCAAGCCTGTGCTTGGTGTTGGATTTGGTTATGCGTCGACGTGACCAATCTCAAAAATAGTGACGGCGTCCCAGAAGGAACCGGTACGAGGAGCTTCTAACCAAGCATGTACGCGGCGTGATTCTGCGGGCGACGGTCTTTATAACCTTTATTTCTAAGTGTTGACC
>ca0de641ded3df5beaa1669e8376e78d
AATTTAGTGAATCATCGAATCTTTGAACGCACATTGCGCCCTTTGGTATTCCGAAGGGCATGTCTGTTCGAGCGTCATAAAAACAAAATCAAGCACGGCTTGGAAATTGGACGTTTTCGTCCCCCGCTGGCGGGACGCGCCCTAAAGTTCTTAGGCGGTGGCCCCGAGCCTCGAGCGTAGTAGAACTATCCGCTCTGCGAGGTCTCGGCGGTCGCCCGCTTCTAAAACCAAATATCTAGAGATTTGACCTCGG
>7959cf057e192b31572b264ac5b8d0e4
CATCGAATCTTTGAACGCACATTGCGCCCATTGGTATTCCGATGGGCATGCCTGTTCGAGCGTCATTATCCTCCCTCAAACCTCCGGGTTTGGCGTTGGGCCGGGTCGTTTGGGAACGAACGACCGGCCTCAAAGACAATGACGGCGTCCGTGGGACCCTCGGTGCAACGAGCTTTCTCCAAAGCACGCGTCGAGTTTTAAAGGACCCTCCGGGCCGGTCACTCCCTTTTTTTATCCACAA
>d9a87ee18892fa967d52928843d57822
ATGTGAATTGCAGAATTCAGTGAATCATCGAATCTTTGAACGCACATTGCGCCCTTTGGTATTCCGAAGGGCATGCCCGTTCGAGCGTCATTACACCACTCAAGCCTGGCTTGGTATTGGAGCGTCGGGGCCTGCGCCCCGCGTCTCAAAGACATATTGGGCTGGACGGTCGGAATCTTCAGCGTCGTGAATCAATTCGCTCGAGCAGACGACCGGCCATCGCCGTTAAACATTCTTCAAAGGTTGACCTCGGATCGGGTAGGGA
>ef5f4fd6d8c5df66e0f2993d0816eeb9
TCTTTGAACGCACATTGCGCCCTCTGGTATTCCGGGGGGCATGCCTGTTCGAGCGTCATTACACCACTCAAGCTCAGCTTGGTATTGGAGGCCTGCCCCGCGAGGGGTGCCCCCGAAAAGCAGCGGCGGTGCAGCCGGATCTTCCCAGCGCAGTAACTTTAAAATCTCGCTACGGAGCCCGACTGTGCCAGCCGGACAACATGCGTTCTCCCCTCCGGGGGGGAATGCACCCCTTTTCAAT
>75f66df84bbafb0c66cfc7d1cfbe23d1
AAGTAATGTGAATTGCAGAATTCAGTGAATCATCGAATCTTTGAACGCACATTGCGCCCTTTGGTATTCCGAGGGGCACGCCTGTTCGAGCGTCATTTAAACAATCAAGCCCAGCTTGGTATTGGACCCGGTCGAGTGACCCGTCCGTAACCCGTTGGCGGTACAGTCCGGCTTCAAGCGTAGCAAAATTTTCGCTTCGGGAGTCCGTACGGTACCCGCCAGGTAATGGCCACCTTTTAAAGTTTGACCTCGGATCAGGTGGGGATACCC
>72e0d2ec7f193890cd50e944736c0ddd
GAATTGCAGAATTCCGTGAGTCATCGAATCTTTGAACGCACATTGCGCCCATCAGTATTCTGGCGGGCATGCCTGTTCGAGCGTCATTTCAAATCTCAAGCACTGCTTGGTGTTGGGAATTGCAAGTTCTGCAATCCTAGAAACTAATGGCGGGTTAACACGATCCCGGGTGCAGTAATATTGTCGCCTTTTGGAACGCGTGAAGCCTTGTCTACTACTCCACACATATGGAATATACAAGTTTGACCTCGGATCAGGTAGG
>ba54af0609935381c7a799cb64c4e416
GATTTCAGTGAATCATCGAGTTTTTGAACGCACATTGCGCCCCTCGGCACTCCGTGGGGCATGCCTGTTCGAGCGTCATTTCTACCTTCAAGCCCCGCTTGGTGTTGGGCGCCGCCCCAGGGGGCGCGCCTCGAAGCCGTCGGCGGCCACGCGGTCCACCGGGCGTACCAGCGTACGTGCCCGAGAGTGGGCCCTGTGTGGCCGGCCAAACCGCCGCGTCTCTACGCGGCCACACCCAAGGGTTGACCTCGGA
>d51fd14ad61fd9780e6651069e887aa1
AATGTGAATTGCAGAATCTAGTGAATCATTGAATCTTTGAACGCACATTGCACTTGGGTTACCGCCCAAGTATGCCTGTCCGAGCGTCATTACAGCACAACAGCTCACTGCTGACGATGGGGCCCGTCTTTAAACCGGACGTCCCTGTAAGCCATTGTCTGAAAGGGCAGCTGTAGCAGCCTGCATCGTTGACACATTGCATCCTGCTCCGGTCATCCTGACAGACCACAATCTTCTCACGATTGACCTCGGATCAGGTAGGGATAC
>04adc6a1e4c764321fc496c827111285
CATCGAATCTTTGAACGCACCTTGCGCTCCTTGGTATTCCGAGGAGCATGCCTGTTCGAGTGTCGTGAAGTCATCAACTCACTTCCATTGTGAAGTGCAGCTTGGAAATGGAGCTCGTCGGCGTAAGTCGACCGCTCTGAAATGCATTAGCCCCTGCAGACTTGGGTGACAAGTGTAGTAATCGTCTGATCTCACTTCGAATCCCGTCGGGAGAGGCTCACAAAAACGATCTTGATTTCCA
>6cad23c6e588ace6646eaa360c519501
AAGTAATGTGAATTGCAGAATTCAGTGAATCATCGAATCTTTGAACGCACATTGCGCCCTTTGGTATTCCGAAGGGCATGCCTGTTCGAGCGTCATTTCACCACTCAAGCCTAGCTTGGTATTGGGCGTCGCGGCTCCGCGCGCCTTAAAGTCTCCGGCTGAGCTGTCTGTCTCTAAGCGTTGTGAATTAACTATTCGCTTCGGAGTGCAGGCGGCCGCGGCCGTTAAATCTTTATTCAAGGTTGACCTCGGATCAGGTAGGGATACCCGC
>757d9697b8ac57502e55780276d200bc
AGTGAATCATCGAATCTTTGAACGCAACTTGCGCCCTCTGGTATTCCGGAGGGCATGCCTGTTTGAGTGTCATGTAGCCTCAATCCCCCGGGTTTCCGGGAAGATTGGACTTGGGTGTCTGCCGTCTTACACACGGCTCGCCTTAAATGAATTAGTGGACGACTGATTGTAATCGGGAGTAATAAGTTTCTCTTGATGAAATCGGATCAACTGCTTATAACCTGCTTCGGCACTATTATGACTCTGAC
>b5886f1c77b6500db0904b31940b78d2
TGCGCTCCTTGGTATTCCGAGGAGCATGCCTGTTTGAGTGTCATTATATTCTCAACCTCACTAGTTTTTTCGAACTTGAGAGGCTTGGATCATGGGATTTGCGGGCTTTCACAAGTCGGCTATCCTCAAATGCATTAGCAGAGCTTTTGCCGCTAACCATTGGTGTGATAATTATCTACGCCATTGAGCAGTGACATATTGAAGCTTCGCTTCTAATCGTCCTCACGGACAAATCTTGACA
>3b797cde09f8423aa9a76b35cd38814d
TCATCGAATCTTTGAACGCAACTTGCGCCCTCTGGTATTCCGGAGGGCATGCCTGTTTGAGTGTCATGTAGACTCAACCCCTGAGGGTCTTTTGTAACCTCTTGGGCTTGGACCTGGGCGTCTGCCACTTCTTGTTGGCTCGCCTCAAATGTCTTAGTGGGGACCGAACCCCGTCGGGAGTAATAAGTTTTCTCTCTGACACGGGCGAGGTTAGAACCGCTTACAACACCCATCTTTATGA
>a2c2185a65c6528d6e312c724d8cd746
TTTGAACGCACATTGCGCCTTCTGGTATTCCGGGAGGCATGCCTGTTCGAGCGTCGCAAACTACATCAAGCCTCAGGGTTTGGACTTGGTTGCGCAAGCCCCCCAGGGGACTCGCGCGCCCGAAAAAGAGCGGCGGCTCGGTCGAGCTCCTAGCGCAGTGACAATTCAACCACGCTATCGGAGTCATCTCGCCCGGGCCCGCCGGAACCCCCGTTGCGCGGGTCAGTCGCACGTATCATGAA
>90bc61997c71d348c5e94b5748eebd61
GATAAGTAATGTGAATTGCAGAATTCAGTGAATCATCGAATCTTTGAACGCACATTGCGCCCCTCGGTACTCCGGGGGGCATGCCTGTCCGAGCGTCATTGAAGACTGTCAAGCCTGGCTTGGTCTTGGGCGAGGTCTAGGGACCCGCCCGCAACCCGTCGGCGGTGCCGGTGCGGCTCTGAGCGTAGCAAGACACTCGCTCGGGGGCCGCGGCGGCGCTCGTCAGCAGATTCCACCCATAGTTTGACCTCGGATCAGGTAGGGATACCCGCTG
>622209331014f99b9a6588b4cef5fdc1
AAACACCTCAAAGCTTTTGGATTTTTTAATCGAAAAGCTTTGGACTTGAGCAATCCCAACACCAATCTTTTTAAGATCGGTGGCGGGTTGCTTGAAATGCAGGTGCAGCTGGACATTCTCCTGAGCTAAAAGCATATTCATTTAGTCCCGTCAAACGGATTATTACTTTTGCTGCAGCTAACATAAAGGGAGTTTGACCGTATTGGCTGACTGATGCAGGATTTCACAAGGGTCGGCAACGATTCTTGTTAA
>8cae4e0f0fe307d3b3df34d3d414879d
AAGTAATGTGAATTGCAGAATTCAGTGAATCATCGAGTTTTTGAACGCACACTGCGCCCCTTGGTATTCCGGGGGGCATGCCCGTTCGAGCGTCATTTCACCAATCAAGCCTGGCTTGGTATTGGGCCACGGGGGCGACCCGGGTCTCAAAGTCGTCGGCCGGAAAGCTCTGATCTCAGCGTCGTGGTTAATCAAACTCGCTGGCGGGAAGAGGGCTCCGCGCCGGAAAACCTCATTCAAAGGTTGACCTCGGATCGGGTAGGAATACCC
>abebef960b70cf0eabd4375d85eb676e
ATAAGTAATGTGAATTGCAGAATTCAGTGAATCATCGAGTTTTTGAACGCACACTGCGCCCCTTGGTATTCCGGGGGGCATGCCCGTTCGAGCGTCATTTCACCAATCAAGCCTGGCTTGGTATTGGGCCACGGGGGCGACCCGGGCCTCGAAGTCGCCGGCTGGAAAGCTTTGATCTCAGCGTCGTGGAATCCATTCGCCGACGAGAGGAGCGATTCGTGCCGTTAACATTCCATCAAAGGTTGACCTCGGATCGGGTAGGAATACCCGCTG
>b89bb556253c7582f57decb8372abf3c
ATAAGTAATGTGAATTGCAGAATTCAGTGAATCATCGAATCTTTGAACGCACATTGCGCCCCTTGGTATTCCGGGGGGCATGCCCGTTCGAGCGTCATTTCACCACTCAAGCCTGGCTTGGTGTTGGGCCACGGGGGCGACCCGGGCCTCAAAATCGTCGGCCGGACGGTCCGCATCTCAGCGTCGAGACAATCAATTCGCTGGCGAGACGGGCGATCCGCGCCGTGAAACCTCTTCCACAGGTTGACCTCGGATCGGGTAGGGATACCCGC
>ec83477948d92f9fc7fbf2bfa5f201f0
AATTGCAGAATTCAGTGAATCATCGAATCTTTGAACGCACATTGCGCCCTTTGGTATTCCGAGGGGCATGCCTGTTCGAGCGTCATTTAAACCATCAAGCGCGGCTTGGCCTTGGACCCGGGACTCTGCCGCCCCGTCCGAAACCCCGGTTGGCGTTCCCGTCGAGCTCCGAGCGTAGCAAGAACTACTCCCTCGCTCTGGAGCTCTCTGGCGGGAGCCGCCCTGGAAACCACACCGACAGTTTGACCTCGGATCAGGTAG
>8037b4312e3d5fe1a23b9703a6d40df8
TAATGTGAATTGCAGAATTTAGTGAATCATCGAATCTTTGAACGCACATTGCGCCCCTTGGTATTCCGGGGGGCATGCCTGTTCGAGCGTCATTTCAACCCTCAAGCTCAGCTTGGTCTTGGGCCGCGCCGGAAACGGCGGGCCTCAAAAACAGTGGCGGCGCCATCGTGTTCCTCAGCGTAGTAATTTGTCTCGCTGTTGGGCCCCGGTGGCAGCTGGCCAGCAACCCCAAATTTTCTATGGTTGACCTCGGATCAGGTAGGGATAC
>9956e6cf57a9e5e64b22e16930fdca77
AAATTCTCAATCCTTTAATAGCTTAATTGATTTAAAGGATTGGATGTGGAGGTTATTGCTGGCTTTGTCCCTATATAATACCATATATATACAGAGTTGGCTCCTCTTAAATGCATTAGTGGCTTCTTTGAAGGATCCCCATATAATGGTGTGATAGCAGTATCTACATCGTATAATGGCTAGGTCATGTAAAAGATAAAGAAGTTGCTCTCTAACCGTCCAACAGTTGGTTGTAACATCCAGCTAACCAGGACAACCTGGAACC
>cb74afa5a641bd3673ec0e46be52dc99
TGCGATAAGTAATGTGAATTGCAGAATTCAGTGAATCATCGAGTTTTTGAACGCACACTGCGCCCCTTGGTATTCCGGGGGGCATGCCCGTTCGAGCGTCATTTCACCAATCAAGCCTGGCTTGGTGTTGGGCCCCGGGGGTGACCCGGGCCCCAAAGTCGTCGGCTGGAAAGTCCTGATCTCAGCGTCGTGAATCAATTCGCCGAAGAGAGGGACGGTCTGCGCCGTTAAATTTATCTTAGGTTGACCTCGGATCGGGTAGGAATACCCGCTGAA
>11830701d96f8778ff14e52434bbd100
CAGTGAATCATCGAATCTTTGAACGCACATTGCGCCCCTCGGTATTCCGGGGGGCATACCTGTTCGAGCGTCATTAATACTCTCGCGTTACTCACGTGGTCATGAGCGTCGCTTCTTAGGCGTGCTCGAAAGTCAGTGGCGGTCCGGTGCGACTTGGGGCGTAGTAAATCTCTCCCGCTCTGCAAGTCTCGCGCCGTGTCCGGCCAGAAGCGGGGCCGCTCGCGCGGTCACCACCTCTCACGACTGACC
>c51d4e3212ed90539e7451b0831c2c64
TTTGAACGCACATTGCGCCCATTGGTATTCCGATGGGCACGTCTGTTTGAGCGTCATTACAATCCTTCGGTATGGATTTGCAAGAATCCGCACCGGTTGTGAGCTTCGGCCTTCACCGGCCGGGTTTTAAAGTGGCACGCTCTGCGGGTGACTTAACCTGAACGAACATAGTAGAATCCATTCAACCTGTTTCACTAAGGGATGGTCAGCTCCGCCTGAACAAGAACCTAAATTTTCTAAG
>de1da19b449ca5536a2fe1e6e5b40af9
GGTATTCCGGAGGGCATGCCTGTTTGAGTGTCTTGATATCATCAAACCCCTCGGGTTCGCGCCCGTTGCGGTTTGGAGTTGGGGGTTTGCTGCCGTGAGGCGGCTCCCCTTAAAATCATCGGTTTGGCCCGTATCATGCGGCTAGCACCTTTGGCGTTGTATTTTCCTCGCCTTTGATCGGTCTTGCTCGCTTCCGTGCCTCACTTCGACTTGCCCTCTGGGTGGCGGTCACTTCTTGACA
>d590b59dd3167ffdcbcb959b45719b02
CGCACCTTGCGCTCCTTGGTATTCCGAGGAGCATGCCTGTTTGAGTGTCATGTTAATCATCAACTGTGGATTTTCTTGATCCACAGATTGGACTTGGAGGTCTGCAGACGCAAGTCAGCTCCTCTCTAAATGCATTAGCTGGATCATCAATGGTCTAATGTGGTGTGATAGACTATCTACGCCGTGATGAAACCAATGGTGTTCGGCTTCTAATCGTCCACACTGGACAAGTACATTTAAT
>391fda875183421e85d408002e87ac94
AGTAATGTGAATTGCAGAATTCAGTGAATCATCGAGTTTTTGAACGCACACTGCGCCCCTTGGTATTCCGGGGGGCATGCCCGTTCGAGCGTCATTTCACCAATCAAGCCTGGCTTGGTATTGGGCCCCGGGGGTGACCCGGGCTCCAAAGTCGTCGGCTGGAAGGCTCTTGGCTCAGCGTTGTGGTAAATCAATTCGCTCTGCAAGTAGGGTCCTCTACGCCGGTAAGCACTCAATCAAAGGTTGACCTCGGATCGGGTAGGAATACCC
>1434dbdcf78eade4a762a6b09b1829ac
TAATGTGAATTGCAGAATTTAGTGAATCATCGAATCTTTGAACGCACATTGCGCCCCTTGGTATTCCGGGGGGCATGCCTGTTCGAGCGTCATTTCAACCCTCAAGCCTTGCTTGGTCTTGGGCGCTGCCGGAGACGGCTGGCCCTAAAATCAGTGGCAGTGCTGGTAGGCTCTATGCGTAGTAATTATCCTCGCTATTGAGTCCTGCTGCGCCCGCGCCAGCAACCCCTAATTTTCTATGGTTGACCTCGGATCAGGTAGGGATACC
>12e5b8a4df183dab8e8bfdca99997999
GAAATGCGATAAGTAATGTGAATTGCAGAATTCAGTGAATCATCGAATCTTTGAACGCACATTGCGCCCTTTGGTATTCCGAAGGGCATGCCTGTTTGAGTGTCATATAGACTCATCTAATCGGGTTTCCGATCTAGGTGCTTTGGACGTCTGCCGCCCTCTGGCTCGTCTTAAATGTCTAAGTGGAATGCGTAATAAGTTTTCGCTCCCTCCACTCTAATATATTTCATCTCTGACCTCAAATCAGGTAGGACTACCCGCTGAACTTAA
>b4d2d71e2218ea34f98afbd2d47524bf
AGTAATGTGAATTGCAGAATTCAGTGAATCATCGAGTTTTTGAACGCACACTGCGCCCCTTGGTATTCCGGGGGGCATGCCCGTTCGAGCGTCATTTCACCAATCAAGCCTGGCTTGGTATTGGACCCCGGGGTGGACCCGGGTCTCAAAGTCTCCGGCTGGAAAGCTACCGATCTCAGCGTCGAAAATTTTCTCGTAGAGGTGTCCGGTCTTTCCGTTGCCGTTAAACATTCTATTCAAAGGTTGACCTCGGATCGGGTAGGAATACCC
>0cb023168e0a7cc6bf6d1200baedfad0
GAAATGCGATAAATAATGTGAATTGCAGAATTCCGTGAATCATCGAGTCTTTGAACGCACATTGCACTCCTTGGTATTCCGAGGAGTACGCCTGTTCGAGCGTCATTACACTCTCAAGCTCAGCTTGGATTTGAATCACTGTCGTGGCAGGATTCCAATACTGTCGGCAATTGACCATCTGTGATGACTCACTTCGAGTTAATTCGCCTGCACCTTTTATTCCGTTGACCTCGGATCAGGCGGGGATACCCGCTGAACTTAA
>629f9d79eab4b105c846e918debc065b
GATAAGTAGTGTGAATTGCAGAATTCAGTGAATCATCGAATCTTTGAACGCATATTGCGCCCTTTGGCATTCCGAGGGGCACGCCTGTTCGAGCGTCATTTCAACCCCTCAAGCTTGGCTTGGTGTTGGGTGCTGCTTTCCGAAGCATTCCCAAAAGATATTGGCCGTGGTCAGGCCCCGGTTGTGACAGAATCGCGACTTCGGGTCGTTTGGACTGCGCGCCTCAAACGTTTTCTAGAAGGTTGACCTCGGATCAGGCGGGGATACCCGCTGA
>991498654a45e7cc24311ade9a651377
AATTGCAGAATTCAGTGAATCATCGAATCTTTGAACGCACATTGCGCCCCTTGGTATTCCATGGGGCATGCCTGTTCGAGCGTCATCTACACCCTCAAGCTCTGCTTGGTGTTGGGCGTCTGTCCCGCCTCTGCGCGTGGACTCGCCCCAAAGGCATTGGCAGCGGTCTTTTGCACCTCTCGCGCAGCACATTGCGCTTCTCGAGGCGAAGAAGGTCGCGACCATAAGCTACATTACCGTCTTTGACCTCGGATCAGGTAG
>1f13f12357936f4528e6a091e54f1dfa
GCAGAATTCAGTGAATCATCGAATCTTTGAACGCACATTGCGCCCATTAGTATTCTAGTGGGCATGCCTGTTCGAGCGTCATTTCAACCCTCAAGCTCTCTTGCTTGGTGTTGGGGCTTCTGCGGCTTCGGCCGCAGGCCCTGAAAAACAGTGGCGGGCTCGCTATAACTCCGAGCGTAGTAATCTCTCTCGCTTTGGAAGAGTAGCGGTTCCCGGCCGTTAAACCCCCCAATTTCTGAAATGTTGACCTCGGATC
>e2b3d7eb756689fd3b3c3de696033d29
AGTAATGTGAATTGCAGAATTCAGTGAATCATCGAATCTTTGAACGCATATTGCGCCCCTTGGTATTCCTTGGGGCACACCTGTTCGAGCGTCATTTCACCAATCAAGCCTCGCTTGGTGTTGGGCGATGCGCATGTCGCACGCCTCAAATGCCCCGGCCGAGCAGTCTCTCACCCGGCGTCGTGGAAACATACCGCTACGGAGACGAGACCTGCCCGCGCCGCAGAAAACCTCATCTAAAGGTTGACCTCGGATCAGGTGGGGATACCC
>5afcb5ecdefaac062fdd6c7e54db24e6
GAAATCCTCAATCCCCTCCTCTCTCTCTTCACGGGGGAAGGACAAAAAGGGGCTTGGAAGTGGAGGGCAAGTGTCGGCCTGCACAAGGTTTCGGCTCCTCTGAAATGCATTAGTGCAAGACTTGCATCGTTTTGCCAGCCTTGGTGTGATAATACTATTCTTGTCTGCACCGTGGCAGGGCGAGGAAAAGCGTTTTGTGAGTGTCGTGCTTTCAAACTGTCTGGGTGCCCCCCTTGGGCAGACGACGGGGGAAATGCCTCGCGTGTTTCCTTTTTTTGACAC
>79e29197f25db109c730745a5758f6bc
CCCTTTGGCATTCCGAAGGGTACACCCGTCTGAGAATCATTGTACTCTCATCTCTCCACCTTTGTGTGAAGAGTTGGAATTGGACGTCTGTCGTAGAGATACGACTCGTCTGAAAAGTCTCAGTATACCTCATCTATCGGTGTATTTGATGTGATAATATCTTCATCAAGCATGTCCTCTGGGCGTGCACCGTTATTGAGCTCTGTGCTTCGAACCGTCTCTTCGAGACACCACTTGACAA
>d192b1dbefa977d7f71498bbcc350fc1
ATAAGTAATGTGAATTGCAGAATTCAGTGAATCATCGAATCTTTGAACGCACATTGCGCCCTTTGGTATTCCGAGGGGCACGCCTGTTCGAGCGTCATTTAAACCATCAAGCTCAGCTTGGTCTTGGACGTGGTCGAGTGACCCGTCCACAACCCGTTGGCGGTACAGTCCGGCTTCAAGCGTAGCAAAAATCTCGCTTCAGGAGTCCGCGGCGGTGCCTGCCAGGTAACTACATCCCAAAGTTTGACCTCGGATCAGGTGGGGATACCCGC
>60b07284bab3734d82da42c0f8665ffa
TGCACCCTTTGGCATTCCGAAGGGTACACCCGTCTGAGAATCATTGTACTCTCATCTCTCCACCTTTGAGTGAAGAGTTGGAATTGGATGTCTGTTGTAGAGATACAACTCGTCTGAAAAGTCTCAGTATACCTCATCTATCGGTGTATTTGATGTGATAATATCTTCATCAAGCATGTCCTTTGGACGTGCACCGTTATTGAGCTCTATGCTTCGAACCGTCTCGAGACGATACCTGACAA
>e9412e706371fffaa27c674eaa8723e8
GAATTGCGATAAGTAATGTGAATTGCAGAATTCAGTGAATCATCGAATCTTTGAACGCACCTTGCACCTCTTGGTATTCCGAGAGGTATGCCTGTTTGAGTGTCATTTAACCATCACTATAGACTTGTTCTAGAGTGGAGTTGGGCGTCTGCCATTTTGGCTCGCCTTAAATGAATGCCATGAGTAGATTGATTGGCTTTGACCTCGGTCACTGAGCTTTGCTCGTTTGCTTGACCTCAAATCAGGTAGGACTACCCGCTGAACTTAA
>bb1cc273ab0d9c6d69ba2523198c0082
TGCAGAATTCAGTGAATCATCGAATCTTTGAACGCACATTGCGCCCCTTGGTATTCCATGGGGCATGCCTGTTCGAGCGTCATTTTGTACAATCCAGCCCTGCTGGGTGTTGGGCGTTTGTTCCGCTGCGCGCGTGAACTCGCCTCAAATGCATTGGCAGCCAGCCGTCCCGTGTGGGAGCGCAGCACATTTTGCGTTCTCTGCTGGGTGCGGCGGCGTCCACAAAGTCTACCCTTTTTACGCTTGACCTCGGATCAG
>5336e134a4fcc8654fd7e88cbfa7bf78
TTCAGTGAATCATCGAATCTTTGAACGCACATTGCGCCTATTAGTATTCTAGTAGGCATGCCTGTTCGAGCGTCATTTCACCACTCAAGCTTCATTGCTTGGAGTTGGGACGTTACCTCCCCCCGGGGGGGTAAGTCCTCAAATCTAGTGGCGAGGCCGGATGTCCTCTAAGCGTAGTAAACTCATTTTCTCGCTTTGGCTAGGCGTCTGGTTGCAGCCAGAAACCACTATATTTTTTAATGGTTGACCTC
>ce71fec974a1525c0d3df05cc0d2d518
AATGTGAATTGCAGAATTCAGTGAATCATCGAGTTTTTGAACGCACACTGCGCCCCTTGGTATTCCGGGGGGCATGCCCGTTCGAGCGTCATTTCACCACTCAAGCCTGGCTTGGTATTGGGCCCCGGGGGCGACCCGGGCCTCGAAGTCCTTTGTGGCGGGACAGCTCTGATCTCAGCGTCGTGATTCATCAAATCGCTGGCGAGAGGGGCGGTCCACGCCGGTAAACTCTTCATCAAAGGTTGACCTCGGATCGGGTAGGAATAC
>a67b4a298b894de7018922403885af90
ATAAGTAATGTGAATTGCAGAATTCAGTGAATCATCGAGTTTTTGAACGCACACTGCGCCCCTTGGTATTCCGGGGGGCATGCCTGTTCGAGCGTCATTTCACCAATCAAGCCTGGCTTGGTATTGGGTCCTGGGGGCCACCCGGACCTCAAATTCGTCGGCTGGAAAGCTCTGATCTCAGCGTCGTGGTTAATCATTCGCGAAGAGAAGGGCGATCTGTGCCGTTAAAACCTCATCAAAGGTTGACCTCGGATCAGGTAGGAATACCCGCTG
>cac8eeffda3450c6c2730b1eec5567b6
AATGTGAATTGCAGAATTCAGTGAATCATCGAATCTTTGAACGCACATTGCGCCCTTTGGTATTCCGAGGGGCATGCCTGTTCGAGCGTCATTTAAACAATCAAGCACGGCTTGGCCTTGGACGTCGGTGCCGACACCGGTCCGAAACTCTTGTGTGGCGGTGCCATCCGGCTTCAGGCGTAGCAAGTCTTCCTCGTCTTAGAAGCTCCGGACGGGACCTGCCGGACAATTCCTTTCCAAAGTTTGACCTCGGATCAGGTAGGGATA
>0557367ed11e7e50d906ec47e813f697
GAAATGCGATAAGTAATGTGAATTGCAGAATTCAGTGAATCATCGAATCTTTGAACGCAACTTGCGCCCTCTGGTATTCCGGAGGGCATGCCTGTTTGAGTGTCATGTAGACTCATCTAATCGGGTTTCTGATTAAGATGGATTTGGGGGTTTGCCTTTGTTGGCTCTCCTTAAAAGCATTATGCAGACGTAATAAGTTTCGTCGTACGCATCTAATAAACTATTTGTACTCTGGCCTCAAATCAGGTAGGGCTACCCGCTGAACTTAA
>5d2e8ce499114efc2ce16f33aae3105a
TAATGTGAATTGCAGAATTCAGTGAATCATCGAATCTTTGAACGCACATTGCGCCCTCTGGCATTCCGGAGGGCATGCCTGTTCGAGCGTCATTGCACCACTCAAGCCCTCGCTTGGTGTTGGGTGCCGGGGCTCCGTCCCACACCCCAATTTCGCTGGCTGGTCGGGTCGGATCCCAGCGTTGCGGCAACGAAATTCGCTGGCGGGATGAACCGACTATGCTGTATACCTTCCTATTAAGGTTGACCTCGGATCAGGTAGGGATACC
>d4b0740e966e6007b1785183f6893a40
CCGTGAATCATCGAATCTTTGACCGCACATTGCGCCCGCCAGTATTCTGGCGGGCATGCCTGTTCGAGCGTCATTTCAACCCTCAAGCCCCCGGGCTTGGTGTTGGGGCTCGGCCCGTCCCTCGTGGATGCGCCGTCTCCGAAATCTAGTGGCGGTCTCGCTGTAGCCTCCTCTGCGTAGTAGCTAACACCTCGCAACGGGAACTCAGCGCGGCCACGCCGTTAAACCCCCCACTTCTGAAGGTTGACC
>5f51d3e1a5fb16445a5281b1cc5364a1
AGCATGTCTGTTTGAGTATCATGAAATTCTCAAATCTTGTCTCCTGACTTTTTGAAAGTTTTTGAGTTTGATTTGGACTTTGGAAGCTTGCTGGTACTAGCCTGCTCTTCTTAAACATATAAGTAAAGGGTCTGAATTGTTCATCTCTTTGGTATAATAAAGTTTGTTGCTTGTATCGTAGAGAGTTCAAAATTAAAAGACTTTTTGCCTCTAAAATGTCTACTTTAAGAGACAAATGACA
>50975c548c449d5c3116121b3b5a4a41
GTCATCGAATCTTTGAACGCACATTGCGCCCATTGGTATTCCGATGGGCATGCCTGTTCGAGCGTCATTATCCTCTCTCAAACCTCGGGTTTGGTGTTGGACCGGTGTTGTTCGGGTGACCGAACAACTGGTCTCAAAGACAATGACGGCGTCCGGGGGACCCTCTTCGCAACGAGCTTCTCGGAGCACGCGTCGAGTTTCAAGGACCCCACGGGCCGGTCTACCTCTATATTTTTCTTAGG
>33817db0fbcbfed25e91956eb417d860
TCGAATCTTTGAACGCACATTGCGCCCTTTGGCATTCCGAAGGGCATGCCTGTTCGAGCGTCATTATCACCCCTCAAGCCCCGTGCTTGGTGTTGGACGGCCGGTCGAGCGATCGACCCCTCCGAAAGGCAATGACGGCGGCCTGTGGTTCCCCCGGTACACTGAGCTTCTCATCGAGCACGTATCGGACAAGGGCACCCGGGACCCGGTCTTCTCCTTTTTTAGTAAGGAAATTTTTCAA
>c1d763642a9111d993abf2593fc0682e
ATGTGAATTGCAGAATCTAGTGAATCATTGAATCTTTGAACGCACATTGCACTTGGGTTACCGCCCAAGTATGCCTGCCCGAGCGTCATTTCAACCCAACAGCAGTCTGCTGGACCTGGGGGACCGTCCGTAGTGGACGCCCCTACAAGCCATTGTCTGACGGCCCCTAAGTGTAGCCCAGCATCGTTGATACATTGCCTGTGCTGCACGATAGAGCCCCAGAGACTCTTTTTAACCTCAAGATTGACCTCGGATCAGGTAGGGA
>0f3995043c61bf199cdc2f9fcd7aa289
TTGAGTATCATGAAATCTTCAAAGTCAATCTTTTGTTAATTCAATTGGTTGTTGCTTTGGTATTGGAGGTCTTTGCAGCTTCACACCTGCTCCTCTTTGTGCATTAGCTGGATCTCAGTGTTATGCTTGGTTCCACTCGGCGTGATAAGTTATCTATCGCTGAGGACACTGTAAAAGGTGGCCAAGGTAAATGCAGATGAACCGCTTCTAACAGTCCATTCACTTGGACAATATTTTTATG
>8fb18f7e06d1bc823f57a19e5164caa0
TTCAGTGAATCATCGAATCTTTGAACGCAACTTGCGCTCTCTGGTATTCCGGAGAGCATGCCTGTTTGAGTGTCATGAAATCTCAACCATTAGGGTTTCTTAATGGCTTGGATTTGAGTGTTGCCAGTCTCTGGCTCACTTTAAAGGAGTTAGCGAGTTTAACAATGTCGTCTGGCGTAATAAGTTTCGCTGGTAAGACTTGTGAAGTTTGCTTCTAATCGTCTTCGGACAATTACTTTGACTCTGGCCT
>3f4fea294888de0b48c7b6cb29334f6a
GTCATCGAATCTTTGAACGCACATTGCGCCCATTGGTATTCCGATGGGCATGCCTGTCCGAGCGTCATTATCCTCTCTCAAACCTCCGGTTTGGTGTTGGACCCAAGTTGGGACGTACGCGCCCAACTGGTCTTAAAGACAATGACGGCGTCCGTGGGACCCTCTTCGCAACGAGCTTTTCGAAGCACGCGTCGAGTTTCAAGGACCTTCCGGGCCGGTCACCTTTTACTATTTTTCTAAG
>1d8ed5d3f1682ccd1e17e404f2125ba1
TCATCGAATCTTTGAACGCACATTGCGCCCATTGGTATTCCGATGGGCATGCCTGTTCGAGCGTCATTATCCTCTCTCACACCCCGGGTGTGATGTTGGACCGATGTTGGTTGGGTGACCGACCAACTGGTCTCAAAGACAATGACGGCGTCCGTGGGACCCTCTTCGCAACGAGCTTTTCGGAGCACGCGTCGAGTATCAAGGACCTTCCGGGCCGGTCTACCTTTAATATATTTTCTCA
>addb5554c70a73c71ad71a39a7c38f3b
CCCTTGGTATTCCGAAGGGCATGCCTGTTCGAGCGTCATTATCACCTCTCAAGCCTGGCTTGCAGTTGGACCCGTGGGTCGCCACCCGTTGCGGGTGGACCGACGGTCCCAAAGATAACGACGGCGTCTGTGAGGACCCCAGTACAACGAGCCCTTGTCACGCACAGGCACGTACCAGGTGGAAGTCCAGACCCGGTCACCGGTGGGCGGGTGTCGTCGACGCCCCTCCACCCCCTCTCAA
>cd42ece146b6171bc0a2494e3ad329ee
CATCGAATCTTTGAACGCACCTTGCGCTCCTTGGTATTCCGAGGAGCATGCCTGTTCGAGTGTCGTGAAGTCATCAACTCGCTTCCTTTGCGAAGCGCAGCTTGGAAATGGAGCTCGTCGGCGTAAGTCGACCGCTCTGAAATGCATTAGCCCCTGCAGACTTGGGTGACAAGTGTAGTAATCTTCTGATCTCACTTCGAATCCCGTCGGGAGAGGCTCACAAAAACGATCTTGATTTCCA
>1d5ecc7fec2de236c591c0763abd8059
GTGAATTGCAGAATTCCGTGAATCATCGAATCTTTGAACGCACATTGCGCCTGTTGGTATTCCAACAGGCATGCCTGTTCGAGCGTCATTTAAGTCCTCAAGCCTAGCTTGGTGTTGGGTGCTGTTCGCGCTGCGCGGACTCGCCCCAAATGTATTGGCAGCCAGCAACAGGGTTGTTGGAGCGTAGCACAATTTGCGCTCCCAGCCACTAGCGCTGGCGTACATGAAGCTTATTCCAACGTTTGACCTCGGATCAGGCAGGG
>13356afc9b96ecb1184702d41a6894f7
AATGTGAATTGCAGAATTCAGTGAATCATCGAATCTTTGAACGCACATTGCGCCCTTTGGTATTCCGAAGGGCATGCCCGTTCGAGCGTCATTAAACCCACTCAAGCCTGGCTTGGTATTGGGCGTCGGGACGTCCCCGCGCCTCGATTTGGTCGGCGAGTCTTTCGACCGCGAGCGTTATGGTTATTCAACTCGCGAAGCGGTTCGATTAAGGCCCCTGCCGTTAAACATTTCAATCAAGGTTGACCTCGGATCGGGTAGGGATAC
>ee2965830a45c299e8a5c5edf4e91627
ATTAATGTGAATTGCAGAATTCAGTGAATCATCGAGTTTTTGAACGCACATTGCGCCCTTTGGTATTCCGAAGGGCATGCCCGTCCGAGCGTCATCTCACCTCTCAAGCAGAATTGCTTGGAATTGGATTTCTCCTGTGTGAGATTTCTAAAAGTGAGCGGCGAAGTTCTTTCAGTCTAAAGTCTGTTGAATCTATCGACTCTTAGCGCTGGAAGAATTCTGCTTCAACCCATATTTTTGAAGTTAACCTCGGATCGGGTGAGGATACCC
>a1c3660216fa6b0fb130298989638fd2
GAAATGCGATAATTAATGTGAATTGCAGGCATCGTGAATCATCGAGTTCTTGAACGCACATTGCGCCCTGTGGTATTCCGCAGGGCATGCTTGTTTGAGCGTCGTTTCCCTCTGTAGGAAATGGGTTTGCCTCTGGCATTCTTGAAAGACATGGGGACTTTGTCCAAGGATGAACTACGTTTCCATCCGACGGATTGCCCAAAAACACTTGTCATTTCGACCTCAAATCAAGTAGGAGTACCCGCTGAACTTAA
>219f7f9a339de7194ba9879cf9996131
AATTCAGTGAATCATCGAATCTTTGAACGCACATTGCGCCCGCCAGTATTCTGGCGGGCATGCCTGTTCGAGCGTCATTTCAACCCTCAAACCCCCGGGTTTGGTGTTGGGGATCGGTTAGACTTGCTCTCACCGGCCCCGAAATCTAGTGGCGGTCACGCTGCAGCTTCCATTGCGTAGTAGAAACACCTCGCAACTGGGACGCGGCGCGGCCAAGCCGTTAAACCCCCAACTTCTGAATGTTGACCTCGG
>e0c052f0aaf521bfed935ac003050256
TGAATTGCAGAATTCAGTGAATCATCGAATCTTTGAACGCACATTGCGCCCGCCAGTATTCTGGCGGGCATGCCTGTTCGAGCGTCATTTCAACCCTCAAGCCCAGCTTGGTGTTGGGAGCTGCAGTCCTGCTGCACTCCCCAAATACATTGGCGGTCACGTCGAGCTTCCATAGCGTAGTAATTTACACATCGTTACTGGTAATCGTCGCGGCCACGCCGTTAAACCCCAACTTCTGAATGTTGACCTCGGATCAGGTAGGA
>4aebfcfd091cda5cda866c24f520c5b5
CGTCCGTTTGAGCGTCATTAAAACCCTTCCGGCCTTCCGGTTTTTTGCGAACCTTTGGGCGCGGTTTTTGGCGTGGGGATGCTGGCCAACCGTGCTTCGGCGCGGACACGCCCACCCCCGCTTAAACGCGGAGAAAGCTAGCGGGCAGGAGCCCCATCGCGAACGACTCGTAGGAACCCTCCCGTCGTTTCAGCTTTGGGACCCGCCCCGCCCAACCACAGGGGATCAAACCCCCCAGAA
>2fa804b7e94472ca6cf05b76b4b01c70
ATTCAGTGAATCATCGAATCTTTGAACGCACATTGCGCCCCCTGGCATTCCGGGGGGCATGCCCGTTCGAGCGTCATTAAATCCAATCAAGCCTGGCTTGGTCTTGGGCGTCGGGGTCTCCCCGCGCCTCAATTTCACCGGCTGGCCGTCGCCTGTCTTAGCGTTGTGACACACTTCTCGCTAGCGATCGGAGCGGACCACGCCGTCAGAACCCCCAAAATTTCAGTCGAAATTTGATTAAGGTTGACCTCG
>3efdefb035bbe1cea53360c032a77765
TTCCGAAGGGTATGCCTGTTTGAGTTTCATTAAATTCTCAAGTCAATCAAGTGTTTACATTTGAATGATTTGGATTCTGAGGGTTTCTGTTGGCTCTAGTAGTCGACTCCCTTTAAAAGCATTAGTGGCTTGTCGATCCCCATTATTGGTGTGATAGCTCTATCTACATTTATAATGGCAAGGTCATACAATGGCAATGTAGCTGCTTTCGAACAGTCTAGTTTACTGGACAATTTGAACC
>4b53226c7996077ea503e40166ff7457
AATTGCAGAATTCAGTGAATCATCGAGTCTTTGAACGCACATTGCGCCTTTTGGTATTCCGAGAGGCACGCCTGTCTGAGCGTCAGCAAAACCCTCGGGGGTCACTTTTGATCACCGGTTTTGGCGGCGGGCACCCCCCAAAGGGGTCCCGCGCCTAAATCCAATGGCGGCAGCGAAACCTGAAGCAATAGTAGAAATATCTTTGCGCAAGGGTGTAGCCTGCCTACCTAAGCTACCTTAATTTTGACCTCAGATCAGACG
>56cad9d933a3dcec7aa0642767857a9c
GTGTGAATTGCAGAATTCAGTGAATCATCGAATCTTTGAACGCACATTGCGCCCCTTGGTATTCCATGGGGCATGCCTGTTCGAGCGTCATTTTGTACCCTCAAGCACTGCTTGGTGTTGGGCGTTTGTCCTGCAAAGGACTCGCCTGAAAGCGATTGGCGGCCAACGTACTGGTGGTAGAGCGCAGCACAATTTGCGTCTCTCCCTTCTACGTCGGCGTCCATGAAGCCTTTTTTCAACGTTTGACCTCGGATCAGGTAGGGATA
>783f30538ad894cde9b791472d2a2d57
GAAATGCGAAAAATAATGTGAATTGCAGAATCCAGTGAATCATCGAGTTTTTGAACGCACATTGCACCTTTTGGTATTCCGAGAGGTATACTTGTTTGAGCGTCGTTTCCACACTGTTGAAGTTCCGTTGGAGCTTTCAAAATCAGGAAGTGCAAGCATTAATCTTCCTTGCAAACTTACCTTCTCTTGACCTCAAATCAAGTAAGATTACCCGCTGAACTTAA
>85ed5c520cc7ac15e9a8b8d7b3f00f6c
AGTGTGAATTGCAGAATTCAGTGAATCATCGAATCTTTGAACGCACATTGCGCCCCTTGGTATTCCATGGGGCATGCCTGTTCGAGCGTCATTTGTACTCTCAAGCTTTGCTTGGTGTTGGGTGCTGTCTAGCAATTAGACTCGCCTCAAAAGAATTGGCAGCCAGTGTATTGGTCTTGAGCGCAGCACAATTTGCACTCCAGTCAGCTACTTCTGGCATCCAAGAAGCCTATTACAATCGCTTGACCTCGGATCAGGTAGGGATAC
>6782c511e6d685dfaf80c1375066206c
CACCCTTTGGTATTCCGAAGGGTACGCCCGTTTGAGTGTCATTGTAATCTCACACCTACAACTTTCTGGTTGGAGGACCGTGGACTTGGACTGTGGCCGTCGAGGCCCGTCTGAAATGCATAGGCTATGGGACAAGTGCCATCGGCGACGAATTGTAGACTTCATGTATACCTCGTTGCGGCCGCATCTCTGCGACTTCTAATCTTTCGAGACTCTTCACTGTGTCTCTGAACTTTGACAA
>7fe8957c3458f8fd12f81e9be2dfba0f
GTGAATTGCAGAATTCAGTGAATCATCGAATCTTTGAACGCACATTGCGCCCGGTGGTATTCCGCCGGGCATGCCTGTTCGAGCGTCATTTAAACCAATCCAGCTTCGTGCTTGGGTATTGGGCCTTTCGCCTCTGGGCGGGCCTCAAAATCAGTGGCGGTGCCCTCTGGCTCTAAGCGTAGTAACATTTCTCGCTATAGATGTTAGATGGTATCTTGCCAGCAACCCCTAATTTTTTAAGGTTGACCTCGGATCAGGTAGGG
>28d44091088f598016754f0f9ec72a59
GGCGTCGTTGACATCTCAAGCCCCGGGCCGCGTTCAGCGTGCTCCGGAAGCTTGGACTTTGGAGGAACACTCGCTGCGAAGCCCTCGCGCTTCGCTCCTCCTAAATCCAGCGGTCGCGGAAAGGTCCTGGCCCCGTCCGGCGTGATTAAAAAAGCTCACCGCTTTGCGCCTCCGTCGGCCTCGGGACGTCTCCCGGCCTTCGGTGGTTTTGCTCCGGCATCACCACCGCCCCACCTTTGCG
>5f800126e7107d5c4f2fb63869cfdd65
AATGTGAATTGCAGAATTCCGCGAATCATCGAATCTTTGAACGCACATTGCGCCCTTTGGTATTCCGAGGGGCATGCCTGTTCGAGCGTCATTTACACTCTCAAGCTCTGCTTGGTATTGGAGGCCGCCCCGGCGGGGCGCCTCCGGAACGCAGCGGCGACGTAGCTGGATCCCTGGCGTAGTGACATTACTTTCGCCCTGGAGACGGTCGTGCGTCCGCCGGACAACGCCCCTATTCTGAATCGACCTCGGATCAGGCAGGACTAC
>3ca3a896425895bd1e09d4b4f9e7264b
AAGTAATGTGAATTGCAGAATTCAGTGAATCATCGAACATTTGAACGCATATTGCGCCCTCTGGTATTCCGGAGGGCATACCTGTCCGAGCGTCATTACAAACCCACAAGCGCAGCTTGGTGATGGGCCATGCCTCGGAGCTGGCAGGCCCGAAACGCAGCGGCAGTGGCAGCGCTCGCTCCAACGTAGTAAGTTTTTCCGGGGGACGTGGACGTGCCACTGGCCTAGATATAGCCTACAGTTTGACCTCGGCTCAGGTAGGATTACCCGC
>94d74ca7ff313d86667d1ebde61362a9
TTTGAACGCACATTGCGCCCCCTGGCATTCCGGGGGGCATGCCCGTTCGAGCGTCATATAACAAATCTCACGCCTGGCGTGGTAATGGGTCCTGTGGACTAGCAGGCCTCAAATGCGGTGGCTATCAATTAGTAAATGGGGAGTCCTGTAGCATGGTGCCGCAAATATCGACAAATATATGCAGCGCGTAGTTTGTACACCCCCGCCACTTTGACTAGTATCGGGAAACCGAACACACAA
>b76a8152af588896fbbc791ace14ef77
TGCAGAATTCCGTGAATCATCGAATCTTTGAACGCACATTGCGCCCCTTGGTATTCCATGGGGCATGCCTGTTCGAGCGTCATTTACCCCCTCAAGCTCTGCTTGGTGTTGGGCGTCTGTCCCGCCTCTTTCGCGCGTGGACTCGCCCCAAAGGCATTGGCAGCGGCCTTGCCAGCCTCTCGCGCAGCAGTTTGCGCATGCAGAGGCCTTGGGAAGGCCCGCATCCACGAAGCACCCCAACGTTTGACCTCGGATCAG
>3ef916862019ec2623f86343f52b3994
AATTGCAGAATTCAGTGAATCATCGAATCTTTGAACGCACATTGCGCCCTTTGGTATTCCGAAGGGCACACCCGTTCGAGCGTCATTACACCACTCAAGCCTGGCTTGGTATTGGGCGTCGAGGCACCCCTCGTGCCCCAATTTCACCGGCGGACTGGCCGCGTTGCAAGCGTTGTAGTCTATTATGGATTCGCATGCAGCGTTAGGAATACAAGTCCCTGCCGTTAAACATTTGAACAAGGTTGACCTCGGATCGGGTGG
>86fb6b51dc0cca3c41d9cd5e1c5b3806
AGTGAATCATCGAATCTTTGAACGCACATTGCGCCCTTTGGTATTCCGAAGGGCATGCCTGTTCGAGCGTCATTGTCAACCATCAAGCCCGGCTTGTTATTGGATCTTTATCGTTTTCAAGATAGGTCTGAAAGATAATGGCGGTGTCAGCAGCGACCCCAGGTGCAGCGAGCTTTAAGCATACACTGAGGTGGTCATGTTGATCCAGCTTTTCGGTTAGAGATTTTCTAACCTTCTCAAAGGTTGAC
>2c2f53f5be1af4338ff64fa80ebf8831
GCTCCTTGGTATTCCATGGAGCATGCCTGTTTGAGTGTCACGTAAACCCTCACACCTGCGACGTAAAAATCGCCGGTCGTGGATTTGGACCGTGCCGTAATTGGCTCGTCCTTGAAATGCATTAGCTTGGGCTCGTTAGAGTGCTCGGCATGGTGTGATAATTATCTGCGCCGTTATGCCTTAGGCCTCTTCTGTGTGCGCTGCTTCCAATCGTCCCCCGTGGACAACGTAAATTTAAAG
>b80c3d044842790123ab21e586b0641c
CCGAAGGGTATGCCTGTTTGAGTGTCGTTGAATTCTCAAAAAACCCGGTTGGTTTTTACATCGATTGGGGCTTTTGGACTGTGAGGGTTGCTGGTCCCTTTAGATCAGACTCCCTTTAAATACATTAGTGGTTACCGATCCGCTTCCACTTGGTGTGATAGGTCTATCTACGCTGTTTGGAATGATCAGTTGCTATCCGCTTCTAACCCGTTCTAACGTTAGTTGGAACAGCTCTTTGACA
>ad67414cfedd77d5f6d2fa6847165b4e
ACGCAGTGAAATGCGAAACTTAATGCGATTTGCATGAATCTGTGAGTCATCAAGTATTTGAACGCACCTTGCACTCTGTTCTGCAGAGTATGCCTGTTTGAGAATCAGTTCCTTCTCAACCTCGGTCGAGGTTGGATTTGCGGGTTATTTGACCCGTAGAATGCAGTAGGTCTAGCCAAAGGACATTGTGTGCCAGAGCATCGCAATTGAGCCCGAGGCAAAGCCTCAACTACTACTTCCTTTTTGATCTCAAATCAGGCAAGGCTACCCGCTGAACTTAAGCATAT
>573f8fca60509edf0215c2f1b5b15ade
ATAAGTAATGTGAATTGCAGAATTCAGTGAATCATCGAGTTTTTGAACGCACACTGCGCCCCTTGGTATTCCGGGGGGCATGCCCGTTCGAGCGTCATTTCACCAATCGAGCCCGACTCGGTATTGGGCACCGGGGGTGACCCGGACCCCGAAATTCTCGGCTGGAAAGTCCTGATCGCAGCGTCGTGATAAACAAATCGCTGGCGAGACAGACGGTCTGCGCCGTTAAACCTCCATCTCAGGTTGACCTCGGATCGGGTAGGAATACCCGC
>03b70bfb3e232e599ad325b552f8fd75
AAGTAATGTGAATTGCAGAATTCAGTGAATCATCGAGTTTTTGAACGCACACTGCGCCCCTTGGTATTCCGGGGGGCATGCCCGTTCGAGCGTCATTTCACCAATCAAGCCTGGCTTGGTATTGGACCCTGGGGGCGACCCGGGTCCCAAAGTCGTCGGCTGGAAAGCTCTGATCTCAGCGTCGTGGTTAATCAAATTCGCTAAGAGTAGGGGTGATTCGTGCCGGTAATCTTTATTCAAGGTTGACCTCGGATCGGGTAGGAATACCCGC
>5569af4ee88d7b48c4bc3ca4d94a6c62
TCTTTGAACGCACATTGCGCCCCCCGGCCACTCCGGGGGGTATACCTGTTCGAGCGTCGTATAGCACCCATCAAGCCCCTGGGTTTGGCCTTGAGCGCTCCCCGGCCCCCCCAGCGCGGGGGGGCCGCGCTCGAAAGGGGTCGGCGGCGGCCTCGATGCCCCCGGAGCGACCAGGACTTCACGGTCGATCCGCTCCGCGAGGGGGTACGCGAGGCGCCCGCCCGCACGCGCGCGCCCTAGA
>77730f91b3438fd369ffca903fc86ecc
TTTGAGTATCATGAAATCTTCAAAGTAAATCTTTTGTTAATTCAATTGGTTCTGCTTTGGTATTGGAGGTTGTTTGCAGCTTCACACCTGCTCCTCTTTGTGCATTAGCTGGATCTCAGTGTTATGCTTGGTTCCACTCAGCGTGATAAGTATCTATCGCTGAGGACACTGTAACAGGTGGCCAAGGTAAATGCAGATGAACCGCTTCCAACGGTCCATTTATTTGGACAATACTCTTATG
>5615f22a0de8eea83553161fd1e08121
TGAACGCATCTGGCGCCTATTCTAAAGATAGGCATGCTTGTTTCAGTGTCTGTTGAAAGACTTACATACCTTAATGTGATTGATCTCTGTGAGTGAAGGTTTCCTTTATTCAACGGTGGATCTCTCATGAAGAGGAGGTGTCGAGTCCACATCACTCGTTAAACCCAATGATGTAGTCACATGACTCCATGTGAACTCATTGGCGGAGTTGTGGTTTACTCGGCTAGCAAGAATTTCTCCACATGA
>d831660bb0d851af68488744d784ce9f
TTTTGGTATTCCGAAAGGCACACCTGTTTGAGCGTCATGAACTCTCAACAACAACATTTCTTAATTGAGATGTTGAAGTTGGATGTTGAGCGCTGCCGTACTAGTGACGGCTCGCTTTAAATAGATCAGCCAACTCTGTACTGCTCGGATTGACTCGGCGTGATAACATCTTCGTCGAGGACGCCTTGTGGCGGCCGAATTGTATAAGGGGAGCTTCTAACCTGCCTCTGGCATTCATAAC
>da5d5a5b14dec5f402afbd98517932b0
CACCCTTTAGTATTCTGAAGGGTACGCCCGTTTGAGAGTCATTGTAATCTCACCACCATGGTTTTCTTATCATGGGGTGGACTTGGACGCCTGTCGTGGAGACACGACTCGTCTGAAATACCTCAGTGCACCTCGCAAGCCGATGTGTTCGGTGTGATAAATATCTTCACCACCAAGTCTCTTGGGACGCATCTTCATTGTGGGCTCTGTGCTTCAAATCGTCCAGTGGACAACTCTGACAA
>b9c4983f8865ff447db3ad9869e983c3
GAGTCATCGAATCTTTGAACGCACATTGCGCCCATTGGTATTCCGATGGGCATGCCTGTTCGAGCGTCATTATCCTCTCTCACACCCCGGGTGTGATGTTGGACCAAGTTGATCGGGTGACCGACCAACTGGTCTCAAAGACAATGACGGCGTCCGTGGGACCCTCTTCGCAACGAGCTTCTCGGAGCACGCGTCGAGTATCAAGGACCTTCCGGGCCGGTCTACCTTTTTTATTTTTCTAGGT
>a9b40c85189f690787c321003c1d3706
AATTTTGTGAATCATCGAATCTTTGAACGCACATTGCGCCCTCTGGTATTCCGGGGGGCACGCCTGTCCGAGCGTCATTGAATCAATCAAGCCCGGCTTGGTATTGGGTGTCTCCGCCGGAGGGCCCGAAACGCAGCGGCTCGGTCGTCCGGGGAAGAACGCACTGGAAAACGAAGCGCGAGCATCGTCGTTCTTGCCTCTCGGGCGGCCGTCGCCGTCAAATCGCCCCCGGGCTCAACGAATTGACCTCGG
>020ddfeee4741466c8bed1eaf37a741f
TGTGAATTGCAGAATTCAGTGAATCATCGAATCTTTGAACGCACATTGCGCCCCCTGGTATTCCGGGGGGCATGCCTGTTCGAGCGTCATTTCACCACTCAAGCCTCGCTTGGTATTGGGCGACGCGGTCCGCCGCGCGCCTCAAATCGACCGGCTGGGTCTTCTGTCCCCTCAGCGTTGTGGAAACTATTCGCTAAAGGGTGCCACGGGAGGCCACGCCGAAAAACAAACCCATTTCTAAGGTTGACCTCGGATCAGGTAGGG
>9f66e29371e8110cd49ade3c8c7a5b49
TCAGTGAATCATCGAATCTTTGAACGCACATTGCGCCCTTTGGTATTCCAAAGGGCATGCCTGTTCGAGCGTCATTTGTACCCTCAAGCTTTGCTTGGTGTTGGGCGTTTTTTGTCTTTGGTTTTGTCCAAAGACTCGCCTTAAAACGATTGGCAGCCGGCCTACTGGTTTCGCAGCGCAGCACATTTTTGCGCTTGCAATCAGCAAAAGAGGACGGCACTCCATCAAGACTCTATATCACTTTTGACC
>74576564134925f2d56a03cc059efee7
TTTGAGTGTCATTAAATCTCTCAACACAGACAGATTATTCTGTTCTGTTGTTTGGATTTTGAAGGTTTTGCTGGCAGTCTTTGACTGTCTGCTCCTTTTAAATGCATTAGCAGAAATCATGCTAAACTGGCTTCAGTTTGATAAAGATGTTTATCTAAGTTGCTGTCGCTAGGATAGTGCCTTTTCAGCTTCTAATGGTCCCATTGGGACTGTCTCGTTCTGAGGCATACAAACTTTGAC
>cad29d335916d5ab61e4c82789d7ec10
AATCATCGAATCTTTGAACGCACATTGCGCCCATTAGTATTCTAGTGGGCATGCCTGTTCGAGCGTCATTACAACCCTCAAGCGCTGCGGTGCTTGGTGTTGGGGCTTCTGCAGTCTCGTCGAGACCTGCAGGCCCTGAAAGCTAGTGGCGGGCTCGCCGTGACCCTGAGCGTAGTAATATTCACATCGCTTCTGTGGCTCGCGGCGGGTTCCTAGCCGTTAAACCCCCCATATATCACAAGGT
>2cab7f926d9fb51ceb56cc853236d5bf
TGCAGAATTCAGTGAATCATCGAATCTTTGAACGCACATTGCGCCCCTTGGTATTCCGAGGGGCATGCCTGTTCGAGCGTCATTTAAACCATCAAGCACCGCTTGGCTTTGGACCCGGGTCTCAGGTAGCACCCAGTCCGAAACTCACCGAGTGGCGTTCCCGTCGAGTCTCGAGCGTAGCAAGAATCAATCACTCGCTTCAGAGGCCTCGGGCGGGGGACAGCCCCAAAAGTCATCTAAAGTTTGACCTCGGATCAG
>1d2525b2e9ae1ac2407fc38c9e289a00
GAATTGCAGAATTCAGTGAATCATCGAATCTTTGAACGCACATTGCGCCCATTAGTATTCTAGTGGGCATGCCTGTTCGAGCGTCATTTCAACCCCTAAGCACAGCTTATTGTTGGGAATCCACGCCTGTGGTTCCTCAAAGACATTGGCGGAGTGGCAGTAGTCCTCTGAGCGTAGTAATTCTTTATCTCGCTTTTGTTAGGTGCTGCCCCCCCGGCCGTAAAACCCCCAATTTTTTCTGGTTGACCTCGGATCAGGTAGG
>0d433498e903c3e5abf08034bc5cf75d
GTCATCGAATCTTTGAACGCACATTGCGCCCATTGGTATTCCGATGGGCATGCCTGTTCGAGCGTCATTATCCTCTCTCACACCCCGGGTGTGGTGTTGGACCGGTGTTGGTTGGGCAACCGACCAACTGGTCTCAAAGACAATGACGGCGTCCGTGGGACCCTCTTCGCAACGAGCTTCTCGGAGCACGCGTCGAGTATCAAGGACCTTCCGGGCCGGTCTACCTTTTTAATTTTTCTCAG
>4686d3af4049086f7484e0738134fffb
TCGAATCTTTGAACGCATATTGCGCCCTTTGGTATTCCGAAGGGCATGCCTGTTCGAGCGTCATTATCAACCATCAAGCCAGGCTTGGTATTGGGCATCCGATCGTTAAAGATCGGCCCGAAAGATAACGACGGGGTCGACACCTGATACCCGACGCAACGAGCTTTATTAGCACGCGTTGGGTGGGAAGGTGCGGCTGCCGGTTAAAATCTTAACTATCTTTAACTAGGTAGTTCATCAA
>b6f25fe27e71dd8872182de61bbee6bd
AATTGCAGAATTCAGTGAATCATCGAATCTTTGAACGCACATTGCGCCCGCCAGTATTCTGGCGGGCATGCCTGTTCGAGCGTCATTTCAACCATCAAGCCCCGGGCTTGTGTTGGGGACCTGCGGCTGCCGCAGACCCCGAAAACCAGTGGCGGGCTCGCTGTCACCCCGAGCGTAGTAGTTTACACCTCGCCCAGGGCGCGACGCGGGTTCCCGGCCGTTAAACCCCCACCATCTCAAGGTTGACCTCGGATCAGGTAG
>581a98d8ba8c1afffe793576ad0b4297
GGTACATCTGTTTGAGTGTCATGAACACCTCAACCCCTACATTTTCTTGCAAAATGTAGGAGCGTTGGATGCTGAGCGCTGCTGTGCCCTCACAGCTCGCTTCAAATGTATAAGCAATCTTGGTACATCTCCGGATTGACTCGACGTGATAAGATCTTCGTCGGGGATGCTTCTTCAGCAGCCGGTCGGTATTACAAGTCGCTCCTAAAATCTGCTCGCTCTGTGCGACACACCCTTATAA
>b08395fecee3dc5b9b75239882a57d1a
TGGTATACCTGTTTGAGAATCGTAAAAACCCATCCTACCGATTTAGGTAGGGACTTGTCGATCGAGTGCGTCTTGTACGCATCCGTCGATTAAAAGTAGTAGGTCTAGTCAGGCTGGTGGCCTGGGACATTGTGTGCTAGAGACGTCGCTTCGGCTGACTGTCTTCTCACAGTGCGTCCCTTGCTATACAAGCTGGTCTGGTCTCGGCCTCCACAGTCATCGTAAGGTGACAACCCCCCT
>804c14482c36a4a2e42e4fe55499c7c7
TGAACGCACCTTGCGCCCCATGGTATTCCGTGAGGCATGCCTGTTTGAGTGTCACGTGAACCTCTCACTCGTGTCTTGCCAGACACGCAGTGGACTTGGACTGTGCCGTTGTTGGCTCGTCTTGAAATGCATTAGCTGTGCTGCGTGATTTCGGCCGCCTGGTGTGATAAATATCTACGCCAACTATGCGTCGTCATCCGTGAGCGTGGCTCATAGTTGTCTTCATTGACACATTTTAATG
>51e10b723f9fe7c7fa9a8c2d3005b608
ACATTGCGCCTGCTGGTATTCCGGTAGGCATGCCTGTTCGAGCGTCAGCAAAACCTCTCAGCAAAATTTTATTTTGTTGGTCATGGGCCGCGGAGGACTAGCCTAACAGCTGCTCCCGCCTTAAACTTGCTGCACGACCTCAAGCAATTGCTAGGTTAATGGAGTGGTGTTTACATTATATTCCAGCGATTACTGCAATGCTTGGTGGCGTTAAACCCAAAGTTGCCTTCTGGTGACTGAA
>79aeff9e0117f6b0ee024f9887845dfc
GTGAATCATCGAGTCTTTGAACGCACATTGCGCCCCCTGGCATTCCGGGGGGCATGCCTGTTCGAACGTCGTACGACCCCTCGGGCTCAGCTCGGTGTTGGGGGCTCGCGCGTCGCCCCCGGGCGGGGGCCGCGCCCCCCGAAAGGTAGCGGCGGAGCGTGCCGGGTCAGGAGCGTCGTGGCATACATTCGTGGCCTCGACCCGGGCGCCCCGGCCGGGAATCATTTTTTCCCCCACGACGGTTTC
>d8dfd63c6a924ac4f5d50ba0b7ae111f
TCGAATCTTTGAACGCACATTGCGCCCTCTGGTATTCCGGGGGGCACGCCTGTTCGAGCGTCATTGAACCAATCAAGCCCCGCTTGGTATTGGGCGGTCCTCCCCGGGAGGGGAGCCCCCGAAAGTCAGCGGCGCGGTCGTCCGGGGGAGAATGCACTGGGATCGTCTGATCGCCATTCTCGTCCACCGGGCGTCCGCCGCCGGGCAAACCGCCCCCGGCGCTCGCCGGGGCGCACTCAGA
>941ad1182d97aa545dd828be969d1a39
AGTATTCTTTTTCCAATAATTATTTTTTAATTTTTGGAGAGATTTGTAAAATCTCTTTTAAGAGTTTTATTAAATAGATTGCTTTAATTTTTATAGAAATGTTTGAAGTTCTCTATAAAAAACTTTGCAGAAAAGTATTTGAATGAAACTTTTGTTTCTCCCTGTACTAATTAAGCAAAGAGAGAATTAGTTTTTATAAAATTTTTTAAAGTTCATAACCATTAAAAAAGTTTTTAAAAAAACTTTTTGAA
>1f4d82913da2fd78fbadfc47442442d7
ATCGAATCTTTGAACGCACATTGCGCCCTTTGGCATTCCGAAGGGCATGCCTGTTCGAGCGTCATTATCACCCCTCGGGCCCCGTGCTCGACGTTGGACGGCCGGTCGGGCAACCGACCCCTCCTAAAGACAATGACGGCGGCCTGCGGTTCCCCCGGCACACTGAGCTTTTCACCGAGCACGTGTCGGACGAGGGCGCCCAGGACCCGGTCCTCTCCTTTCACTAGGAAACTTTTCGC
>f428c32d449388309f06d5b74040d2dc
ATTCAGTGAATCATCGAATCTTTGAACGCACATTGCGCCCCTTGGCATTCCGAAGGGCATGCCCGTTCGAGCGTCATTAAATCCAATCAAGCCTGGCTTGGTGTTGGGCGTCGGGGGTCCCCCGCGCCCCAATTTCACCGGCTGGCCGTCGCCCGTCGTAGCGTTGTGACACACTTCTCGCTACCGATGGGGCCGGACCACGCCGTTAGAACTTTTTGAATTTCCATCGAAATTTGACCAAGGTTGACCTCG
>7d901544ac96f8eb3b2ab885b904f94a
AATTCCGTGAATCATCGAATCTTTGAACGCACATTGCGCCTTCTGGTATTCCGGTAGGCATGCCTGTTTGAGCGTCAGCAAAACCCTCAGCAATAGCTGGTGTTGAGCAAGGAGTTCCGCTCCCTGCTTTAAAAGCTGATGCCGCAAACTTCTTGCAGTTGATAGAGTTGGTGTTTACATTTCTTCTATGAGACTGTCGGAAGGGAGCGGCCAAACCAAAGAGGTGTTCGCGCCTCGAAAGTTTGACCTCAGA
>ae49a5ca0e2143bd538e751c7cdfc15c
GATAAGTAATGTGAATTGCAGAATTCAGTGAATCATCGAGTTTTTGAACGCACACTGCGCCCCTTGGTATTCCGGGGGGCATGCCCGTTCGAGCGTCATTTCACCAATCAAGCCTGGCTTGGTATTGGGCCACGGGGGCGACCCGGGCCTCGAAGTCGTCGGCTGGAAAGCTCTGATCTCAGCGTCGTGGAATCCATTCGCCGACGAGAAGAGCGATTCGTGCCGTTAATACTTACTCAAAGGTTGACCTCGGATCGGGTAGGAATACCCGCTG
>a81b7d05d4e7c9b059f54ae32577bef3
ATTCAGTGAATCATCGAATCTTTGAACGCACATTGCGCCCTTTGGCATTCCGAGGGGCATGCCCGTTCGAGCGTCATTAAATCCAATCAAGCCCGGCTTGGTATTGGGCATCGGGACCCCCCCGTGCCTCAATTTCACCGGCTGGCCGTCGCCCGTCTTAGCGTTGTGACACACTTCTCGCTAGCGACGGACGTCGACCACGCCGTTAAACACCCCCGAATTTCCACGGAAATTTGATTAAGGTTGACCTCG
>c2ff19e70319a4ae7ea157774a05715b
TCTTTGAACGCACATTGCGCCTTTTGGTATTCCGAGAGGCACGCCTGTCTGAGCGTCAGCAAAACCTTCGGGAGTAGCTCTTTATTGAGTCCCCCCGGCGTTGGCGGCGGGCGGTCCCCCCGTGGGATCCCCCCGCTTAAACCTGGCGCGGGGCAAGTGCTGGTAGCGGCTTCAATAGTAGAGATATTTTTGAAAAAGCTTCCCGCCTTACCCCCTCAAAGCAGTAGATTTTCTACCCATT
>64edb772d88e82ceefe69d468e7ce6d7
ATAAGTAATGTGAATTGCAGAATTCAGTGAATCATCGAGTTTTTGAACGCACATTGCGCCCTTTGGTATTCCGAGGGGCACGCCCGTTCGAGCGTCATTTCACCACTCAAGCTTGGCTTGGTGTTGGGTCCACGGGGACAACCCGGACCTCAAAATATCGGCGGGAAAGCTCTGATCTCAGCGTTGTGAATCCAATTCGCTGGCGAGACGGGTTCTCCGTGCCGTTAAACTTCCATCACAGGTTGACCTCGGATCGGGTGGGGATACCCGCTG
>cade6916b154757baa752b729626e8aa
TGCAGAATCCGTGAGTCATCGAATCTTTGAACGCACATTGCGCCCCTTGGTATTCCGAGGGGCATGCCTGTTCGAGCGTCATTATCACCCCTCAAGTTTCGGCTTGGTGTTGGACCTTGGTTTAGTGATAAACCATTCTCAAAGATAGTGACGGCGTCCCAGAAGGAACCCGTACGAGGAGCTTTTTTAAGCATGTACGAGGCGTGATTCTGTTGGCGATCGTCCTTAACATTTATACAAGTGTTGACCTCGGATCAG
>34fb977016c18dbd6af95cd8af19d5b3
GAATCTTTGAACGCCCATTGCGCCCTCTGGTATTCCGGAGGGGATGCCTGTTCGAGCGTCATTATCACCCCTCAAGCCCGGCTTGTTGTTGGACGTCAGGCGGCGGCACACCCGCTCCCGCCCGTCTCAAAGGTAATGACGGCGTCTGTGAGGACTCCTGTACACTGAGCTTTCGGGCACGTACTAGGCTAGAAATCCAGACCCGGTCGCCGTCCCCCCCGCGGGGACAAAATCTTTACAA
>4a60711f08b99524d5fd195cb9cba6d6
GATAAGTAATGTGAATTGCAGAATTCAGTGAATCATCGAGTTTTTGAACGCACATTGCGCCCTTTGGTATTCCGAGGGGCACGCCCGTTCGAGCGTCATTTCACCACTCAAGCCTGGCTTGGTGTTGGGTCCACGGGGGCGACCCGGACCTCAAAGCGTCGGCGGGAAAGCTCTGATCTCAGCGTTGTGAATCAAATTCGCTGGCGAGAGGGGCCTTCCGAGCCGTTAAACCTCCATCAAAGGTTGACCTCGGATCGGGTGGGGATACCCGCTG
>a8c46423d3184a0941d896635687d168
ACGCAATTGGCGCTAGGTGGTTACCCACCTAGCATGTTTGTTTCAGTGTCTCGTTTTCTCCTAACCCAAATCATAATGTGAGAGATGCCCTTCTCTTGCTAAGTATGAAAGCGCTCTGAGCTCTGCAGGCGGACTACTTCGGTGGACCGCACTCAATGCAGCAGTCACATTTCACAATGTGAACTCATTGAGAGTTGAGTCAGCGTATCTCGTATACAAGCGCTTAGACCTCTAAACTAT
>47d90f754c7ff26ea020cda0ba92bf58
TTTGAACGCACATTGCGCCCTCTGGTATTCCGGGGGGCATGCCTGTTCGAGCGTCATTACACCACTCAAGCTCAGCTTGGTATTGGAGGCTCGCCCCGCGTGGGGCGCCCCCGAAAAGCAGCGGCGGTGCAGCCGGATCTTCCCAGCGCAGTAACTTTTAAAACCTCGCTACGGAGCCCGACTGTGCCAGCCGGACAATATGCGTTCTCCCCTCCGGGGGGGAATGCACCCCTTTTCAAT
>41db7f19f7e246a3c9dc0fc76095e143
ATCATCGAATCTTTGAACGCACATTGCGCCCGCCAGTATTCTGGCGGGCATGCCTGTCCGAGCGTCATTTCAACCCTCATGCCCCCAGTGCATGGCGTTGGGGATCGGCGTGGCGTCCTCCGGGACGCTGCCGGCCCCGAAATTCAGTGGCGGTCTCGCTGTAGCCCTCCTCCGCGTAGTAGCACAACCTCGCGGCCTGGAGCTCGGCGGTGGCCATGCCGTAAAACACCCCACTTCTGAAA
>e35559e55f010c61d47c89875f4a4924
GAAATGCGAAAAATAATGTGAATTGCAGAATCCAGTGAATCATCGAGTTTTTGAACGCACATTGCACCTTTTGGTATTCCGAGAGGTATGCTTGTTTGAGCGTCAGTATCCTCTCCCCTCGGGGGTTTTGGAGTTCGAGTCGAGCTCTCAAATACTGGCAAAAGCGCAATAATATTCCGCGCAAAGACATACTCTTCTATTTGACCTCAAATCAAGCAAGATTACCCGCTGAACTTAA
>adb17456cb48796adb51e9f73a6db7b1
TTGCAGAATTCAGTGAATCATCGAATCTTTGAACGCACATTGCGCCCTTTGGTATTCCGAAGGGCATGCCTGTTCGAGCGTCATTATCAACCATCAAGCTCGGCTTGTTATTGGGTTCTTTATCGGTGAAACGATAGGCCTCAAAGATAATGGCGGTGTCATGATTAGACCCCAGGTGCAGCGAGCTTTAAGCATACACTGAGGTGGTCGTTATGGCCCGGCCTTCCTTTTTTATTTCTAAGGTTGACCTCGGATCAGG
>50c32b9922a548c70d95acaae92b05be
TTCCGAAGGGTATTCCTGTTTGAGTGTCATTAAATTCTCAAGTCAATCAAGTGTTTACATTTGAATGATTTGGATTCTGAGGGTTTCTGTTGGCTCTAGTAGTCGACTCCCTTTAAAAGCATTAGTGGCTTGTCGATCCCCATTATTGGTGTGATAGCTCTATCTACATTTATAATGGCAAGGTCATACAATGGCAATGTAGCTGCTTTCGAACAGTCTAGTTTACTGGACAATTTGAACC
>910d07710702221e52f543b2ed704b72
GATAAGTAGTGTGAATTGCAGAATTCAGTGAATCATCGAATCTTTGAACGCACATTGCGCCCCTTGGTATTCCATGGGGCATGCCTGTTCGAGCGTCATTTGTACTCTCAAGCTTTGCTTGGTGTTGGGTGCTGTCTTTCAAGACTCGCCTTAAAGGAATTGGCAGCCAGAATATTGGAATGGAGCGCAGCACAATTTGCACTCTTACCAGCTATATCTGGCATCCAGAAGCCCACATATCGCTTGACCTCGGATCAGGTAGGGATACCCGCTG
>9000f075fe1b82c0961f700ba4a27ceb
GAAGGGCATGCCTGTTTGAGTGTCATTAAATTCTCAACCTTGAAAGGCTTGTCTTTTCAATGGCTTGGATGTGAGGGTTTTGCTGGCTTCCTTCAGTGGATGGTCTGCTCCCTTTAAATGCATTAGTGGGATCCTTTGTGGATGGTCACTTGGTGTGATAATTATCTACGCCGTTTGTACTGTGAAGCAAAACTTGTGGGAACCTGCTTATAACCGTCTGTAATGGACAACTTTTTTGAAC
>8d5b0a5bffe13725c1e25deb3159ae02
TTTGAACGCAACTTGCGCTCCTTGGTATTCCTTGGAGCATGCCTGTTTGAGTATCATGAATTTCTCAAGTCCCCAGAGCTTTGGCACTGGTGGCTTTGGACTTGGAGGCTGCTGGTCAACAGCTCCTCTCAAATGTATTAGCTGGAACCTCATGTGTATTACCGGTGTGATAATATCTGCTCCGTTTGATCACAAAGTGGGATCTGCTTCTAACAGTCCAGTTCTTGGACAAATCATGAC
>2a2fdd3cdfd4cd89af30a93c01fe4be8
AGCGAAACGCGATAGTTAATGTGAATTGCAGAATTTAGTGAATCATCGAGTCTTTGAACGCACATTGCGCCTTTTGGTATTCCGAAAGGCACGTCCGTTCGAGCGTCATTAACACCATCATGGAGCAATTCATGGTATTGGGGGCGGTCCGCCGCCCTTTGAAATTGAGACCGGCAGTGTCAACTAGTAACTTTCTGTTGAACAGCCGCGAATTGGCTCGGGACCACGTCCCTCGCCTTGCTCTTGACCTCGAATCGGATGAGGATACCCGCTGAACTTAAGCA
>3f39fe4703775c55a07b79ab8e0b5ac4
AATGTGAATTGCAGAATTCCGTGAATCATCGAATCTTTGAACGCACATTGCGCCCTTTGGTATTCCGAAGGGCATGCCTGTTCGAGCGTCATTGCAAATCTCAAGCATTGCTTGGTATTGGTTATCGTCCCCAGACGTAGCCGAAATTCCGTGGCGGTCCAGCGAGACTTCAAGCGATCAAGATTTCATATCCCGCTTTGCAAGCACCTCGCAGGTTCAGCCAGTCAAAATATTTATCACGATTGACCTCGGATCAGGTAGGGATAC
>834a695e183fff134c4ee0ef874b599a
GCAGAATTCAGTGAATCATCGAATCTTTGAACGCATATTGCGCCCGCTAGTATTCTGGCGGGCATGCCTGTTCGAGCGTCATTTCAACCCTCAAGCAATGCTTGGTGTTGGGGATCAGCCCGTCAAGGGCTGCCCCCGAAACTCATTGGCGGTCTCGCTGTCGGCTTCCATCGCGCAGTAGCACAATCTCGCCCTGGAAAAGCAGCGCGGCCCTGCCGTAAAACACCCCAAATCTTATACAGGTTGACCTCGAATC
>ca10e4b26c20b9eb7c864240acad4d59
TCTGTTTGAGAATCAGTTTAACCCTCACACTCTAACAAGTGTGGAAATGAGATTTCTCCTTAAAACCGAGTATCTTTAAACTGATTACCAACACTTGTTTATCAATACTTTTGTTAAACGGCAAGATTACTGGATGGTTTTAACCGTTCTTTACTTTGCTTACTAGACAGTTGAGGCGATTACATTTAAGTTGGCTAAAAAAGTTATACGAAAGTCCTTTTTGAAAAAAAAGGCTTTTAAG
>98098462706186b09620636855d673c7
AGTAATGTGAATTGCAGAATTCAGTGAATCATCGAGTTTTTGAACGCACACTGCGCCCCTTGGTATTCCGGGGGGCATGCCCGTTCGAGCGTCATTTCACCAATCAAGCCTGGCTTGGTATTGGGCCCCGGGGGCGACCCGGGCCTCAAAGTCGTCGGCTGGCGAGCTCTGATCTCAGCGTCGTGGTTAAACAAATTCGCTTTGCAGACGAGTGACCCGTGCCGGTAAGCACTTATCTAAAGGTTGACCTCGGATCGGGTAGGAATACCC
>0695fd6dd8375ce301f38be4a4795c7a
ATGCCTGCCTCAGCGTCTTGCCAACCCCTCTCCCCACCTCGAACGGGTGGCGGAGGACCTGGTCGTTTCGATCCTCCGATCGAATCGGTCGAAATGCAGAAGGGCCTCCCGCTCACCGGGGCCGCCGAAAGGTAGTCGAAGCCGTCGGCGCCCGAGCGTGGAAAGTCCCTGGCCGGCCGGAGAAACTCCAATCTGACA
>13ae00a2551c79dd6bd30b6da3bf3a07
TTCAGTGAATCATCGAATCTTTGAACGCACCTTGCGCCTCTTGGTATTCCGAGAGGCATGCCTGTTTGAGTGTCATGAAACCTCAATCCCCACGGGTTTTTCCCGTGTGGACTTGGACCTGGGCGTCTGCCTCCCAAGGCTCGCCTCAAATGACTCAGTGGGACCGTTGCGACCTACGCCTGACGTGATAAGTTTCGTCCCGGCCGGTCATGGCGCCCGCTCACAACCCCCCATCTTTTGACATTGACCTC
>1329bda4b8d3872dcdab263c2bf0d24f
ATAAGTAATGTGAATTGCAGAATTCAGTGAATCATCGAATCTTTGAACGCACATCGCGCCCTTTGGCATTCCGAGGGGCATGCCTGTTCGAGCGTCATTACACCACTCAAGCCTGGCTTGGTATTGGGCGAGGAGGTCCCCTCCCGCCCCAATTTCGTCGGCTGGACCGTCCGTATCTCAGCGTTGTGGTATTAAGTTCGCTGACGAGAGGGATGGCCCGCGCCGTTAAACATTTCTGAAAGGTTGACCTCGGATCAGGTAGGGATACCCGC
>f85bab182bba55c9d6750d5f43550498
AATCATCGAATCTTTGAACGCACATTGCGCCCTTTGGTATTCCGAAGGGCATGCCTGTTCGAGCGTCATTTCAAACCCTCAAGCTTATGCTTGGTGTTGGGCTATTGTCTTTTTTTGCAAAAAAGGAGACATGCCTGAAACTCATTGGCAGTAGCGCCTAACTCTTCAGCGTAGTTATTTTCATTCCGCTTTAGTAGGTTAAGCATTACCAGCCAGATGAACCCCCCCAATTTTTCTATGGTTT
>c27fa31d5667337608ac0a34b6ff20df
AAGTAATGTGAATTGCAGAATTCAGTGAATCATCGAGTTTTTGAACGCATATTGCGCCCTTTGGTATTCCGAGGGGCACGCCCGTTCGAGCGTCATTTCACCACTCAAGCCTGGCTTGGTGTTGGGTCCACGGGGGCGACCCGGACCTCAAAGTGTCGGCGGGACGGCTTGGATCTCAGCGTTGTGGCAATCAAATCCGCTGGCGAGATGGGCCGTCCGTGCCGTGAAACTTCCATCACAGGTTGACCTCGGATCGGGTGGGGATACCCGC
>2ee18cc8d16668624a5241615848ef9b
ACGCATCTGGCGCCTAATCTAAAGTTAGGCATGCTTGTTTCAGTGTCTGTTGAAAGACTTACATACCTTAATGTGATTGATCTCTGTGAGTGAAGGTTTCCTTCTACTCAATTAGTGGATCTCTCATGAAAAGGAGGTGTCGAGTCCACATCACTCGTTAAACCCAATGATGTAGTCACATGACTTCATGTGAACTCATTGGCGGAGTTGTGGTTTACTCGGCTAAATAAGAATTTCTCCACATGA
>21b5d9f768f6006636815a66d3df3280
ATCAGTAAACACCTCAATTCTTATCAAGAGTTGGATTTGAGCGAACCCAACTAGGGAAGTTGAAATTCCTAAAGGGCGGGTTGCTTGAAATGCAGGTGCAGCTGTAACAAGATTTCAGACTGAGCTAAAAGCATATCCATTTAGTCCGCTTTTGGTGGATTATCTTTATTTGCTGCAGCTACTCTAAGGTCGTCTTGTATGAGCCTGACTGATGCAGGATTTTTGAAGTTTGATTCAAAA
>e424ba20812709a44a73fe7cb872e48c
TGCAGAATTCAGTGAATCATCGAATCTTTGAACGCACATTGCGCCCTCTGGTATTCCGGAGGGCATGCCTGTTCGAGCGTCATTTCAACCCTCAAGCCTGGCTTGGTGATGGGGCACTGCTTCGAGAGGAGCAGGCCCTGAAATCTAGTGGCGAGCTCGCCAGGACCCCGAGCGCAGTAGTTAAACCCTCGCTCTGGAAGGCCCTGGCGGTGCCCTGCCGTTAAACCCCCAACTCTTGAAAATTTGACCTCGGATCAG
>010aea34fe5f9f250db8826d45803a97
AAATTATCAAACTCGTGATGTTTTTTTTTTTTTGCTTCACGCAGTCTTGGATTTTGGAGTTTGCGGGTCTCCTGCTTCTCTTGAAATGCATCAGCAGAATTCTTTTGAGCTGCCTCGGCGTGATAAATATCTACGTTGACGGTCAGATTGAATGTACAGAGCTCTGCTTACAATCGTCTGTCTCTCAGACAAACCTTCAGTGACAA
>d5dae143b6cd8659e87a6447a6a195c8
CATTGCGCCCATTGGTATTCCGATGGGCACGTCTGTTTGAGCGTCATCGCAACCCTTCGGCTGGACTGGCTTTTTGGCCGGTCCGCCGGTGCTGAGCTTGGCCGCCCCGCCTCCGCGGCGGGAACCCCGGCTTTAAAGTTGCACGCTCTGCGGGTCCAGCGAACCGGCAAAAACATAGTAGAACCTTCCAACTGTTTGAGCCAAAGGTTGGGCTTCCGCCTGAACAAACCATCACATTGA
>f9aef55dca230b84ad0b88d0a437a05e
GTCATCGAATCTTTGAACGCACATTGCGCCCCTTGGTATTCCGAGGGGCATGCCTGTCCGAGCGTCATTATCACCCCTCAAGCCCCGCGCTTGGTGTTGGAGGGCCCCGTCGGGCGTACCGCCCGACCCCTCCCAAAGGCAATGACGGCGGTCTGTGGAACCCCCGGTACACCGAGCTCCTTCCAGGGCACGTACCGGACCAGGGCGCCCAGGCGACGGTCTCTCTCTTTCTTAACCAAAAG
>83332cfd0cd2680dfbd09e0cab735480
ATCCGTGAGTCATCGAATCTTTGAACGCACATTGCGCCCTCTGGCATTCCGGAGGGCATGCCTGTTCGAGCGTCATTATCACCCCTCAAGCCCGGCTTGTTGTTGGATGTAGCGGTAAACGCTCTTCCCAAAGATAATGACGGCGTCTGTGAGGACTCCTGTACACTGAGCTTTCGGGCACGTACTAGGCTAGAACTTCAGACCCGGTCTTCGTCCCCTCACAGGGACACTTCTTTTACAAGGTTGACCTCG
>915246eb3f868f62108640ff1ae18aaa
AATTCAGTGAATCATCGAATCTTTGAACGCACATTGCGCCCTTTGGCATTCCGAAGGGCATGCCCGTTCGAGCGTCATTAAATCCACTCAAGCCTAGCTTGGTATTGGGCGCCGGGGACTCCCCGCGCCTCCATTTCGCCGGCTGGCCGTCGTTTGACTTAGCGTTGTGACACATGTCGCTAACGACGAAGGCGGACCGCGCCGTGAGAATTCTCTTGGGTATCACTCGATATTCAGTAAAGGTTGACCTCGG
>9d845d081140e27ea4f6471f9001fc07
AATTCAGTGAATCATCGAATCTTTGAACGCACATTGCGCCCTTTGGCATTCCGAGGGGCATGCCCGTTCGAGCGTCATTAAATCCAATCAAGCCTGGCTTGGTATTGGGCGTCGGGGTCTCCCCGCGCCTCAATTTCACCGGCTGGCCGTCGCCCGTCTTAGCGTTGTGACTTTTGTTTCGCTAGCGATGGGAGGGGACCACGCCGTTAAACCGCACAAGTTTCAATCGAAATTTGATTAAAGTTGACCTCGG
>4056b845135c2fd049ffaa61d3ab01b2
GATAAGTAATGTGAATTGCAGAATTCAGTGAATCATCGAATCTTTGAACGCACATTGCGCCCTTTGGTATTCCGAAGGGCATGCCTGTTCGAGCGTCATTACACCAATCAAGCCTGGCTTGGTATTGGGCCCCGGGGGCGACCCGGGCCTCAATGTGACCGGCTGGAGCGACCGAATCTCAGCGTTGTGGCAATCAGTTCGCTGGCGAGACGGGGGCTCCGCGCCGTTAAACCTCTCTAAGGTTGACCTCGGATCAGGTAGGGATACCCGCTGA
>7b3bbd86efb27ef785790d4816673bc9
TTGCAGAATTCAGTGAATCATCGAATCTTTGAACGCACATTGCGCCCCTTGGTATTCCATGGGGCATGCCTGTTCGAGCGTCATTTGTACCTTCAAGCTTTGCTTGGTGATGGGTGTTTGTCCTGTCCTTTGTGACTGGACTCGCCTTAAAATTATTGGCAGCCGGCATATTGGCCTTTGGAGCGCAGCACATTTTGCGATCTAAGCCTGTATACTGGTATCCATGAAGCCTTTTTATCACTTTTGACCTCGGATCAGG
>95c167f00a2091314622272e6ec9da35
CGTTAGTATTCTAGCGGGCATGCCTGTTCGAGCGTCATTTCAACCCTCAGGCCCTGTTCTGCCTGGTGTTGGGGCCTCTACAGCGCCGACGCGCTGTAGTCCCTCAAAGTCAGTGGCGGGCTCGCTACGGCTCCGAGCGCAGTAGAATTATTTCGTTTCTCGCTATGGAGGTCCGCGGCGGGTGACCAGCCGTCAAGACGAGGCCTAACTCCCCCACGGGAGCGGCCTCACCCACAAACAT
>f127d235a97a953f6e0f981b54ad0888
ATTGCAGAATTTAGTGAATCATCGAATCTTTGAACGCACATTGCGCCCCTAGGTATTCCTTGGGGCATGCCTGTTCGAGCGTCATTTCAACCCTCAAGCCCAGCTTGGTATTTGGGTGCTTGTCCTGCCCCCCGCAGCGACTCACCTCAAACTCATTGGCAGCCCGCATCCGCCGGCCGTGAGCGCAGCACAAACGCGCTCGAGGCACGGGCGGATCGGCTCTCCAGAAGCTACCACCCCATGTTGACCTCGGATCAGG
>22bda8df953f19a7ba27dfac284b252e
ATTCAGTGAATCATCGAATCTTTGAACGCACATTGCGCCCCTTGGCATTCCGAGGGGCATGCCCGTTCGAGCGTCATTAAATCCAATCAAGCCTGGCTTGGTCTTGAGCGTCGGGGGCTCCCCGCGCTCCAATTTCACCGGCTGGCCGTCGCCTGTCTTAGCGTTGCGACATACTTCTCGCTAGCGACAGGAGCGGACCACGCCGTTAGAACCCCCCAAATTTCAATCGAAATTTGATTAAGGTTGACCTCG
>577e51469e9c73f8b88b71911c93a2a6
CGAATCTTTGAACGCACATTGCGCCCATCAGTACTCTGGTGGGCATGCCTGTTCGAGCGTCATTTCAACCCTCAGGCCCTGTATTGCCTGGCGTTGGGGCTTTCTGCGGGCACCTCTTTAGGTGTCTACAGGCCCCCAAGATCAGTGGCGGATCCGCTGTGGCTCCGAGCGTAGTAGTTTACTTTCTCGCTTAGGAGACTCGGCGGTCTCCAGCCGTGAAACACCACTGTATTTTTAAAA
>20df570bcb956c0b06938b3432eaa01c
CTCCTTGGTATTCCATGGAGCATGCCTGTTTGGGTGTCACGTGAAATCATCATCCTAGGTGAAACCTCGGTTTCGTCAAGTGATGGACTTGGACTGTGCCGTTGTTCCACCTTCGGCTCGTCTTGAAATGCATTAGCCACGATTGTCGTCTGGTACACTCGGTGTGATAGACATCTACGCCGTGAGTGCTCAGGTTGAGGTGGCTCACAGTCTCCTCTTGTGAGGAAAAACACCTTTACG
>e225b59108b970e77f8c467acff0751f
TTGCGCCCTTTGGTATTCCGAAGGGCATGCCTGTTCGAGCGTCATTATCACCCCTCAAGCCCCCTCTGGCTTGGTGTTGGACGGCTTGGTCGTACACTTCGGTGGAGACCCCTCCAAAAGACAATGACGGCGGCCTCGTAGGACCCCCGGTACACTGAGCTTCTTCATTGAGCACGTACTGGAATTCGGGTGCGCGAGCCCCGGTCTCCTTCTCTCCCGCCCCGCGGGAAAGTCATCTCA
>0e5292d01b87de3dfaf6ede02df8037c
ATGCGATAAGTAGTGTGAATTGCAGAATTCAGTGAATCATCGAATCTTTGAACGCACATTGCGCCCCTTGGTATTCCGGGGGGCATGCCTGTTCGAGCGTCATATAACCCTCAAGCTCTGCTTGGTGATGAGCGTTGGCTGCCTCGCAGCCTCGCTCCAAAGGCATCGGCAGCGGTCTCGCCAGCGCCTCGCGCAGCACACGCGCGCACGGTCAAGGCGGCCGCCCCCGCACAGTTCCACCATTTGACCTCGGATCAGGTAGGGATACCCGCTGAACT
>b8892042ff103d7c05cd0076c65f39a7
AGATTTCAGTGAATCATCGAGTCTTTGAACGCACATTGCGCCTCTTGGTATTCCTCGAGGCATGCCTATTCGAGCGTCGTTTCGTCCCTCAAGCGCGAGCTTGGTGTTGGGGACCGCCCCTGAGACACGGCGGCGGCCCTTGAATCCATCGGCGGTGCCGGTGCGGCCTGGAGCGCAGCAGCGATGCGGCTCCTCAGGCGGCGCCCGCCCGGCCGGACGAACCCACGAAACTTTTTCCGAACGTCGACCTCGAAT
>a1bb2fe52ff40cc6b12b6a49fa2f3bb8
ATTCAGTGAATCATCGAATCTTTGAACGCACATTGCGCCCTTTGGCATTCCGAGGGGCATGCCCGTTCGAGCGTCATTAAACCCACTCAAGCCTGGCTTGGTGTTGGGCGTCGGGGTCCCCCCGCGCCTCAATTTCACCGGCTGGCCGTCGCCCGTCGTAGCGTTGTGACACACTCTCGCTGCCGACGGGGCCGGACCACGCCGTCAGAACCCCCCCCGAATTTCCGTCGAAATTCGATTAGGTTGACCTCG
>1cdef8534c88a7e6a709eadf06379bdd
AATGTGAATTGCAGAATTCAGTGAATCATCGAATCTTTGAACGCACATTGCGCCCTTTGGTATTCCGAAGGGCATGCCTATTCGAGCGTCATTATCACCCCTCAAGCTTGGCTTGGCCTTGGGCCCGCGTCGTCTCGCGACCGGCCCGAAAGATAATGGCGGTGTCGAACGGACCCCTCCGGTGCAGCGAGCTTCGGCACGCACCGCGAGGCCCGTCGGCGTCGGTCGTACCCCTCCTTCAGGTTGACCTCGGATTAGGTAGGAATA
>f319be7dfa158309b67b4bc14b63dc88
TTTGAACGCACATTGCGCCCATTGGTATTCCGATGGGCACGTCTGTTTGAGCGTCATTACAATCCTTCGGTATGGATTTGCAAGAATCTGCACCGGTTGTGAGCTTCGGCCTTCACCGGCCGGGTTTTAAAGTGGCACGCTCTGCGGGTGACTTAACCTGAACGAACATAGTAGAATCCATTCAACCTGTTTCACTAAGGGATGGTCAGCTCCGCCTGAACAAGAACCTAAATTTTCTAAG
>f6ff2c09e98ab33bb9547bbd8d050b21
GCAGAACTCTGAATGATAAATGTTTGAACGCACATTGCGCCAGCCCTTGGTTGGCATGTCTGTCTGAGAATCTTTAAGGTTACATTCAACAACAAAGTATTGTTTGTTGGCTGTTTGACAATCATGCACGTTGCTGCATTTGTCGAAATATATATCTACCCAATAAGCTATATAGGCTATATGGGCTATGGGCTATGGGTATCGACAAACTCGGTACCTAGAGACTTAGACAACACAAAGAACTTGGTCTCAGATCA
>29a3de915964d06d155c044524e022bc
AGAATTCAGTGAATCATCGAATCTTTGAACGCACATTGCGCCCTTTGGTATTCCGAAGGGCATGCCTGTTCGAGCGTCATTATCAACCGTCAAGCCTGGCTTGTTATTGGGTGCTTATCGTTTTGACCGATATGCCCGAAAGATAATGGCGGCGTCAAGATTGACCCCCGGTGCAGCGAGCTTTAAGCATACACTGAGGTGGTCTCCTTGCGCCTGACCTCTGTTAAATTGTTAACTGTAAGGTTGACCTCGGA
>6549ce8a41866cfcc1cabced3e993258
AATCCGTGAGTCATCGAATCTTTGAACGCACATTGCGCCCCTTGGTATTCCGAGGGGTATGCCTGTTCGAGCGTCATTATCACCCCTCAAGCCTAGGCTTGGTGTTTGGACCCTGGGTCTGGGCTACCAGACCGGTCTCAAAGATAGTGACGGCGTCCGGAAAGGAACCCGTACGAGGAGCTTCTAATCAAGCATGTACGCGGCGTGATTTCGTGGACGACGGTCTTTACCATTATACCAGTGTTGACCTCGG
>7bf56ba152fb80c9f6d0a2be57860001
AAGTAATGTGAATTGCAGAATTCAGTGAATCATCGAGTTTTTGAACGCACACTGCGCCCCTTGGTATTCCGGGGGGCATGCCCGTTCGAGCGTCATTTCACCAATCAAGCCTGGCTTGGTGTTGGACCCCGGGGTGGACCCGGGTCTCAAAGTCTCCGGCTGGAAAGCTACCGATCTCAGCGTCGAAAATTTTCTCGTAGAGGTGTCAGGTCTTTCCCTTGCCGTTAAACATTTCATTTCAGGTTGACCTCGGATCGGGTAGGAATACCC
>bc369d7e1d2db0680746c7111da4adf6
AGTGAATCATCAAGTTTTTGAACGCACATTGCGCCCTTTGGTATTCCGGAGGGCATGCCTGTTCGAGCGTCATTACAACCCTCAAAAAGTTACTTTTTTGAAGTTGGGCGTCTTTGTCCCCCCGTTTTCTCAGGAGGACACGCCTTAAAAACAGCGGCGGTTGCACAAAAACGCTGAGCGTAGTAGAAATTCTCGCCCACGCGTGGTTGTGTTACCTGCCGGAAAACACCCATATTTTCTATGTTGAC
>8633bca0622c3bc382017dd4784fd45f
TGAATTGCAGAATTCAGTGAATCATCGAATTTTTGAACGCATATTGCACCTTAGAGTATTCTTTAAGGTATACCTGTTTGAGCGTCGTTTAAGACATAAAGCTTTGCTTTTTTGCTAGACTTTGGCTGGATATTTCTCCAGCCAATTTCTGAAACAGAGTGGCGTTATTTTGTTAGCCGAAACACAGCGAAAATGTGTACTAAGTTGACAACATGTAACTTGCCCATGAACATAATTATTTGTTCGACCTCAAATCAAGTAA
>f64fcee61f873a5a2929c30fd69cb6a2
GGGGGGCATGCCCGTTCGAGCGTCATTAAATCCAATCAAGCCTGGCTTGGTATTGGGCGCCGGGGAGTTCTCGCGCCTCAATTTCACCGGCTGGCCGTCGCCTGTTTTAGCGTTGCGGATGGGAAACTTCGTTAAAATCGAGGAGCGGCCATGCTGTTAGATTTTCACCCGCTGGCTTGTCGCCTGTTGCAGCGAGCAATTGAGGAGCAGGTCACACGGGTAAAGTCGCCATTTTCATTAA
>eaf4e73ead626025bfcec8b37568a9c4
CCTTGCGCCCTTTGGTATTCCGAAGGGCACACCTGTTTGAGTGTCATTAATTTCTCAACCCTATCATTTTTTGTTAGTGGCTGGATGCTGAGCGTTGCTGGACTATTTCAGTTCAGCTCGTTTTAAATTTATGAGCAGGCTCCTACCATTTCGGACTGACTCAACGTGATAAGTAAATTTCGTTGAGGACGCTTTGGCGGCCGAATTGTAGGGAAATGCCGCTACTAGTTCAATTTACAT
>d9dca20bb74328a33a8249ed1e71caf8
AATGTGAATTGCAGAATTCCGCGAATCATCGAATCTTTGAACGCACATTGCGCCCTTTGGTATTCCGAGGGGCATGCCTGTTCGAGCGTCATTTACACTCTCAAGCTCTGCTTGGTATTGGAGGCCGCCCCGGCGGGGCGCCCCCGAAACGCAGCGGCGACGTAGCTGGATTCCTGGCGTAGTGACATTACTTTCGCCCTGGAGACGGTCGTGCGTCCGCCGGACAACGCCCCTATTCTGAATCGACCTCGGATCAGGCAGGACTAC
>1679907be9c0a7ba6a0c2bb030e5e493
GAAATGCGATAAGTAATGTGAATTGCAGAATTCAGTGAATCATCGAATCTTTGAACGCACATTGCGCCTTTTGGTATTCCGAAAGGCATGCCTGTTTGAGTGTCATATAGACTCTTATACCTAGTTTTCTATGTATGAGCTTTGGACGTTGCCATTCTGTGGCTCGTCTTAAATGTCTAAGTGGAATGCGTAATAAGTTTTCGCTCCCTCCACTCTAATACTCTTTAGTTTAGACCTCAAATCAGGTAGGACTACCCGCTGAACTTAA
>cb804a26eae7ff1e96aecc7aab45e530
TCAGTGAATCATCGAATCTTTGAACGCAACTTGCGCTCTCTGGTATTCCGGAGAGCATGCCTGTTTGAGTGTCATGAAATCTCAACCATTAGGGTTTCTTAATGGCTTGGATTTGAGTGTTGCCAGTCTCTGGCTCACTTTAAAGGAGTTAGCGAGTTTAACAATGTCGTCTGGCGTAATAAGTTTCGCTGGAATGGTATTGTGAAGCGCGCTTCTAATCGTCTTCGGACAATTACTTTGACTCTGGCCT
>a61e3105857c11d251eca59b427e95da
AATTCAGTGAATCATCGAATCTTTGAACGCACCTTGCGCCCTCTGGTATTCCGGAGGGCATGCCTGTTTGAGTGTCATGTAGACTCAATCCCTCGGGTTTCCGAGGAGATTGGACTTGGGTGTTGCCGCTCTGCCGGCTCGCCTTAAAAGACTTAGCGGGATAGCACCGTAGTCGGCGTAATAAGTTTCGTCGGTGAAGGTTGTGATGACTGCTTACAATCGCCCTCGGGCAATTTTTGACTCTGACCTCAAA
>d4dcd85d77571f9c0b27315fcae92e53
GCGATAAGTAATGTGAATTGCAGAATTCAGTGAATCATCGAGTTTTTGAACGCACACTGCGCCCCTTGGTATTCCGGGGGGCATGCCCGTTCGAGCGTCATTTCACCAATCAAGCCTGGCTTGGTCTTGGGCCCCGGGGGCGACCCGGGCCTCAAAGTCGTCGGCTGGAAAGTCTCAATCTCAGCGTCGTGAATCAATTCGCCGAAGAGAGGGACGGTCTGCGCCGTTAAATTTATCTCAGGTTGACCTCGGATCGGGTAGGAATACCCGCTGAA
>d492385587fc81504175187f150ac9d5
AACGCACATTGCGCCCGCCAGCATTCTGGCGGGCATGCCTGTTCGAGCGTCATTTCAACCCTCGAGCCCCCTTCCCTTCTGGGCAGGCGGGCCCGGTGTTGGGGAACGGCCCTCCCGTACTGCGGGGGCGGCCGTCCCCGAAATCCAGTGGCGGTCACGCCGCGGGCTCCTCTGCGTAGTAGCAACACCTCGCATTTGGGACCCGGCGCGGCCACGCCGTAAATCAGACGAATTTTCTGAA
>c6199bc0e23edeeac7caefe4ed874fb9
GAAATGCGATAAGTAATGTGAATTGCAGAATTCCGTGAATCATCGAGTTTTTGAACGCACATTGCGCTCCTTGGTATTCCGAGGAGCACGCCTGTTTGAGCGTCATTTCACTCTCCCCTCGGGGGTGTTGGATGCGGCCGCGGCCACGTCTTAATGCGATCAGCGACGACCGATGAACACTCGTCAAGTCGTCTTGACCTTTTAAAGTTGACCTCAGATCAGGCGGGGATACCCGCTGAACTTAA
>4b8700b09ef8d25b27e76bdb15748443
GATAAGTAATGTGAATTGCAGAATTCAGTGAATCATCGAATCTTTGAACGCACATTGCGCCCCTTGGTATTCCGGGGGGCATGCCCGTTCGAGCGTCATTTCACCACTCAAGCCTGGCTTGGTGTTGGGCCACGGGGGCGACCCGGGCCTCAAAGTCGTCGGCCGGACGGTCCGAATCTCAGCGTCGTGGCAACTATTCGCTGGCGAGACGGGCGATCCGCGCCGTGAAATTCATTCACAGGTTGACCTCGGATCGGGTAGGGATACCCGCTGA
>a486fd9daceebb3912de58ee7556ef3b
GTTTGAGCGTCATTGAAAACCTTCCGGTCCCCGGATTTTTTTAAAGTCCGCGGGCACGGGTTGCTGGCGCGGGGATGCCGGTCACCGTGCTTCGGCTCGGCTTGACCCTCCCCCGCTTAAACGCGGAGGAAAGCTAGCGGGCATGTGCCCCCATCGCGAACGACTCGTAGTAATATTCCTGTCGTTGCCAGCTTTGGGGCTCGCCCGCCTATTTAAACCGCGGGGAAATACCCCCAGAAC
>e962fb99edec9b2324f1c0c7b30cbb38
TTCAGTGAATCATCGAATCTTTGAACGCACATTGCGCCCTTTGGTATTCCAGGGGGCATGCCTGTTCGAGCGTCATTAAAAACCTTCAAACCTCGGTTTGGTGTTGAGGGCGTGCCTGAGATGGGCCCCCTCGAAAGTCATTCCGTGTGCCACTGGCCACCGGCGTTCCGAATCCATCGACGTCAGGGTGAGCCTTTTGGGGAACACGTTTTGGCGGAGCCTAGCGGCTCCCCATCTCTCCAATTGACCTC
>362ab12a72b98172fbaae60868d2eeda
GAAACGCGATATTTCTTGTGAATTGCAGAAGTGAATCATCAGTTTTTGAACGCACATTGCACTTTGGGGTATCCCCCAAAGTATACTTGTTTGAGCGTTGTTTCTCTCTTGGAATTGCATTGCTTTTCTAAAAAATCGAATCAAATTCGTTTGAAAAACAACACTATTCAACCTCAGATCAAGTAGGATTACCCGCTGAACTTAA
>ad758e5b6084f748a879306ff553d1fa
AATTCAGTGAATCATCGAATCTTTGAACGCACATTGCGCCCTTTGGCATTCCGAGGGGCATGCCCGTTCGAGCGTCATTAAATCCAATCAAGCCCGGCTTGGTGTTGGACGTCGGGGTTCCCCCGCGCCCCAATTTCGCCGGCTGGCCGTCGCCCGTCTTAGCGTTGTGACTTGTTATTCGCTTCCGACGGGACCGGACCACGCCGTTAAAACCCCCGAATTTCCATCGAAATTTGATCAAGGTTGACCTCGG
>7d6c4907f230ab183ad7f93c1fff0eaa
GCGAAATGCGATAAGTAGTGTGAATTGCAGAATTCAGTGAATCATCGAATCTTTGAACGCACATTGCGCCCCATGGTATTCCGTGGGGCATGCCTGTTCGAGCGTCATATTACCTTCAAGCAGCGCTTGGTGTTGGGCGTTGTCCAGCGGACTCGCCTCAAATTCATTGGCAGCCGGCAGTCGGTTAGAGTGCAGCACATTGCCCCCTACCGACGCGCCGTCTTCCAGCAAGAAGCCCACTATTTGACCTCGGATCAGGTAGGGATACCCGCTGAACTTAAG
>1415a95a27b06a207b9a8e19ea07f34e
TTTGAACGCAAATCGCGCTCACGACCTCGGTCAAGAGCATGCCTGCCTCAGCGTCTTTCTCACCCCTCTCCCCCTCTTCTGAGGCGTGGAGGATCTGGTCGTTTCGATCTGAGCATCGAATCGGCTGAAACACATGGCGGCCCCGCGTTCACGATGGGGTTCCGAAAGGTAGTCGCCTGCGGGCCAATCCGATCGGCGCTCGAACGAGAGGGAGCTGCGTAGCCGGAGAAATCCACCAAGG
>1a5ad85e428c8d67f14c0353195a310e
AGAATTCAGTGAATCATCGAATCTTTGAACGCACATTGCGCCCTATAGTATTCTGTAGGGCATGCCTGTTCGAGCGTCATTTAACCCCTCAAGCTCAGCTTGGTATTGGGTGCTTGTCCCGCCTCCTGCGCGGCGACTCACCTCAAAGTCATTGGCAGCCCGCAATCGCCGGCCGTGAGCGCAGCACAGACGCGCTTGTGGAATCCGGCGGCTCGGCTCTCCAAAAGCTTATTTCAACCACAATTGACCTCGGA
>ba02fc056e4995076f955f78eed550ba
TGCAGAATTCCGTGAATCATCGAATCTTTGAACGCACATTGCGCCCCTCGGTATTCCTTGGGGCATGCCTGTTCGAGCGTCATTTACACCCTCAAGCTCTGCTTGGTGTTGGGCGTCTGTCCCCGCCTTCGCGCGCGGACTCGCCTCAAAGCGATTGGCGGCTGGTACCACGGCCTGGAGTGCAGCAGAATTGCGCTCCTTGTCTCGGGGTCTAGCTCCCATAAGCGAACTTTTTTCACTTGTTTGACCTCGAATCAG
>627af2d3adbbdbf873492b4bc8b404fc
GATAAGTAATGTGAATTGCAGAATTCAGTGAATCATCGAGTCTTTGAACGCACACTGCGCCCCTTGGTATTCCGGGGGGCATGCCCGTTCGAGCGTCATTTCACCAATCCAGCCCCGCTGGGTGTTGGGCCACGGGGGCGACCCGGGCCCCAAAGTCTTCCGGCTGGAAAGCTCTGATCGTAGCGTCGTGAATCAATTCGCTAACGAGAGGAGCGGTCTGCGCCGTCAAAATTCATCACAGGTTGACCTCGGATCGGGTAGGAATACCCGCTGA
>70ea0c517c0a0df7da587414cc6b7f11
ATAAGTAATGTGAATTGCAGAATTCAGTGAATCATCGAGTTTTTGAACGCACACTGCGCCCCTTGGTATTCCGGGGGGCATGCCTGTTCGAGCGTCATTTCACCAATCAAGCCTGGCTTGGTATTGGGTACCGGGGGCGACCCGGACCTCAAAATCGTCGGCTGGAAAGCTCTGATCTCAGCGTCGTGGTTTATTCATTCGCGAAGAGAAGGGCGGTCTGGGCCGTTAAACCTCAATCAAAGGTTGACCTCGGATCAGGTAGGAATACCCGC
>6a255c61ba17feb437f2bf94ba160674
CCCCTTGGTATTCCGAGGGGCATGCCTGTTTGAGTGTCTTGAAATCATCAAGCCCCGGATTCGCGTCCGGAGGCTTGGACTTGGGGGTTCTTTGCTGCCTTTCTTTGCGCGGCTCCCCTTAAATGCATCGGTTGTGGCCCGTCCGGCTTTCAGTCCTCGGCGTTGTATTGCCCTCGCCCCGCGTCTTGTTGGCAGCGCCCTTCCCCGACCGCCTCTGGAGCGGCGGTCAACACTTTTGAA
>8cb52eabb1031891ba4b8b001d5db965
TTGCAGAATCCGTGAGTCATCGAATCTTTGAACGCACATTGCGCCCCTTGGTATTCCGAGGGGCATGCCTGTTCGAGCGTCATTATCACCCCTCAAGTTTCGGCTTGGTGTTGGACCTTGGTTTAGTGATAAACCATTCTCAAAGATAGTGACGGCGTCCCAGAAGGAACCCGTACGAGGAGCTTTTTAAGCATGTACGAGGCGTGATTCTGTTGGCGGCCGTCTTTAACATTTATACAAGTGTTGACCTCGGATCAGG
>dc9a7c1bc8eae9e748dfbcf5c3a611e2
GATAAGTAATGTGAATTGCAGAATTCAGTGAATCATCGAATCTTTGAACGCACATCGCGCCCTTTGGCATTCCGAGGGGCATGCCTGTTCGAGCGTCATTACACCACTCAAGCCTGGCTTGGTATTGGGCGAGGAGGTCCCCTCCCGCCCCAATTTCGTCGGCTGGACCGTCCGTATCTCAGCGTTGTGGTATTAAATTCGCTGGCGAGAGGGATGGTCCGCGCCGTTAAACATTTCTTAAGGTTGACCTCGGATCAGGTAGGGATACCCGCTG
>de2a6de2630cc24f8062fabea7f4249f
TTTGAGTATCATGAAATTCTCAGAGTAAATCTTTTGTTCGTTCAATCGACTTTGCTTCTGGACTTGGGGGTCTGCAGATGCAAATCTGCTCCTCTTAAATGCATTAGCTGGATCTCAGTGAGCCTGGTTCCACTCGGCGTGATAAGTATCATTCGCTGAGGACACCCCCTCAAAAGGGTGGCCAGGAGTGCAGATGAACCGCTTCTAATAGTCTATTGAATTAGACAAACAAATTTTAAG
>719902e95cecfb52998415a62542728f
ATAAGTAATGTGAATTGCAGAATTCAGTGAATCATCGAGTTTTTGAACGCACACTGCGCCCCTTGGTATTCCGGGGGGCATGCCCGTTCGAGCGTCATTTCACCAATCAAGCCTGGCTTGGTATTGGGCCACGGGGGCGACCCGGGCCTCGAAGTCGCCGGCTGGAAAGCTCTGATCTCAGCGTCGTGGAATCCATTCGCCGACGAGAGGAGCGATTCCGTGCCGTCAATACGTACTCAAAGGTTGACCTCGGATCGGGTAGGAATACCCGC
>b1bf54fd3de40d9260568657105a7621
AATTCAGTGAATCATCGAATCTTTGAACGCACATTGCGCCCTTTGGCATTCCGAGGGGCATGCCCGTTCGAGCGTCATTAAACCCACTCAAGCCTGGCTTGGTATTGGGCGCCGGGGACCTCCTCGCGCCTCGATTTCGCCGGCTGGCCGTCGTTTGACTTAGCGTTGTGACACATGTCGCTAACGACGAAGGCGGACCATGCCGTTAAACCCCCTTGGGCGTCGACAGATGCTCAGTAAAGGTTGACCTCGG
>32b78a4362b994cebc4a6227ee72fc53
GATAAGTAATGTGAATTGCAGAATTCAGTGAATCATCGAGTTTTTGAACGCACACTGCGCCCCTTGGTATTCCGGGGGGCATGCCCGTTCGAGCGTCATTGCACCAATCAAGCCTGGCTTGGTATTGGGTCCCGGGGGCGACCCGGACCTCAAAAGTTCCGGCTGACAAGTCCTGATCGCAGCGTCGTGAAAACCAATTCGCTGACGAGACGGGCGGGTCACGCCGTCAAATCTTTCTCAGGTTGACCTCGGATCGGGTAGGAATACCCGCTGA
>08a0903cc9977758b6138d328b4a075c
TCGAATCTTTGAACGCACATTGCGCCCTCTGGTATTCCGGAGGGCATGCCTGTTCGAGCGTCATTATCACCCCTCAAGCCCGGCTTGTTGTTGGACGCGGCGGCGCCTTTACTGCGCCCCGCCCGTCTCAAAGATAATGACGGCGTCTGCGAGGACCCCTGTACACTGAGCTTTCGGGCACGTACTAGGTGTGGACTTCAGACCCGGTCACCGTCCCTTTTAGGGACAACTTTTTAACCA
>6c96dbecbc74d297d27cd5491cdb6304
GAATTGCAGAATTCCGTGAGTCATCGAATCTTTGAACGCACATTGCGCCCCTCAGTATTCTGGAGGGCATACCTGTTCGAGCGTCATTATCAACTATCAAGCTAGGCTTGCTATTGGGTGCTGATCGTTAAGAGATCGACCCTAAAGACAGATAACGGTGTGAGGTTGGACGCCTGATGCAATGAGCTTTACAGCACGCATCGGTTGAAGGCTTTACCCCAGTTTAACCGTAACTTACAGAGTTGACCTCGGATCAGGTAGG
>a3a500f94855d4b3af70acc0eac90b79
TGTGAATTGCAGAATTCAGTGAATCATCGAATCTTTGAACGCACATTGCGCCCCTCGGCATTCCGGGGGGCATGCCTGTTCGAGCGTCATTGCACCCCTCAAGCGTAGCTTGGTATTGGGCCTTCGCCTCCCCCGGCGTGCCCGAAAAGCATTGGCGGTCCGGGAGGGTTCCCAGCGTAGTAAATTTCTCCCGCTGCCGCGAACCCCTCTCTGGGCCCGCCAGACAACCCCACTTTCAATGAATTGACCTCGGATCAGGTAGGG
>cf10d81487eb858a6943ee79b95a46c1
AAGTAATGTGAATTGCAGAATTCAGTGAATCATCGAGTTTTTGAACGCACACTGCGCCCCTTGGTATTCCGGGGGGCATGCCCGTTCGAGCGTCATTTCACCAATCAAGCCTGGCTTGGTATTGGACCCCGGGGGCGACCCGGGTCCCAAAGTCCTCGGCTGGAAAGCTCTGATCTCAGCGTCGTGGTTAAACAAATTCGCTAGGAAGACGAGTGATCCGTGCCGGTAACCCTCATCAAAGGTTGACCTCGGATCGGGTAGGAATACCCGC
>0b732a919458eaae359945331b38a5fb
AAGTAATGTGAATTGCAGAATTCAGTGAATCATCGAATCTTTGAACGCACATTGCGCCCTTTGGTATTCCGAAGGGCATACCCGTTCGAGCGTCATTACACCACTCAAGCCTGGCTTGGTATTGGGCAGCGAGGCCTCCTCGCGCCCCGATTTCTCCGGCGGGACTGACCTGAATTGCAAGCGTTGTAATACAAATTCGCACCGCAAGGAGGGGCTCCCACGCCGTTAAAAATTGAACTAGGTTGACCTCGGATCGGGTAGGGATACCCGC
>dcbf9453d393f2364e92f250075c7ed5
TCTTTGAACGCACCTTGCGCTCCTAGGTCTTCCGAGGAGCATGCCTGTTTGAGTGCCCAGAATCAATCTCAACTTAACACTTTTGTGTTCAAGTTGGATTTGGAGGTTTTGCCGTCGAACGATTCACGGCTCCTCCTAAATATATTAGCTGCTTGGTGATTACACCGTTAGCTTGATATTATGTCTATGCTGCGGTTGAATTATTCCAGTGCTTCTAATCGTCTTCGGACAATATTCTGAG
>d7da42aa3c4d7ab15103efd5ea828463
GAATTGCAGAATTCAGTGAATCATCGAATCTTTGAACGCACATTGCGCCCCTTGGTATTCCATGGGGCATGCCTGTTCGAGCGTCATTTGTACCCTCAAGCTCTGCTTGGTGTTGGGTGTTTGTCCCGCCTTCGCGCGTGGACTCGCCTTAAAGTGATTGGCAGCCGGAATAATTCTGGGGAACGCAGCACAACTGCAGCCTCCATTTTACGCCGAGCGTCCAGTAAGCCTTTTTTCAACGTTTGACCTCGGATCAGGTAGG
>60aa9bb7a9766b5859ae7b065789dd17
TTTGAACGCACATTGCGCCCACTGGTATTCCGGTGGGCATGCCTGTTCGAGCGTCATTATCCCCCCTCAAACCCCCGTGTTTGGTGTTGGGCCGGGTCGTGTGTGACACGACCGGCCCCAAAGACAATGACGGCGTCCGTGGGACCCTCGGTGCAACGAGCTTTTTACGAAGCACGCGTCGAGTTGCAAGGTCCCGGCGGGCCGGTCACCTCTTGAGAAATCGAGAAATCCATTTTTTTCA
>0d5c850cd62c9d903f8a08aa8931f529
CATCGAATCTTTGAACGCACATTGCGCCCATCAGTACTCTGGTGGGCATGCCTGTTCGAGCGTCATTTCAACCCTCAGGCCCTGTACTGCCTGGCGTTGGGGCCTCTGCGTGCTGTTTTTACGGCGTCCGCAGGCTCCCAAGATCAGTGGCGGGCCCGCCGTGGCTCCGAGCGTAGTAGTTTACTTTCTCGCTTGGGAGGCTCGGCGGTTCCCAGCCGTCAAAATACCACTATTTTTACAA
>3cb9961419a82a0e5aa01b02e5e03fed
TGAACGCACCTTGCGCCCCATGGTATTCCGTGAGGCATGCCTGTTTGAGTGTCACGTGAACCTCTCACTCGTGTCTTGCCAGACACGCAGTGGACTTGGACTGTGCCGTTGTTGGCTCGTCTTGAAATGCATTAGCTGTGCTGCGCGATTTCGGCCGCCTGGTGTGATAAATATCTACGCCAACTATGCGTCGTCATCCGTGAGCGTGGCTCATAGTCGTCTTCATTGACACATTTTAATG
>7204606fb46d34cce91c0002e9ae6481
AGAATCCGTGAGTCATCGAATCTTTGAACGCACATTGCGCCCCTTGGTATTCCGAGGGGCATGCCTGTTCGAGCGTCATTATCACCCCTCAAGCTCCGGCTTGGTGTTGGACTTGGTTTGACCACAAACCGGTCTCAAAGATAGTGACGGCGTCCTGGAAGGAGCCCGTACGAGGAGCTTTTCGTCAAGCATGTACGCGGTATGATTCTTGGGGCGACGGTCTTTACCTAGACATTTACAGTGTTGACCTCGGA
>36d8388be5f36803fd4dee6afadf0ed6
TTCAGTGAGTCATCGAATCTTTGAACGCACATTGCGCCCTTTGGTATTCCGAAGGGCATGCCTGTTCGAGCGTCATTATCAACCCTCAAGCTTTGGCTTGTTGTTGGGTCATTAGAGGTGATCCCTCACCTCTAACCCGAAAGACAATGACGGCGTTTCATGGAAGCCTGGTACAATGAGTCTTTTTAGGCACGTACTGTGGTCGACCATCAAACCCGGTCTCCCTCTTATTTTTCTAAAAGGTTGACCTC
>ddeae7205081fe4af8e5526cf3fadb00
GAAATGCGATAAGTAATGTGAATTGCAGAATTCAGTGAATCATCGAATCTTTGAACGCACATTGCGCCCTTTGGTATTCCGAAGGGCATGCCTGTTTGAGTGTCATATAGACTCATCTAGTCGGGTTTCCGATCTAGGTGCTTTGGACGTCTGCCGCCCTCTGGCTCGTCTTAAATGTCTAAGTGGAATGCGTAATAAGTTTTCGCTCCCTCCACTCTAATCACACTTTAGCTCTGACCTCAAATCAGGTAGGACTACCCGCTGAACTTAAGCATATCAA
>7b156ffae746c28a68cc7570ff6cc5bf
GCAGCGAAATGCGATAAGTAATGTGAATTGCAGAATTCAGTGAATCATCGAATCTTTGAACGCACATTGCGCCTTTTGGAATTCCGAGAGGCATGCCTTTTCGAGCGTCATTAATACTCAAGCTTGCTTGGTACTGGGAGCAGCCCATGGCCTCCTGAAAATTAGCGGCGAAAGGTCAAAAACTCCAGCGTAGTAAGATTCTCGCTGCGAATAATGGCTCCCAACCGAAAATCTTTCTCTAATTGACCTCGGATAAGGTAGGGATACCCGCTGAACTTAAGCATA
>c141776c05a74401e82ccb03faa711f7
AGAATTCAGTGAATCATCGAGTTTTTGAACGCACATTGCGCCCTTTGGTATTCCAATGGGCACGCCTGTCCGAACGTCGTTTAAACCCTCGGGTTAGACCCGGTATTAGGGGAGTCTGCCCCGGGAGGGGTGGCCCCTGAACTACAGCGGCTGGGTGAGCCGCGCCAGACACGCTATAAGAAAACCCGATGTCTAGGTGCGGGCGCTCTCGTCGATATTTCCCCCCGGGGATTTCTGATAGTTTCACTTCGGAT
>7257aa4d8ec100dee6e23a88c275dac3
AAGTAATGTGAATTGCAGAATTCAGTGAATCATCGAATCTTTGAACGCACATCGCGCCCTTTGGCATTCCGAGGGGCACACCTGTTCGAGCGTCATTACACCACTCAAGCCTGGCTTGGTATTGGGCGTCGGGGCTCTCCCGCGCCTTGATTTCACCGGCTGGACCGTCCGAATCTCAGCGTTGCGGCTTTATGTTCGCTGGCGAAGAGGGCGGGCTGCGCCGTTAAAACTTTTCATCAAGGTTGACCTCGGATCAGGTGGGGATACCCGC
>8eaa95101a280858ac81db3ced55d795
TCATCGAATCTTTGAACGCATATTGCGCCCTTTGGTATTCCGAAGGGCATGCCTGTTCGAGCGTCATTATCACCCCTCAAGCCCGGCTTGCTGTTGGACCCTGTCGGTGTCACCCGCACACCGGCTGGTCTCAAAGATAATGACGGCGTCTGTTTTGAGGACACCAGTACACTGAGCTTTCGGGCACGTACTCGGTTTTGAAGGACTCCAGACCCGGTCACTTATAAACACTTTTTATCAAGG
>092237bf485f362f27f9112ab0a430b4
AAGTAATGTGAATTGCAGAATTCAGTGAATCATCGAATCTTTGAACGCACATCGCGCCCTTTGGTATTCCGAGGGGCATGCCTGTTCGAGCGTCATTACACTACTCAAGCCTGGCTTGGTATTGGGCGACGGGACCTTCCCGCGCCCCAATTTCGCCGGCTGGACGGACTGAACCTCAGCGTTGTGGCATTTCAATTCGCTAGGGGGGAGGTTCGGACGTGCCGTTAAACATTCATCCAAGTTTGACCTCGGATCAGGTAGGGATACCCGC
>5bae21aea397c9cd196bb4dbefa9d594
GGTATTCCGGAGGGCATGCCTGTTTGAGTGTCTTGATATCATCAATCCCATTGGGTTCGCGCCCGTTGCGGGTTGGAGTTGGGGGCTTGCTGCCGCGAGGCGGCTCCCCTTAAAATCATCGGTTTGGCCCGCACCATGCGGCTCGCACCTTTGGCGTTGTATTCTCCTCGCCTTTGATCGGTCTTGCTCGCTTCCGCGCCTCACCTCGACTTGCCCTTTGGGTGGCGGTCACTTCTTGACA
>a62fd442fc8b508fa884c4902164d43e
GTCATCGAATCTTTGAACGCACATTGCGCCCATTGGTATTCCGGTGGGCATGCCTGTTCGAGCGTCATTATCCTCTCTCACACCCCGGGTGTGGTGTTGGACCGGTGTTGGTTGGGCGACCGACCAACTGGTCTCAAAGACAATGACGGCGTCCGTGGGACCCTCTTCGCAACGAGCTTCTCGGAGCACGCGTCGAGTATCAAGGACCTTCCGGGCCGGTCTACCTTTTTAGTTTTTCTCAG
>29bce76fa121b3a8f46a445b31ec4db9
TTGAACGCACATTGCGCCCTTTGGTATTCCGAAGGGCACACCTGTTCGAGCGTCATTACACCATTCAAGTCTTACTTGGTATTGGGCTCTCTGTCCCCCTCTTGCGGGGGGGACAGGCCTTAAAGACATTGGCGGCATAGTCCGGCTTCGAGCGTAGCAAAAAACATCGCTTTTGGAGTTTTCTGGATTACTGTCCTTGTCCATAAAAAAAGCAGTAGCAATACGGCTTCTTTTTTTCAAA
>a4acae4adb236ac191c03b377e9761e0
GAAATGCGATAAGTAGTGTGAATTGCAGAATTCAGTGAATCATCGAATCTTTGAACGCACATTGCGCCCCTTGGTATTCCATGGGGCATGCCTGTTCGAGCGTCATATATACCTTCAAGCTTTGCTTGGTGTTGGGCGTTGTCTTAACGACTCGCCTCAAATAGAAATTCATTGGCAGTGGCATATGGTGCAGCACATGTACCTGCCCCGTCCGCTAAACCTTTTATTTGACCTCGGATCAGGTAGGGATACCCGCTGAACTTAA
>13d8c45ff1a5310fdf8644ef9460dda8
TGAATTGCAGAATTCAGTGAATCATCGAATCTTTGAACGCACATTGCGCCCCTTGGTATTCCATGGGGCATGCCTGTTCGAGCGTCATTTGAACCCTCAAGCTTTGCTTGGTGTTGGGTGTTTGTCCCGCCTTTGCGTGTGGACTCGCCTTAAAGTCATTGGCAGCCATGTAATTCGGCTTTGAGCGCAGCACATTGCGATCTCTCCGCTGGTACATTGGCATCCAGAAGCCTTTTTTTACGCTTGACCTCGGATCAGGTAGG
>7923323bff31249b3b267b3a79c0f60f
TCTTGCACTTTTCAGGTCTCCTGAAAAGTATACCTGTTTGAGTATCATAATCATCTCTCCAAAGTCTCTTTGGGAATTGAGAGTTCAGAGCCTTGCTTCTGTCTCTTTTAATGCAATGCCGTGTCGCTGTCGCTTCGGTGTCAGCGGCCCTTCCTCAATTAAATGTGAGATGGAAATTTCACAAACTACTTGTTGAAGCCAGCGGCGTCGCCCGAGGAGCTTGCTCCCCAATTATTTTGAAA
>098b1991ae4a979c5dca9b183eeb2265
TTCAGTGAATCATCGAATCTTTGAACGCACATTGCGCCCTTTGGCATTCCGAAGGGCATGCCCGTTCGAGCGTCATTAAACCCATCAAGCCTGGCTTGGTATTGGGCGTCGGGGTTTCCCCGCGCTTCAATTTCACCGGCTGGCCGTCGCCTGTCTAAGCGTTGTGGTACACTTCTCGCTTAACGCTGGCGCGGACCACGCCGTCATAATGTCACGGAATTTCCAATCGGAATTCGATTAAGGTTGACCTC
>17a25b84a741a48bf84d1c57e21a70c7
AATTCAGTGAATCATCGAATCTTTGAACGCACATTGCGCCCGCCAGTATTCTGGCGGGCATGCCTGTCCGAGCGTCATTTCAACCCTCAAGCCCCCACGGGTGCTTGGTGTTGGGGACCGGCCTCGCGCCGCCCCCGAAATGCAGTGGCGACCTCGCCGCAGCCTCCCCTGCGTAGTAGCACAACCTCGCACCGGGAGCGCGGAGACGGTCAACGCCGTAAAACGCCCAACTTTCTCAAGAGTTGACCTCGG
>a73aae43672a88c5d7618c55bf023420
TGAATTGCAGAATTCAGTGAATCATCGAATCTTTGAACGCACATTGCGCCCGCCAGTATTCTGGCGGGCATGCCTGTTCGAGCGTCATTTCAACCCTCAAGCTCAGCTTGGTGTTGGGACTCGCGGTAACCCGCGTTCCCCAAATCGATTGGCGGTCACGTCGAGCTTCCATAGCGTAGTAATCATACACCTCGTTACTGGTAATCGTCGCGGCCACGCCGTTAAACCCCAACTTCTGAATGTTGACCTCGGATCAGGTAGGA
>ff34c0f2515ebdb49f6b8c7ace86576a
AGATTTCAGTGAATCATCGAGTTTTTGAACGCACATTGCGCCCCTCGGCACTCCGTGGGGCATGCCTGTTCGAGCGTCATTTCTACCTTCAAGCCCCGCTTGGTGTTGGGCGCCGCCCCAGGGGGCGCGCCTCGAAGCCGTCGGCGGCCACGCGGTCCACCGGGCGTACCAGCGTACGTGCCCGAGAGTGGGCCCTGTGTGGCCGGCCAAACCGCCGCGTCTCTACGCGGCCACACCCAAGGGTTGACCTCGGA
>105be823358b041e9d8155f5eebc05cf
TTCAGTGAATCATCGAATCTTTGAACGCACATTGCGCCCATCAGTATTCTGTTGGGCATGCCTGTTCGAGCGTCATTTCCACCTTCAAGCCCTAGCTGCTTGGTGTTGGGGTGCTCTACGGCCTTGCCGTAGGCCCCGAAAATCAGTGGCGGTCTCGCTAGGACCCCGAGCGCAGTAGATTTTTTTCTCGCTTAGGGGAGCCGGGCGGGTTTCCAGCCGTTAAACCCCTAAATTTTTACAAGGTTGACCTC
>9f588cb998d77ac4f8b380e05cd3ca86
TAATGTGAATTGCAGAATTCAGTGAATCATCGAATCTTTGAACGCACATTGCGCCCTTTGGTATTCCGAAGGGCATGCCCGTTCGAGCGTCATTAAACCCACTCAAGCCTGGCTTGGTATTGGGCGTCGGGACGTCCCCGCGCCTCGATTTGGTCGGCGAGTCTTTCGATCGCGAGCGTTATGGTTATTCAACTCGCGAAGCGATTCGATCAAGGCTCTTGCCGTTAAAATTTCAATCAAGGTTGACCTCGGATCGGGTAGGGATACC
>9184b9b7e6dd3f8e959615afd4fac1aa
GGCGCCGGCTGGGTCTCCAGTCGGCATGCTTGTTTCAGTGTCTTGTTTTCTCCTCACCCAAATCTTAATGCGAGAGATGCCCTTCTCTTGCCAAGCAAGAAAGCACTCTGCGCTCTGCGAGTGGCTTCGACTCGATCGAGGGCCGCACTCAATGCAGCAGTCACATTGCTCACAATGTGAACTCATTGAGAGCAGAGGCAGTGCAGCAGCCGCTGCCAGTGCTTAGTCACGCAAACTTTC
>2827193c17c16ccf6b6829f1cd455692
TAATGTGAATTGCAGAATTTAGTGAATCATCGAATCTTTGAACGCACATTGCGCCCCTTGGTATTCCGGGGGGCATGCCTGTTCGAGCGTCATTTCAACCCTCAAGCTCTGCTTGGTCTTGGGCCGCGCCGGCGACGGCGGGCCTCAAAATCAGTGGCGGCGCCATTGGGTCCCTCAGCGTAGTACTTTTTCTCGCTGTTGGGTCTCGGTGGCCGCCGGCCAGCAACCCCCAATTTTCTATGGTTGACCTCGGATCAGGTAGGGATAC
>7bf6d295310ed0423e27a5a8cd354aaa
GCCTACTGGTATTCCGGTAGGCATGCCTGTTTGAGCGTCAGCAAAAACTCTCGATATGAATTTATTTTTGTATTGGTTATGGGCTAAGGAGATGAGTCTAATCCGCTCGCTTCAGCTTTAATATTGCTGCACGACCGCAAGCTAAAAGCTAGGTTAATGGAGTGGTATTTACATATATTCCAGCGCTAGTTGATAGTTTTGTGGCGTTAAACCTGATGTTGCTTTAACTGGCAACTTGAA
>6888b615178f10607a7b9dd31b335992
TTTGAACGCAACTTGCGCTCCTTGGTATTCCTTGGAGCATGCCTGTTTGAGTGTCATGAATTTCTCAAGTCCTTATTGCTTTGGCAATGATGGACTTGGACTTGGAGGTTGCCGGTAATTGGCTCCTCTCAAATGCATTAGCTGGAACCTCATGTGTATCTCCGGTGTGATAATATCTACTCCGCATGATCACGAAGTAGGATCTGCTTCCAATCGTCCAAGTATTGGACAAATCCTGAC
>37d6bd80194b2f3394eb473adfef69ab
AGTGAATCATCGAATCTTTGAACGCACATTGCGCCCCTCGGTATTCCGGGGGGCATACCTGTCCGAGCGTCGTTAACACCTTCAAGCCTAGCTTGGTATTGGGCGTCGCTTCTCACGAAGCGTGCTTGAAAGTCAGTGGCGGTCCGGTGTGACTTGAGGCGTAGTAAATATTCTCCCGTCTTGCAAGTTTCGCGCCGTGTCTAGCCAGAAACCGGAGCCGCTCCGGTGGTCATCTCCAACGATTGACC
>2d0ea4ece58e8b2d2c3824606d8cce39
TTGCAGATTTCAGTGAATCATCGAATCTTTGAACGCATATTGCGCCCTTTGGCATTCCGAAGGGCATACCTGTTCGAGCGTCATTTTCAGCCATCAAGCCTTGCTTGTAGTTGGGTCTCTATCGTTGAGAGATAGGCCTGAAAGATAATGGCGGTATATCAATAACGCTAAGTGCAGCGAGCTTTTTAAAGCATACACTCAAGTGGTTATTATATGCCAGTCCTGACCGATTATTTCAAAAGGTTGACCTCGGATCAGG
>7fc0202d41d601a4e9b028c310bd3fef
CCTTGTGGTATTCCGCAAGGCACGCCTGTTTGAGTGTCATGTTATCACTCACTCTTGAGAAGTCACATTCTTCGAGAGTGGATTTGGGTGCTGCTGGTGATTACATCGGCTCGCCTTGAAATGCATTAGTGGTGTGATTGGCCACAGACCTGAGGGTGTGATACTTGATGTTACGCCTGTGTTGTCTGAGTGCTCGCATTGCTCACAACCCGACGTGTTCTGCATGTCAATTTTTTTAAT
>d6d434c740fc4ba6ec792d0c54095aa5
TAAAGTGCGATATGTAGTGCTATTTGCATGAATCTGTGAGTCATCTAATCTTTGAACGCAACTTGCGCCTTTTACGAGGCATGTTTGTTTGAGTGTCGCTTATCCTCTGCAGCAATGCGATTTGACTTGCGTCTTTGTTGACCGAGTTTAAACAGAGCTAGAGGATGGCCAGTTTGGTTTAGTCCGAGTGCTAAGCATTCTTGGGTCTAGGACGGATTGGTCATTAAATCTAACTTTATATTTTGACCTCAAATCAAGCAAGACTACCCGCTGAACTTAAG
>bd0b8d75cab97a748bb4e6909bf847c1
ATCTTTGAACGCACATTGCGCCCTTTGGTATTCCGAAGGGCATGCCTGTTCGAGCGTCATTATCACCCCTCAAGCCCCGTGCTTGGTGTTGGACGGCTAGGTCGCGGCGACGTGACCCCTCCTAAAGACAATGACGGCGGCCTGTGGTTCCCCCGGTACACTGAGCTTTTCATCGAGTACGTATCGGACGAGGGCACCCGGGACCCGGTCTACTCCTCTTCACCGAGGAAATATTTCATCA
>7577f1b1f8bed52113ec671fa8504176
AATTGCAGAATTCAGTGAATCATCGAATCTTTGAACGCACATTGCGCCCTCTGGTATTCCGGAGGGCATGCCTGTTCGAGCGTCAGTTCAAACCTCAAGCTTCTGCTTGGTATTGGGCGTCGTCCGTCAATGGACGTGCCAGAAACTTGTGGGCGGTGGTGCCGATCTCCCAGCGTAGTCAAGTCTATCCGCTTCGGAGTTTTTAGGTGCCGCCCGCCGGATAAGCTTAAATCTATATATGGTTTGACCTCGGATCAGGT
>586a005c95bb30726a7c2c3729ff97e6
CCTACAAAACTCGGCCCCCGCCTCTAGTCGGCGCCGGTGTTGGCGGATCCGCCCGCTAGCGTGGCGGACCGCTAAAATCTATTGGCGCCTTAAAGGCTCCCCCGCGCGTAGTGAAACCCCTCGCGTTGGGCGGATCCCGTTAGGCAGCCTTGCCCGCGGCCCTTGTGGCTACCTTATAGC
>828fdbe63cf9898c6a31e16795a34013
ATTCAGTGAATCATCGAATCTTTGAACGCACATTGCGCCCTTTGGCATTCCGAAGGGCATGCCCGTTCGAGCGTCATTAAATCCAATCAAGCCCGGCTTGGTGTTGGGCGGCAGGGTGTCCCTACGCCTCAATTTCCCCGGCTGGCCGTCGCCCGTCTTTAGCGTTGTGATACATTTTCGTTAAAAGCGGCGGCGGCGCACGCCGTCAGAACTCAACGAATTTCAATCGAAATTTGATTAAGGTTGACCTCG
>9d49cf97aa4a2f978ac5576bf0f15af0
ATTCAGTGAATCATCGAATCTTTGAACGCACATTGCGCCCCTTGGCATTCCGAGGGGCATGCCCGTTCGAGCGTCATTAAATCCAATCAAGCCTGGCTTGGTCTTGAGCGTCGGGGTTCCCCCGCGCTTCAATTTCACCGGCTGGCCGTCGCCTGTCTTAGCGTTGTGACACACTTCTCGCTAGCGACTGGAGCGGACCACGCCGTCAGAACCTCCAAAATTTCGGTAGAAATTTGATCAAGGTTGACCTCG
>bc931981baebdb6339c2d259dccf35c3
AATGTGAATTGCAGAATTCAGTGAATCATCGAATCTTTGAACGCACATTGCGCCCGCTAGTATTCTGGCAGGCATGCCTGTTCGAGCGTCATTTCAACCCTCAAGCACTGCTTGGTGTTGGGGCACTACCCCCCGTAGGCCCTAAAAGACAGTGGCGGGTCTGCTGTAATCCCGAACGTAGTAGCACACCTCGTTTAGGGCGTTACGGTGGGCGCTGCCGTTAAACCCCCAACTCTCACAAGGTTGACCTCGGATCAGGTAGGAATA
>98f0a20cf2dec3c869ea5f814e46c5ea
AATTCAGTGAATCATCGAATCTTTGAACGCACATTGCGCCTGCCAGTATTCTGGCAGGCATGCCTGTTCGAGCGTCATTTCAACCCTCAAGCCCTGGTTGCTTGGTGTTGGGGCATTCTACAGCTCTATCGTAGGCCCCGAAAGACAGTGGCGGTCTCGCTAAGACTCCGAGCGCAGTAGTTTAATTCTCGCTTAGGGCGTCTGTGTGGGTACCAGCCGTTAAAAAACCCTTTTGTAATGGTTTGACCTCGG
>82537a998678af53dc449f6b54de5cb4
AAGTAATGTGAATTGCAGAATTCAGTGAATCATCGAATCTTTGAACGCACATTGCGCCCTTTGGTATTCCGAAGGGCATACCCGTTCGAGCGTCATTACACCACTCAAGCCTGGCTTGGTATTGGGCAGCGAGGCCTCCTCGCGCCCCGATTTCTCCGGCGGGACTGACCCGAATTGCAAGCGTTGTAATACAAATTCGCACCGCAAGGAGGGGCTCCCACGCCGTTAAAAACTGAACTAGGTTGACCTCGGATCGGGTAGGGATACCCGC
>355be10f1bc1dd42b07d5dea30606f1d
AGTGTGAATTGCAGAATTCAGTGAATCATCGAATCTTTGAACGCACATTGCGCCCCTTGGTATTCCATGGGGCATGCCTGTTCGAGCGTCATTTACCCCCTCAAGCTCTGCTTGGTGTTGGGCGTCTGTCCGCGAGGACTCGCCCCAAAAGCATTGGCAGCGGTTCTGTCAGCCCCTCGCGCAGCAGTTTGCGCTCGATGGGTCGCTCGACGACCGGCGTCCACGAAGCTCTATTCACCTTTTTGACCTCGGATCAGGTAGGGATAC
>9ed0a8a48f1c4eb9a7e309f850a616f7
AGAATTCAGTGAATCATCGAATCTTTGAACGCACATTGCGCCCCTTGGCATTCCGAGGGGCATGCCTGTTCGAGCGTCATTACAACCCTCAAGCTCTGCTTGGTATTGGGCGCCGTCCTCTCTGCGGACGCGCCTCAAAGACCTCGGCGGTGGCTGTCCAGCCCTCAAGCGTAGTAGAATACACCTCGCTTTGGAGCGGCTGGCGTCGCCCGCCGGACGAACCTTCTGAACTTTTCTCAAGGTTGACCTCGGATC
>3caf9a5ea42d96d5fb74fa743372bc75
GGCGCTGGTTGGAAACCCAATCAGCATGCTTGTTTCAGTGTCTCTTTTTCTCATCACCCAAATCATAATGCGAGAGATACCCTTCTCTTGCTAAGCATGAAAGCACTCTGCGCTCTGCGAGCGGCTTCGACTCGTTCGATGGTCGCACTCAATGCAGCAGTCACATTGCTTACAATGTGAACTCATTGAGAGCTGAGGCAGTGCGGCGAAAGCTGCCAGTGCTTAGTCACACAAACTTTA
>71f7c95bbc3348e68297dcfab5f1bbbf
ATGAAATCTTCAAAGTCAATCTTTTGTTAACTCAATTGGTTGTGCTTTGGTATTGGAGGTATATTGCAGCTTTCACACCCTGCTCCTCTTTGTACATTAGCTGGATCTCGGTGTTATGCTTGGTTCCACTCGGCGTGATAAGTTATCTATCGCTGAGGACACTATTAAAAATGGTGGCCAAGGTAAACACATGATTGAACCGCTTCTAACGGTCCATTGACTTGGACAATACTCTTTATG
>a70c79e94d978d85409307fbbba50cd6
TTTCCGTGAGTCATCGAATCTTTGAACGCACATTGCGCCCATTGGTATTCCGATGGGCATGCCTGTTCGAGCGTCATTATCAACCCTCAAGCCTGGCTTGGTGTTGGACCTAGGTCGCGTGAGCGACCGGTCCCAAAGACAATGACGGCGTCTGTTGGACCCTCGGTGCAATGAGCTTTTTTCCAAAGCACGTACCGAGTCGCAAGGACCTTCAGCCCGGCCTCAACCCCAATTTTTACAAGGTTGACCTC
>57b2d1b3634cde8fef89e8c95bceaf97
GAATCTTTGAACGCATATTGCGCCCTTCGGTATTCCGAAGGGCATGCCTGTTCGAGCGTCATTATCACCCCTCAAGCCCCCGGGCTTTGGTGTTGGACGGTTTGGTCTTGGGTGACGAGACCCCTCCTAAAATTAACGACGGCGGCCTGTGCGACCCCCGGTACACTGAGCTTCTTAACTGAGCACGTATCGGCCTAGACAGGACCCGGTCTTCTTCCTTAACCGGAAAATCACTCTCAA
>5c321c1213801ac00d55cfadfd458ec0
ATGCGAATTGCAGAATTCCGTGAGTCATCGAATCTTTGAACGCACATTGCGCCCGCCGGTATTCTGGCGGGCATGCCTGTTCGAGCGTCATTTCAACCCTCGGGTCCGTCCCGGTGTTGGGGCTCTGTAGTTAACAGACCCCGAAAGACAGTGGCGGAGCCGCCTAGCTCTCAGCGTAGTAATTTTTCTCGTTGGGGGGCGATAGCGGTCGCTTGCCGTTAAACAACCACTATTTTCAATTGTTTGACCTCGGATCAGGTAGGAA
>1c9bda1ac83eda702b49a08aabcb513a
TTTGAACGCACATTGCGCCCTTTGGTATTCCGAAGGGCATGCCTGTTCGAGCGTCGTTAACACTCATTCAAGCACGTCTTTGCTTGGTGTTAGCCCCTAAAAAGCGTACGCTTTTGGGCTTTAAATACATCGGCGGCGCATGATAGCACCCTGAAGCATACGGGCTTCGTATGCTCTGTCGGTGCTTGACGGTGCAGAAAGCCCCGTAGTTTTAAAGGCATAAACCCCTTTTACTATCAC
>98e781a38b63ebb6418cca0b3056d8f0
GGTGGGCATGCCTGTTCGAGCGTCATTATCCCCCCTCAAACCCCCGTGTTTGGTGTTGGGCCGGGTCGCGTGCCTCTTGTACACACGACCGGCCCCAAAGACAATGACGGCGTCCGTGGGACCCTCGGTGCAACGAGCTTTTTTCGAAGCACGCGTCGAGTTGCAAGGTCCCGGCGGGCCGGTCGCCTTCGTCTTTCCCTCCCTCGAGCAATCGGGGAGTGGGAAGACTACTTTTTATCA
>006b425b1e66ef95c1cdf5a2b24c9dab
GAAATGCGATACGTAATACGAATTGCAGCTCTCGGAATCATCGAATCTTTGAACGCACATTGCACCATTAGGTATTCCTAATGGTATGCTTGTTTGAGCGAATACTTCCCTAATCCTTAGGATTGTATTGTGAAACGAAAATCATACGAACGTACTCTACAATAAAGTACTCCGTCCTTTTTTTCATTCCTCAAATCAAGTAGGACTACCCGCTGAACTTAA
>caa519613fa139a36c296ab8c0d7e68f
AGAATCCGTGAGTCATCGAATCTTTGAACGCACATTGCGCCCCTTGGTATTCCGAGGGGTATGCCTGTTCGAGCGTCATTATCACCTCTCGAGCTTCGGCTTGGTGTTGGGCTTTATGGTTTGGCAACAGACCGGTCTCAAAGATAGTGACGGCGTCCCGGAAGGAGCCCGTACGAGGAGCTTTTTAAGCATGTACGCGGTGTGACTCTGTGGGCGACGGTCTTTTATATTTTATACCAGTGTTGACCTCGGAT
>1824b403c1a6cad251ba9bb2c55cd70d
ATAAGTAATGTGAATTGCAGAATTCAGTGAATCATCGAATCTTTGAACGCACATTGCGCCCTTTGGTATTCCGAGGGGCACGCCTGTTCGAGCGTCATTTAAACCATCAAGCCCAGCTTGGTCTTGGACGCGGTCGAGTGACCCGTCCGTAACCCGTTGGCGGTGCAGTCCGGCTTCAAGCGTAGCAAAAATTTCGCTTCAGGAGTCCGCGGCGGCGCCCGCCAGGTAACCACATCCCAAAGTTTGACCTCGGATCAGGTGAGGATACCCGC
>e5eeab74a2f908f7cab48bb832fabe12
TTGCGCCTTCTGGTATTCCGGGAGGCATGCCTGTTTGAGCGTCAGCAACAACCCTTCTGTAAATTTTATGTTTGCAGGTGTTGGGCATTGAGGATAGGCTTTACAGCCTGCTCCTGCCTTAATATTGCTGCACGACCGCAAGCTATTCTTGTTAGGTTAATGGAGTGGTAATACAATTTCCATACTTTTTGACAGAATAACTAGTGGCGTTAAATCTGATGTTGCTTAACTGCAACTGAC
>0df1f64895f118b23628bc66c2e7671d
TTCAGTGAATCATCGAATCTTTGAACGCACATTGCGCCCATTAGTATTCTAGTGGGCATGCCTGTTCGAGCGTCATTACAACCCTCAAGCGCTGTAGTGCTTGGTGTTGGGGCATCTGCTTGCACTAGCAGGCCTTGAAAGATAGTGGCAAGGTCGCTGTGGCCCTGAGCGTAGTAGTTTACACCTCGCTTCTGTGGTTCGCGGCGGGTTCTTAGCCGTGAAAACCCCCAAATTTTCACAAGGTTGACCTC
>be3465b80f936999546ce434820e5f58
GAATCTTTGAACGCACATTGCGCCCTTTGGTATTCCGAAGGGCATGCCTGTTCGAGCGTCATTATCACCCCTCAAGCCCCGTGCTTGGTATTGGACGGCCTGGTCGAGGTAACTCGACCCCTCCTAACGACAATGACGGCGGCCTGTGGTTCCCCCGGTACACTGAGCTTTTAACTGAGCACGTATCGGATAAGGGCGCCCAGGACCCGGTCCTCTCCTTTCACAAGGAAACTTTTTCAA
>e860579cf75aff400c2e9be5cf6fdbea
AAAACCTTCTCAAGCCTGTTATGCTTTCTTAGCATTTTCAGGCAGGAGAATATGAGCTTTTTTGTCGTATTAATGGCAATAGCTTTAAAATGATTGCGTGTGTCACCTCTCCTCTTCACAAGTGGGGTTGTGTGATCCTACCAGTGCAACAGATAATAATGCTACACTGTCTGGGATTTTCACTATGGTAATGCACCTTCAACCGATTACGGATTTGTGCATGGGATATCCGTGCCTTATCTGATA
>c0727b6ca63e449e97425aebe5898f82
TTTGGTATTCCGAAGGGCACACCTGTTCGAGCGTCATTATCAACCCTCAAGCCTGGCTTGTTATTGGGCTCTTATCGTTAAGATGAACTTTCGTTAAGACTTTAGTTAAGACGAACTTTCGTTAAGACGATATGCCCCAAAGATAACGGCGGTGTTAAAAATTAACCTCAGGTGTGACGAGCTACTCAGCATGCACTGTGGTGGTTGTTTTGACCTTGCCTAGTTAAAAATTCTTAACTAA
>a38a7ab30cc9decce9af2da60bfe0552
GCAGAATTTAGTGAATCATCGAATCTTTGAACGCACATTGCGCCCGCTAGTATTCTGGCGGGCATGCCTGTTCGAGCGTCATTTCAACCCTCAGGCCCTTCTGGCGCCTGGCGTTGGGGATCGGCCGTGCGTGCCGGCCCCGAAATACAGTGGCGGTCCCGTCTCGGAACTCTGCGTAGTAAATCAAACCTCGCAGCTGGGAAGCGACGGAGGCCACGCCGTGAAACACCCCACTTCTGAAAGTTGACCTCGGATC
>3d10ee9b411633f0944d8425e2c3693d
CCCGCCAGTATTCTGGCGGGCATGCCTGTCCGAGCGTCATTTCAACCCTCGAACCCCTCCGGGGGGTCGGCGTTGGGGATCGGGAACCCCTAAGACGGGATCCCGGCCCCGAAATACAGTGGCGGTCTCGCCGCAGCCTCTCCTGCGCAGTAGTTTGCACAACTCGCACCGGGAGCGCGGCGCGTCCACGTCCGTAAAACACCCAACTTCTGAAA
>c8d8acad91e1d295fb54f28188996ecc
GAATCATCGAATCTTTGAACGCACATTGCGCCCCCTGGTATTCCAGGGAGCATGTCTGTTTGAGCGTCATCAAACCCCTTCAAGCTTTGCTTGGTGTTGGGCTTTAGCGTCTGCAATGACGAGCCTCAAAAACAGTGGGTGCACACCTTCAAACCCAGATGCAGTAATAAAAATCTTGCCTGGAGTTCTTGAAATAAGGTGCGCCATAGCAACGGTGTCTACCCGTTGGACACATCAGCAGTTTG
>e57402e6f60f9dff3670a61aa28963e8
ATCTTTGAACGCACATTGCGCCCTTTGGCATTCCGAAGGGCATGCCTGTTCGAGCGTCATTATCACCCCTCAAGCCCCGTGCTTGGTGTTGGACGGCTAGGTCGTGGCGACGTGACCCCTCCTAAAGACAATGACGGCGGCCTGTGGTTCCCCCGGTACACTGAGCTTTTCATCGAGCACGTATCGGATGAGGGCACCCGGGTTCCGGTCTTCTCCTCTTCATCGAGGAACGATTTTACTA
>1a66a23109c708646fafa4f0b16bc751
GCAGAATCCGTGAGTCATCGAATCTTTGAACGCATATTGCGCCCTTTGGTATTCCGAAGGGCATGCCTGTTCGAGCGTCATTATCACCTCTCAAGCCTGGCTTGCTGTTGGATCTTGGTTATAGTCTAGCTATAACCTATCCTAAAGATAATGACGGTGTCTATGAGGACTCCAGTACACTGAGCATTTTATGCACGTACGAGGTAGAACTCTAGGCCCGGTCTTTAACCATTTTTATTAAGGTTGACCTCGGATCA
>7c4a8ff5c5ca2dc6871fe1a9424fae6f
TTTGAACGCACATTGCGCCCCTCGGTATTCCGTGGGGCATGCCTGTCCGAGCGTCGTTTCGCCGCTCAGGCCCCCGCCCTTGACAGGGTGGCGGGGCCTGGTGTTGGGGCTCGCCGCCGCCCTCGCGCGGCCGGCGTCCCTGGAAACCATCGGCGGCGCCTGCAAACGGCTCGCGGTCCAGCGTTGATGGGCCCGGAAGAGCCGGCGCGGTGCGCCCGCCCGAACCAGATCTTTCACCAA
>e1d8403de8011dee47a72790a4827273
AATTGCAGAATTCAGTGAATCATCGAATCTTTGAACGCACATTGCGCCCTTTGGTATTCCGAGGGGCATGCCTGTTCGAGCGTCATTTAAACAATCAAGCACAGCTTGGCCTTGGACCCCGGGCCCCGAGGGCGCCCGGTCCGAAACCCACAGACGGCGTTCCCGTCGAGTCTTAAGCGTAGCAAAAGTTACCACCGCTTCAAAGACTCGGGCGGAAGCGGCCACGAGAATTACCCTCAAAGTTTGACCTCGGATCAGGT
>abbf7c530b30a5ce1c858ff9931c89a5
GATAAGTAATGTGAATTGCAGAATTCAGTGAATCATCGAGTTTTTGAACGCACACTGCGCCCCTTGGTATTCCGGGGGGCATGCCCGTTCGAGCGTCATTTCACCAATCAAGCCTGGCTTGGTATTGGGCTGCGGGGTGATCCCGGGCCTGAAAGTCGCCGGCTGGAAAGCTCCGATCTCAGCGTCGTGATTAATCAAATTCGCCGACGAGAGGGGTGCTCCGCGCCGTGAAACTTCCACAGGTTGACCTCGGATCGGGTAGGAATACCCGCTG
>a83ba568a1cc8bf29327a582510d72b5
AAGTAATGTGAATTGCAGAATTCAGTGAATCATCGAGTTTTTGAACGCACACTGCGCCCCTTGGTATTCCGGGGGGCATGCCCGTTCGAGCGTCATTTCACCAATCAAGCCTGGCTTGGTATTGGACCCCGGGGGCGACCCGGGCCCCAAAGTCCTCGGCTGGAAAGCTCTGATCTCAGCGTCGTGGTTAAACAAATTCGCTAGGAAGACGAGTGATCCGTGCCGGTAACCCTCATCAAAGGTTGACCTCGGATCGGGTAGGAATACCCGC
>48955cc54915de4f24b9b7cf7fae3995
CATCGAATCTTTGAACGCACATTGCGCCCGCTAGTATTCTGGCGGGCATGCCTGTCTGAGCGTCATTTCAACCCTCGTCCCCCGTCTAGGCGGGAGGGCGGTGTTGGGGATGGGCCTGCCTCCGGGCCGGCCCGCCCCTAAATGTAGTGGCGACCACGCCGTAGCCTCCTCTGCGTAGTAGTAACTCACCTCGCGGGCGGAGAGCGGTGCGGCCTGCCGTAAAACCCCCTACTTTCTCAAG
>84b6ee61fb5ebfd147e0d94372b7f64d
ATTGCAGAATTCAGTGAATCATCGAATCTTTGAACGCACATTGCGCCCCTCGGTATTCCGTGGGGCATGCCTGTTCGAGCGTCATTTACACCCTCAAGCTCTGCTTGGTGTTGGGCGTCTGTCCCGCCTCCGTGCGCGGACTCGCCTCAAAGTCATTGGCAGCGGTCTCGTCGGCTTCTCGCGCAGCACATTTGCGCTTCTCGGAGCCCCGGCGGATCAGCGTCCAGCAAGCAATTTCATGACTTGACCTCGGATCAGG
>e8fee863e30a65472ee323fcf8ab1cc2
TGCAGAATTCAGTGAATCATCGAATCTTTGAACGCACATTGCGCCCCTTGGTATTCCGAGGGGCATACCTGTTCGAGCGTCATTACACCTCTCAAGCGTAGCTTGGTATTGGGCCTTCGCTCCTTCACCGGGGCGTGCCTGAAAAGTAGTGGCGGTCCGGTGTGGCCTTGAACGTAGTAAATTTTCTCCCGTTCTGAAGGCTCCATGCCGTGACCAGCCAGAAGCGCTCCATTTTTTCAAGAATTGACCTCGGATCAG
>67c48c909590baad37f71389769e1116
ATTGCAGAATTCCGTGAGTCATCGAATCTTTGAACGCACATTGCGCCCTCTAGCAATCTGGGGGGTATGCCTGTTCGAGCGTCATTATCAACCCTCAAGCTAGGCTTGTTGTTGGACTGCTGATCGTTAAAGATTAGTCCAAAGGATAACGACCATGTCGAGGCGAGAGGCCAGATACAACGAGCTTAGCAGCACGTGTCTGGTTGAGGCCTAGGCGCTGGGTTAACGAGAATTTCTCAACCGTTGACCTCGGATCAGG
>4b228677724e2e0837554aec4d236f3b
AATTGCAGAATTCAGTGAATCATCGAATCTTTGAACGCACATTGCGCCCCTCGGTATTCCGTGGGGCATGCCTGTTCGAGCGTCATCTACACCCTCAAGCTCTGCTTGGTGTTGGGCGTCTGTCCCGCCTCTGCGCGCGGACTCGCCCCAAATTCATTGGCAGCGGTCCTTGCCTCCTCTCGCGCAGCACATTGCGTTTCTCGAGGTGCGCGGCCCGCGTCCACGAAGCAACATTTACCGTCTTTGACCTCGGATCAGGT
>f37417c19e58ce2d4fc0a8aeb3dc6be4
AGAATTCAGTGAATCATCGAATCTTTGAACGCACATTGCGCCCCTTGGTATTCCATGGGGCATGCCTGTTCGAGCGTCATCTACACCCTCAAGCTCTGCTTGGTGTTGGAGCGTCTGTCCCGCCTTCGCGCTGTGGACTCGCCTTAAACGTATTGGCAGCGGTCCTTGCCCCCTCTCGCGCAGCACATTGCGCTTCTCGAGGGCGGCTCCGGGCCTGCGACCCATGAAGATGACCACCGTCTTTGACCTCGGATC
>bbf3ba4d3b350d5a2a645f552d3b613e
ATAAGTAATGTGAATTGCAGAATTCAGTGAATCATCGAATCTTTGAACGCACATCGCGCCCTTTGGTATTCCGAGGGGCATGCCTGTTCGAGCGTCATTACACCACTCAAGCCTGGCTTGGTATTGGGCGACGGGGCTCCCCCGCGCCTCAATTTGACCGGCTGGACCGACCGATCCTCAGCGTTGTGGCAATCAATTCGCGAGGGGGGAGGTTGGGACGCGCCGTTAAACATTCATCAAAGGTTGACCTCGGATCAGGTAGGGATACCCGC
>d6ad427e72a014848e5983e977cc4884
ATAAGTAATGTGAATTGCAGAATTCAGTGAATCATCGAATCTTTGAACGCACATTGCGCCCTCTGGCATTCCGGGGGGCATGCCCGTTCGAGCGTCATTAAAACCCATCAAGCCTGGCTTGGTCTTGGGCGACGGGACCTCCCCGCGCCTCGATTTCGCCGGCTGGACGACCCCGATCCTCAAGCGTTGTGCAAATCTCGCTGGCGGAACGGGCGGCCACGCCGTTAACTCTTAATCAAAATCTGACCTCGGATCGGGTAGGAATACCCGCTG
>a1fb91afddcf5ce1827d7830b16c2a0a
GAGGGTCAGATACCCTATGTCACCGAACGCGCCCATGTTTCGGTTATACGGAGCGCTATTATTGTTAGTTCGATAGTACCGCTCTTAGATGAAATAGTCGTTCAGCGACTTGCGTGTGCTCGGAGACTTTACCGTCTCCCGAACGTACTACGCAGTGTTTGATGTGGTTAGGCCGGGTTCGCGCCGCTCATTGCTCGAACCGACACGCGCCGAATAATTCCACAGTCACTCACGTTCATCA
>32bc3692bb6a15e45edf0e064d9df20d
TGAATTGCAGAATTCAGTGAATCATCGAATCTTTGAACGCACATTGCACCCTCTGGTATTCCAGGGGGTATGCCTGTTCGAGCGTCATTCAACCCCTCAAGCTCAGCTTGGTATTGGGCGTCACCTGGCAATGGTGCACCTTAAAATCAGTGGCGGTGCCATCTGGCTTCAAGCGTAGTAAAATTCTCGCTTTTAGAGGTTTGGATATGTGCTTGCCATCAACCCCCCTAATTTATCAAAGGTTGACCTCGGATCAGGTAGGG
>351ac39a58f7b50815b3f64607a6c41e
CGCACATTGCGCCCGCCAGCATTCTGGCGGGCATGCCTGTTCGAGCGTCATTTCAACCCTCGAGCCCGACTCTTCGGAGGACGGCTCGGCGTTGGGGGACGGCAGACTCCCCCCGGCATCTCGCCGGGGACGCCGCCCCCGAAATTTAGTGGCGGCCCTCCGAGGCGACCTCTGCGTAGTAACTTGTTCTCGCACCGGAAAGCTCAGAGCGGCCACGCCGTAAAACCCCAACTTTTTTTA
>35c87a4f6be0990bea75dfcfcd174fbb
AATCATCGAATCTTTGACCGCACATTGCGCCCGCCAGTATTCTGGCGGGCATGCCTGTCCGAGCGTCATTTCAACCCTCGAACCCCTCCGGGGGATCGGCGTTGGGGATCGGGACCCCTCACCGGGTGCCGGCCCTGAAATACAGTGGCGGTCTCGCCGCAGCCTCTCCTGCGCAGTAGTTTGCACAACTCGCACCGGGAGCGCGGCGCGTCCACGTCCGTAAAACACCCAACTTCTGAAATGT
>6a2fcd9ceea0fcf6a4e4fb1867702281
ATAAGTAATGTGAATTGCAGAATTCAGTGAATCATCGAATCTTTGAACGCACATTGCGCCCCGTGGTATTCCGCGGGGCATGCCTGTTCGAGCGTCATTTCACCACTCAAGCCTAGCTTGGTATTGGGCGTCGCGGTTCCGCGCGCCTTAAAGTCTCCGGCTGAGCAGTTCGTCTCTAAGCGTTGTGGCATATATTTCGCTGAAGAGTTCGGATGGCTTTTGGCCGTTAAATCTTTCTTAAGGTTGACCTCGGATCAGGTAGGGATACCCGC
>052dc3f724f90f7844e2b223274429b2
TAAAGTGCGATATGTAGTGCTATTTGCATGAATCTGTGAGTCATCTAATCTTTGAACGCAACTTGCGCCTTTTACGAGGCATGTTTGTTTGAGCGTCGCTTATCCTCTGCAGCAATGCGATTTGACTTGCGTCTTTGTTGACCGAGTTTAAACAGAGCTAGAGGATGGCCAGTTTGGTCTAGTCCGAGTGCTAAGCATTCTTGGGTCTAGGACGGATTGGTCATTAAATCTAACTTTTTATTTTGGCCTCAAATCAAGCAAGACTACCCGCTGAACTTAAG
>ffe80ac0648604ea8c0164de20b178ef
GAAATGCGAAAAGTAATGTGAATTGCAGAATTCAGTGAATCATCGAATCTTTGAACGCACCTTGCACCCTTTGGTATTCCGAAGGGTATGCCTGTCTGAGTGTCATTAGACCATCTCCCTCGCGGTTTTCCGTGTTGTGAGCTTTGGGGGTTCTTTTGCCTTTCCGGCTCCCCTTAAATGCCTAAGTGATATGATAAGTCAACGTCACTCTAATACCAACACTCTTGCTCTGACCTCAGATCAGGTAGGACTACCCGCTGAACTTAA
>3126d2a0bb0e62dedd675f07c1a89333
AAATGCGATACGTAGTGTGAATTGCAGAATTCAGTGAATCATCGAGTCTTTGAACGCACATTGCGCCCCTTGGCATTCCGAGGGGCACGCCTGTTCGAGCGTCATTTCACCCTTCAAGCACGGCTTGGTCTTGGGCGACACCTGCGGGTGCGCCTCGAACCCGTCGGCGGCGCGATCCTCCCGAGCGTGACGACTCACGGCGAGGGACGGTCGGGCCCGCCCACGTTTTTTTCCACACAAGGTTGACCTCGGATCAGGCGGGGATACCCGCTGAACTTAA
>36f6961dfa07af14ef04fcb5c20202df
TCATCGAATCTTTGAACGCACCTTGCGCCCTCTGGTATTCCGGAGGGCATGCCTGTTTGAGTGTCATGAAGACTTCAACCCCTTGGGTTTTTCTCGAGGACGTCGGACTTGGGTGTCTGCCACGTTGTTGGCTCGCCTTAAATGTGTCAGTGGTAATCAGGCCTTTGACAGGAGTAATAAGTTTCTCTTGTCTGTCGGTCATCGATGGCTGCTACCAACCCTGCCCTTGTGGCAATTCTGA
>08cb798b159715d30e7f54e46e926db0
ATTGCAGAATTCAGTGAATCATCGAATCTTTGAACGCACATTGCGCCCCTCGGTATTCCGTGGGGCATGCCTGTTCGAGCGTCATTTCAACCCTCAAGCACAGCTTGGTGTTGGGTGCTTGTCCCGCCTCCGCGCGGCGACTCACCTTAAAATCAGTGGCAGCCCGCATCCGCCGGCCGTGAGCGCAGCACAGTCGCGCCCTAGGCACTGGCAGATCGGCTCTCCAGAAGCATACCTTCTATTTTGACCTCGGATCAGG
>14cf156d554144557fa7368f68a34bf3
TAAGTAATGTGAATTGCAGAATTCAGTGAATCATCGAGTTTTTGAACGCACACTGCGCCCCTTGGTATTCCGGGGGGCATGCCCGTTCGAGCGTCATTTCACCAATCGAGCCCGGCTCGGTATTGGGCCCCGGGGGTGACCCGGACCCCGAAATTCTCGGCTGGAGAGTCCTGATCGCAGCGTCGTGATAAACAAATCGCTGGCGAGACAGACGGTCTGCGCCGTTAAACCTCCATCTCAGGTTGACCTCGGATCGGGTAGGAATACCCGC
>49b1e673430cb60b9c549b407a705bfd
AACGCACCTTGCGCTCCTTGGTATTCCGAGGAGCATGCCTGTTTGAGTGTCATGTTAATCATCAACTGTGGATTTTTTGATCCATAGATTGGACTTGGAGGCTGCAGACGCAAGTCAGCTCCTCTCTAAATGCATTAGCTGGATCATCAATGGTCTAATGTGGTGTGATAGACTATCTACGCCGTGATGAAACCAATGTGTTCAGCTTCTAATCGTCCACACTGGACAAAGTACCTTTAAT
>d96722a46ca9e2f955be6b6de03707cb
GAAATGCGAAAAATAATGTGAATTGCAGAATCCAGTGAATCATCGAGTTTTTGAACGCACATTGCACCTTTTGGTATTCCGAGAGGTATACTTGTTTGAGCGTCGTTTTCCCTCAGAAATGGTCTTGAAGTTCCAGTGGAGCTTTCAAACTCACGCACGCGAGCATTAATCTTCCTCGCCTCTGTGCAGACGCAGTCACTCGACGAAATTTTGACCTCAAATCAAGTAGGATTACCCGCTGAACTTAA
>02dcaef6fd51681059711a8e52e3ffdd
GTCATCGAATCTTTGAACGCACATTGCGCCCATTGGTATTCCGATGGGCATGCCTGTTCGAGCGTCATTATCCTCTCTCACACCCCGGGTGTGTTGTTGGACCGGTGTTGGTCGGGTGACTGACCAACTGGTCTCAAAGACAATGACGGCGTCCGTGGGACCCTCTTCGCAACGAGCTTTTCGAAGCACGCGTCGAGTATCAAGGTTCTTCCGGGCCGGTCTACCTTTAATTTTTTCTTTAG
>4912dc8e87d629c4147e0f109f047b81
GCAGATTTCAGTGAATCATCGAGTTTTTGAACGCACATTGCGCCCCTCGGCACTCCGGGGGGCATGCCTGTCTGAGCGTCGTTTCGACCCTCGAGCCCTGCTCGGTATTGGGTGGTCGCCCCCCTGGGGCGCGCCCAAAAGTCGTTGGCGGCTGCTCCATGGCCACCCGGCGTAGCAGAGCAATTTCGCCGTGGTGCCTGTAGCGGCCTGCTGCGGGTGCGAGACCCGCGCTCCTACAAGCGATTGACCTCAGATC
>7c455771ae5a758e5054ee2d4fa51d3e
GAGTCTTTGAACGCACATTGCGCCCATTGGTATTCCGATGGGCATGTCTGTTTGAGCGTCATTACAAACCCTCAGCTGGATTTATTGCCAGGCTGGTACTGAGCCACATTACTCTTCAAAATAGTATTGGGCTTTAAATGGCACGCTCTGCGGGCGACAAAACCTGAACAAACATAGTAGAAAACTCAAACTGTTTGATTAGGGTTGGGTCTGCTCTGCCTAACAAAAAACCAATCTCAAG
>bb7004951c8598dc23350926a5b813da
AATTGCAGAATTCAGTGAATCATCGAATCTTTGAACGCACATTGCGCCCCTTGGTATTCCATGGGGCATGCCTGTTCGAGCGTCATCTACACCCTCAAGCTCTGCTTGGTGTTGGGCGTCTGTCCCGCCTCTGCGCGTGGACTCGCCCCAAAGGCATTGGCAGCGGTCTTTTGCACCTCTCGCGCAGCACATTGCGCTTCTCGAGGCGAAGAAGGACGCGACCACAAGCTACATTACCGTCTTTGACCTCGGATCAGGTAG
>efa1744f1cb6f89069bc74c136011f68
ATTGCAGAATTCAGTGAATCATCGAATCTTTGAACGCACATTGCGCCCTTTGGTATTCCTTAGGGCATGCCTGTTCGAGCGTCATCTAACCCTTCAAGCACTGCTTGGTGTTGGGCGTTTGTCCCGCCTTGGGCGCGGACTCGCCTCAAAGACATTGGCGGCCTGTGTATTGGCTTCGAGCGCAGCAGACTCGCGCGTCGACTCCTCTAGCACTAGGCGTCCAGCAAGCCTATTATCTCAAGTTTGACCTCGGATCAGG
>37e8916e0da123c93fd1805d096038b3
AAGTAATGTGAATTGCAGAATTCAGTGAATCATCGAATCTTTGAACGCACATCGCGCCCTTTGGTATTCCGAGGGGCATGCCTGTTCGAGCGTCATTACACCACTCAAGCCTGGCTTGGTATTGGGCGACGGGACTCCCCCGCGCCCCAATTTCGCCGGCTGGACCGTCCGATCCTCAGCGTTGTGGCATTTCAATTCGCTAGGGGGGAGGTTGGGACGCGCCGTTAAACATCCATCCAAGTTTGACCTCGGATCAGGTAGGGATACCCGC
>0221932fbdffeecb724f5debe54bfa44
AAGTAATGTGAATTGCAGAATTCAGTGAATCATCGAATTTTTGAACGCATATTGCGCCCTTTGGTATTCCGAAGGGCATGCCTGTTCGAGCGTCATTACACCCCTCAAACTTCCGTTTGATGTTGGGCGCTGCCTGCGGAAGGCACGCCTTAAAGTTAGTGACGGTTACCCTTAACCTCGGGCACACAGATGTTGCTATGATGGAAGAGGGCGGCTGGTCTTTTTGATGAACCTTCAAAATGTTGACCTCGGATCAGGTAGGAATACCCGC
>1026a66e7dbe792855b17a842e65f14e
AATTCAGTGAATCATCGAATCTTTGAACGCACATTGCGCCCTTTGGCATTCCGAGGGGCATGCCCGTTCGAGCGTCATTAAATCCAATCAAGCCTGGCTTGGTGTTGAGCGTCGGGAGTCCCCCGCGCCCCAATTTCACCGGCTGGCCGTCGCCCGTCTTTAGCGTTGTGACATACTTCTCGCTGCCGACGGGGCCGGACCACGCCGTCAGAACTCATGAATTTCTCTCGAAATTCGATTAGGTTGACCTCGG
>1fffc4021f4ef809f6fe1a6f67a7b4a4
CCCTTTGGTATTCCGAAGGGCACACCTGTTTGAGTGTCATTAACTTCTCAACTCTAACATTTTTAATAAATGTTTTGTAGTTGGATGCTGAGTGCTTGCTGGGCTTTTGGTTCAGCTCACTTTAAATTTATGAGCAGGCTCCTATCTTTTTGGACTGACTCGACGTGATAAGAAATTTCGTTGAGGATGCTTTTCAGCAGCCAAATTTTAGGGAATTGCCGCTACTAGTTGATCTTATAA
>fc6a0b7ceea7497a8cbdf4c807f038dd
TTGCGCCCTTTGGTATTCCAAAGGGCATGCCTGTTTGAGCGTCATTTCTCTCTCAAACCTTCGGGTTTGGTATTGAGTGATACTCTTAGTCGAACTAGGCGTTTGCTTGAAATGTATTGGCATGAGTGGTACTGGATAGTGCTATATGACTTTCAATGTATTAGGTTTATCCAACTCGTTGAATAGTTTAATGGTATATTTCTCGGTATTCTAGGCTCGGCCTTACAATATAACAAACAA
>1f956eadc4ecce8f1141981a8a539478
GAAATGCGATAATTAATGTGAATTGCAGAATCCAGTGAATCATCGAGTTTTTGAACGCACATTGCACCTTTTGGTATTCCGAGAGGTATGCTTGTTTGAGCGTCATTACATCTTCAGCCTAGCTGGTTTTGTGTTTCCTTGTGGAAACATCAAATGTATGACACAGACGTGAGCAGTAACTTTTATCATTCTCACCACCTGTCTTGACACTCACTTCTTGACCTCAAATCAAGCAAGATTACCCGCTGAACTTAA
>ce6b29ec32926c63792b4a113ae5de35
GCGTCATTTCCTTCTCAAACATTCTGTTTGGTAGTGAGTGATACTCTTTGGAGTTAACTTGAAATTGCTGGCCTTTTCATTGGATGTTTTTTTTCCAAAGAGAGGTTTCTCTGCGTGCTTGAGGTATAATGCAAGTACGGTCGTTTTAGGTTTTACCAACTGCGGCTAATCTTTTTTATACTGAGCGTATTGGAACGTTATCGATAAGAAGAGAGCGTCTAGGCGAACAATGTTCTTAAA
>ccb9adc2b77d5ad24c0414f8a6d3089a
ATCATCGAATCTTTGAACGCACATTGCGCTTCCTGGTATTCCGGGGAGCATGTCTGTTTGAGCGCCATTTATATATCTCAGGGCATTTGTTCTGGTGTTGAGTTGAGGAGCATCCCTTGCTGCTGCTGACTCCAAATATATTGAAGGATATTGAAGAGGTCTTTTCTGAAGTGGTTTGATTTTGAATGTACAAGAACTTCCCTTCAATATGCTCTTTATATCTTGAACAATATTCTTTCCAT
>ac76296db5a7be799dd593fcbb671118
GCGATAAGTAATGTGAATTGCAGAATTCAGTGAATCATCGAATCTTTGAACGCACATTGCGTCCTTTGGTATTCCGAGGGACATGCCTGTTTGAGCGTTGTTTCAACCTAAGCTTAAGGCTTGCTTTGAGTGTAGTCGGTACGACTCACTCGGAAGATAATGGCGACGAAGCATTTCCTTCGAGCAGCGACCAAGCTGATTTTTGAGGGGTTTGTCAGTTTGCCTTGAACCATATATTTTGAGATCAACCTCAGACAGACAGGATTACCCGCTGAA
>62f245dfa74527651c292b7d68c6250d
ATCATCGAATCTTTGAACGCACCTTGCGCCCTCTGGTATTCCGGAGGGCATGCCTGTTTGAGTGTCATGAAGACTTCAACCCCTCGGGTTTTGCTCGAGGATGTTGGATTTGGGTGTTGCCACATCGTTGGCTCGCCTCAAATGTGTCAGTGGTTTATCAGACCTTTGACAGGAGTAATAAGTTTCTCTTGTCTGCTGGTCATTGATTGCTGCTACCAACTCGCCCTATGGGCATTTATGACT
>20b5d4728b20d9b6134b339795cb4c6d
AATTCCGTGAGTCATCGAATCTTTGAACGCATATTGCGCCCTTTGGTATTCTGAAGGGCATGCCTGTTCGAGCGTCATTATCAACCTTCAAGCCGGGCTTGCTGTTGGGTCTCGTTGGGTGCAGACCTCGACGGACCTCGAAGAGAATGGCCGAGCCTATGTTGGACCCTGGATGCAGTGAGCTTTTCGGCACGCATGGCAGTGGTCTTCCGGTTCGGTCTCAGCCGTCAATTTCTCCACTGGTTGACCTCGG
>e27c1914b8e353259f1d321d5abb933f
CATCGAATCTTTGAACGCACCTTGCGCCTTTTGGTATTCCGAAAGGCATGCCTGTTTGAGTGTCATGAAATCTCAATCCCTCTGGTTTTCTAACTGGCTGGATTGGACTTGGGCGTCTTGCCAGCAATGGCTCGCCTCAAATGACTTAGTGGAACATCCCACATCAGTGTTAGACGTAATAAGTTTCGTCTCTCCTTGTGGTGGTGACTGCTTAGAACCTGCCATCGCGCACTCTTTTGAC
>499a57801377e1e3269f755da82cbf55
AAGTAATGTGAATTGCAGAATTCAGTGAATCATCGAATCTTTGAACGCACATCGCGCCCTTTGGTATTCCGAGGGGCATGCCTGTTCGAGCGTCATTACACCACTCAAGCCTGGCTTGGTATTGGGCGACGGGGCTCCCCCGCGCCTCAATTTGACCGGCTGGACCGACCGATCCTCAGCGTTGTGGCAATCAATTCGCGAGGGGGGAGGTTGGGACGCGCCGTTAAACATTCATCAAAAGGTTGACCTCGGATCAGGTAGGGATACCCGC
>03d481fd4a8eff7f64d6740cc2fa3239
GAATCATCGAATCTTTGAACGCACATTGCGCCCTCTGGCATTCCGGGGGGCATGCCCGTTCGAGCGTCATTAAATCCAATCAAGCCTGGCTTGGTATTGAGCGTCGGGACGTCCCGCGCCCGAATTTCGCCGGCTGACCGAGGACCGTCTTAGCGTTGTGACACACAATAATTCGCTTTCCGACGGGGTCGGGCAAGTTCAGCCGTTAAACGCAACGAATTTCTCGCGAAATTTGATTAAGGTT
>10c824c787fb963509d4c0a3b810aba4
AATTGCAGAATTCAGTGAATCATCGAATCTTTGAACGCACATTGCGCCCCTTGGTATTCCATGGGGCATGCCTGTTCGAGCGTCATCTACACCCTCAAGCTCTGCTTGGTGTTGGGCGTCTGTCCCGCCTCTGCGCGTGGACTCGCCCCAAATTCATTGGCAGCGGTCTTTGCCTCCTCTCGCGCAGCACATTGCGCTTCTCGAGGTGCGCGGCCCGCGTCCACGAAGCAACATTACCGTCTTTGACCTCGGATCAGGTAG
>784276645c372658a6e402ac68d95b9c
CCTGTTCGAGTGTCATGAAGCTCTCAAACAAGTCTTTTTGTTAAGACGAGTTTGGATTTGAACACTGCCGTGTAACAAACGGCTGGTTCTAAATGTATTAGCTGATCCTAGTAAGGTTTTGGTTCTTACTTGACGTGATAATTATCTAACGTCAAGGACATCTCTTACTTCACAGTGAGAAATGGCCAGAGTCTTGGTAAGGATTGCTTCTAATCGTCTTCACTTGACAACAAATT
>bb50e9fb572a467c922057f7cf407007
AATATCCCTCAACGGACCTTTTGTAATGAAAGTGGACGTTGGACTTGGAGGTTGCTGGACTTTTGTAATCAGCTCTTCCGAAATGCATTAGTGTTGGCAACTCTGGGCTGAACGCTTGCTGGTGTGATAATTAATTTCATCATTCACCGTCGTCAAGATCGCAGTGAGAGTCTGATGCTTTATAACTTCGATCTCTGGATTGTAGTCGCTTTTAGTGACATGCATGAACGAGTCAACAAGTAT
>06fb227631799036a87a7ef432ef5c54
GAATCATCGAGTCTTTGAACGCACATTGCGCCCATTGGTATTCCATTGGGCATGTCTGTTTGAGCGTCATTACAACCCTCGGTCACCACCGGTTTTGAGCAAGCGAGGTCTCCGGACCCGGCTGGCTTTAAAGTTGTAAGCTCTGCTGGCTGCCAGGCCCGACCAGAACATAGTAAACCATGCTTGTTCACGGTTAGCGGTTGAAGCGGTACGGCCTGAACAATACCTACCACCTCTCAGGTTT
>bfef1614f742a1b75f147b90c449f0de
TGAATTGCAGAATTCAGTGAATCATCGAATCTTTGAACGCACATTGCGCCCGCCAGTATTCTGGCGGGCATGCCTGTTCGAGCGTCATTTCAACCCTCAAGCTCAGCTTGGTGTTGGGACTCGCGGTAACCCGCGTTCCCCAAATCGATTGGCGGTCACGTCGAGCTTCCATAGCGTAGTAATCATACACCTCGTTACTGGTAATCGTCGCGGCCACGCCGTAAAACCCCAACTTCTGAATGTTGACCTCGGATCAGGTAGGA
>9ca4f58a452beecdb995ce584e48a078
AGTAATGTGAATTGCAGAATTCAGTGAATCATCGAGTTTTTGAACGCACACTGCGCCCCTTGGTATTCCGGGGGGCATGCCCGTTCGAGCGTCATTTCACCAATCAAGCCTGGCTTGGTATTGGACCCCGGGGGCGACCCGGGTCCCAAAGTCGTCGGCTGGAAAGCCCTGATCTCAGCGTCGTGATTAATCAAATTCGCTAAGAGAAGGAGTGATCCGTGCCGGTAATCTTCATTCAAAAGGTTGACCTCGGATCGGGTAGGAATACCC
>8d9184f5fad86048ead7176f2ff1ffeb
TCTACGAGTCATCGAATCTTTGAACGCACATTGCGCCCGCTAGTATTCTGGCGGGCATGCCTGTTCGAGCGTCATTACGACCACCCATGCCTCTACAGGCCTGGTGTTGGGGTACTGCTGTCACCGACAGCACGCCCTGAAAGACAGTGGCGGACCTGCTAGGGCTCCAAACGTAGTAAATCTTTCTCTCGTTTAGGGTGTTCTGGTGGGACTCCAGCCGTTAAACCCCCAACTTTTACAAGGTTGACC
>54bb776e55e60d4620d992ffd77ce125
AAGTAATGTGAATTGCAGAATTTAGTGAATCATCGAATCTTTGAACGCACATTGCGCCCTTTGGTATTCCGAGGGGCATGCCTGTTCGAGCGTCATTACAACCCTCAAGCTCAGCTTGGTATTCAGCACTGTCTATATGGCAGGCTGCAAAAGCAGTGGCGGTCATAGCCGGCTCCAAGCGTAGTAAAATATTTCGCTCCGGAGTCCGGCTACTGACCTGCTAACCGATCATTCTTTTCAGGTTGACCTCGGATCAGGTAGGGATACCCGC
>5778a455ffd621829509c228792b5d8a
GCACCTTGCGCTCCTTGGTATTCCGAGGAGCATGCCTGTTTGAGTGTCATGTTAATCATCAACTGTGGATTTTCTTGATCCACAGATTGGACTTGGAGGCTGCAGACGCGAGTCAGCTCCTCTCTAAATGCATTAGCTGGATCATCAATGGTTCTAAGATGGTGTGATAGATTATCTACGCCGTGATTTAAACCAATGTGTTCGGCTTCTAATCGTCCAACACTGGACAACTCCATTTAAT
>d06e5594c2aadacbfc44f2becc45f950
AATTGCAGAATTCAGTGAATCATCGAATCTTTGAACGCACATTGCGCCCCTCGGTATTCCGGGGGGCATGCCTGTTCGAGCGTCATCTACACCCTCAAGCTCTGCTTGGTGTTGGGCGTCTGTCCCGCCTTTGCGCGTGGACTCGCCCCAAATTCATTGGCAGCGGTCCTTGCCTCCTCTCGCGCAGCACATTGCGCTTCTCGAGGTGCGCGGCCCGCGTCCACGAAGCAACATTACCGTCTTTGACCTCGGATCAGGTAG
>92037c1b6630c82b13d3b2310596100e
CATCGAATCTTTGAACGCACATTGCGCCCTTTGGTATTCCAAGGGGCATGCCTGTCCGAGCGTCATAAAACAAATTCAAGTGAATATTATTATTCCTTGGTAGTGGACTTGGTGACTGAGATCGCCTGTCTGAATAGCAGTGCCAGTGCCTGTACATGCCTGAAGCGTAGTAGATTTTTCTTCCTTCAGGTCTTGCAGTGTGCTTGGCTACTCCAGTCTTTTTTAAAGCTGAAATTCTAA
>c360b1393364ceca74297674d22a0727
CATCGAATCTTTGAACGCACCTTGCGCTCCTTGGTATTCCGAGGAGCATGCCTGTTCGAGTGTCGTGAAGTCATCAACTCGCTTCCTTTGTTGAAGCGCAGCTTGGAAATGGAGCTCGTCGGCGTGAGTCGACCGCTCTGAAATGCATTAGCCCCTCTTACTCGGGTGACAAGTGTAGTAATCGTCTGATCTCACTTCGAATCCCGGTCGAGAGAGGCTCACAAAACGATCTTGATTTCCA
>f5c8bfbdae1d03e28ce873da0461e7d1
GAAATGCGATACCTAGTGTGAATTGCAGCCATCGTGAATCATCGAGTTCTTGAACGCACATTGCGCCCCATGGTATTCCATGGGGCATGCCTGTCTGAGCGTCGTTTCCTTCTTGCGCAAGCAGAGTTGAAAACAGGCTATGCCTTTTTCGAAATGGAACGTCGTGGACGAAGTGAACTAAAACATTGGAACGCTTTGGCCGCCGAACTTTTTTATTAAGCTCGACCTCAGATCAGGTAGGAATACCCGCTGAACTTAA
>7acefd86744b49bb6402d640cd7d3fef
TCTTTGAACGCACATTGCGCCCGCCAGTATTCTGGCGGGCATGCCTGTTCGAGCGTCATTACAACCCTCAGGCCCCCGGGCCTGGCGTTGGGGATCGGCGGAGCCCTCTGCGGGCACACGCCGTCCCCCAAATACAGTGGCGGTCCCGCCGCAGCTTCCATTGCGTAGTAGCTAACACCTCGCAACTGGAGAGCGGCGCGGCCACGCCGTAAAACCCCCAACTTCTGAACGTT
>4fc689c668e31bd532c2a93468ab11fc
CCTTGCACTCCTTGGTATTCCGAGGGGTATGCCTGTTTGAGTGTCATTAAATTCTCAAACCTTCATGGTTCTTGCAGCTTTTGAAGGCTTTGGATGTGGGGGTTGCTGGTTTTCACAAGTCAGCTCTCCTTAAATGCATTAGTGGTTACTGTTCTCCACTTCGACGTGATAGTTATCTACGTCCATAGGTGGTTGATGTTAAGTGTAGCTGCTTTCTAACTGTCTTTGGACAATTTGAATC
>cec351189102cee30f0d0051b57ed5aa
TGCAGAATTCAGTGAATCATCGAATCTTTGAACGCACATTGCGCCCCTTGGTATTCCAGGGGGCATGCCTGTCCGAGCGTCATTACACCCCTCAAGCGTAGCTTGGTATTGGGCCTCGCTCCCTCAAAGGGCGTGCCTGAAAAGTAGTGGCGGTCCGGCGTGACCTTGAACGTAGTAAATTCTCTCCCGTTCTGAAGGTTTTCTGCGCCGCGACCCGCCAAAAACGTTATTCTCCTTCAAGAATTGACCTCGGATCAG
>e52ce686d8eecf79bc52643e7076139b
AATTGCAGAATTCAGTGAATCATCGAATCTTTGAACGCACATTGCGCCCCTTGGTATTCCGGGGGGCATACCTGTTCGAGCGTCATTACACCTCTCAAGCGTAGCTTGGTATTGGGCCTCGCTCCCTCAAAAGGGCGTGCCTGAAAAGCAGTGGCGGTCCGGCGTGGCCTTGAACGTAGTAAATTTTCTCCCGTTCTGAAGGCTCGTCCGTGGCTGGCCATAACACCCCACACTTTCAAGAATTGACCTCGGATCAGGTAG
>4b811258863db711992bc8574b40a3de
AATCCGTGAGTCATCGAATCTTTGAACGCACATTGCGCCCCTTGGTATTCCGAGGGGTATGCCTGTTCGAGCGTCATTATCACCCCTCAAGCCTAGGCTTGGTGTTGGACCCTGGGTCTGGGCTATTAGACCGGTCTCAAAGATAGTGACGGCGTCCGGAAAGGAACCCGTACGAGGAGCTTCTAATTAAGCATGTACGCGGCGTGATTTCGTGGACGACGGTCTTTACAATTATACCAGTGTTGACCTCGG
>51a21fb2058a0ac0270e1eb837f26e7c
GTCATCGAATCTTTGAACGCACATTGCGCCCACTGGTATTCCGGTGGGCATGCCTGTTCGAGCGTCATTATCCTCTCTCCCAACCTCTGGTCGGGGCGTTGGATCGAGTTGTGGGTCTCGTCCGCAACTGGTCTCAAAGACAATGACGGCGTCCGTGGGACCCTCTTCGCAACGAGTCTTTCGAGGCACGCGGGGAGTTGCAAGGTCTCGTCGGGTCGGTCGACACCTTTATTTTTTCTAG
>f61f6eecc057e7169692ed5716513e5e
TGTGAATTGCAGAATTTTGTGAATCATCGAATTTTTGAACGCACATTGCACCTTTTGGTATTCCGAGAGGTATGCCTGTTCGAGCGTCATTTCACCTCCTCAACATTTATGTTGGTATTGGATACGAAAGAAATTTCTATCTCAAAGTGAAAGATTTAATTTTGATATTTGAAGATACAACGAGCTTTTGAAGCATGTATTCAAGAATTTCGAAAATGAATTAAACCCCAAAATTTTTTCAGGTTGACCTCGAATCAGGTAGGAT
>ed42d306f6870a9742ac25517e321449
ATCATCGAATCTTTGAACGCACATTGCGCCCGCCAGTATTCTGGCGGGCATGCCTGTTCGAGCGTCATTTCAACCCTCAAGCCCCCTGTGGACTTGGTGTTGGGGACCGGCGACAATCACCTGTCGCCGCCCCCTAAATGAATTGGCGGCCCCGTCGCGGCCCTCCTCTGCGTAGTAGCATACACCTCGCAACAGGAGCCCGTCGGTGGCCACTGCCGTAAAACACCCCAAACTTTTTTAGA
>cc7f81ef820ffc124aef72a21c11a225
TTCCGAAGGGTATGCCTGTTTGAGTGTCATTAAATTCTCAAGTCAATCAAGTGTTTACATTTGAATGATTTGGATTCTGAGGGTTTCTGTTGGCTCTAGTAGTTGACTCCCTTTAAAAGCATTAGTGGCTTGTCGATCCCCATTATTGGTGTGATAGCTCTATCTACATTTATAATGGCAAGGTCATACAAAGGCAATGTAGCTGCTTTCGAACAGTCTAGTTTACTGGACAACTTGAACC
>55e6c40524aa22f14c2d8a1fdeab4adb
ATTCAGTGAATCATCGAATCTTTGAACGCACATTGCGCCCATTAGTATTCTAGTGGGCATGCCTGTTCGAGCGTCATTTCAACCCTTAAGCCTAGCTTAGTGTTGGGAGACTGCCTAATACGCAGCTCCTCAAAACCAGTGGCAGAGTTTTTACGTACTCTGAGCGCAGTAATTCTATTCTCGCTTCTGAACACGTCTAGACGATAGCCAAAAACCGCATGCTTCGGCAGCACTTTTTAATGGTTGACCTCG
>9fc6332d81c2106568676041eb21653b
CCTTGCGCTCTTTGGTATTCCGAAGAGCATGCCTGTTTGAGTGTCGTGAAATTCTCAATTCTATTCTTTCTTAATTGAAGGAATTTGGATTGGATTTGGGGATTGCTGGTTGACTTCAATCGGCTTCCCTTGAATGCATTAGCTGGAGTATGACTTTGCAGCATATATGTGGTGTGATAATGTCTTCACTGCGTAGCTCTAAGTTGTCTGGCTTCAAACTGTCTTCGGACAATTTTGACA
>65a8c1fa26fb992a719d30a059c1853d
TTCCGTGAGTCATCGAATCTTTGAACGCATATTGCGCCCTTTGGTATTCTGAAGGGCATGCCTGTTCGAGCGTCATTATCAACCTTCAAGCCAGGCTTGCTGTTGGGTCTCGTTGGGGTGCAGACCTCGACGGACCTCAAAAGATAACGGCCGGGCCTTCGTGGACCCTGGATGCAGCGAGCTCTTCGGCACGCATGACAGCGGTCTTGCGGCTCGGCCTGCGCCATCAAATTTCTCCAGTGGTTGACCTC
>52633b0934711a89845c9c97606c47ad
GATAAGTAATGTGAATTGCAGAATTCAGTGAATCATCGAGTTTTTGAACGCACACTGCGCCCCTTGGTATTCCGGGGGGCATGCCCGTTCGAGCGTCATTTCACCAATCAAGCCTGGCTTGGTATTGGGCCACGGGGGCGACCCGGGCCCCAAAGTCGCCGGCTGGAAAGCTCTGATCTCAGCGTCGTGGAATCCATTCGCCGAGGAGAGGAGTGCTCCGTGCCGTCAACATTTACTCAAAGGTTGACCTCGGATCGGGTAGGAATACCCGCTG
>ffcd7193849228e6588625cd943e1661
CCTGTTTGAGTATCATGAAATCCTCAAAATAAATCTTTTGTTCGTTCGATTGATTTTATTTTGGACTTGGAGGTCTGCAGATTCACGTCTGCTCCTCTTAAATATATTAGCTGGATCTCCGTGAGCTCGGTTCCACTCGGCGTGATAAGTATCACTCGCTGAGGACACTCGTAAAAAAAGTGGCCGGGGTCGCAGACGAACTGCTCCTAATAGTCTATTCACTTGGACAAATTTAATTATG
>60d95e91b6b33cbb7dec4f217a3764eb
TCGAATCTTTGAACGCACATTGCGCCCTTTGGCATTCCGAAGGGCATGCCTGTTCGAGCGTCATTATCACCCCTCAAGCCCCGTGCTTGGTGTTGGACGGCCGGTCGAGCGATCGACCCCTCCGAAAGACAATGACGGCGGCCTGTGGTTCCCCCGGTACACTGAGCTTCTCATCGAGCACGTATCGGACAAGGGCACCCGGGACCCGGTCTTCTCCTTTTTTAGTAAGGAAATTTTTCAA
>a7692da40ae3707658481a8ff34b7788
AAATTCTCAACTTCAAAAGCTTTGTCTTTTTGAAGCTTGGATGTGAAGGCTTGCTGGCATTTTAAATGTCCAGCTCCTTTGAAATGCATTAGTGGACCCGTTTGTGTTCAACCCTTAGTGTGATAATTGTCTACGCTATGGTTTTTGAACGCTTGCTCATTAGAACTTTCGAGGTGTTATTAGCATTCTCGGTATGGAGAGTTGCATGAACTTGCTCTCTCTGTCTATTGAGTCAGGATTGTCTGCTTCTAACAGTCTGCATTTGTTAGACAATTTTGAACC
>34db1c41fed79a84bb1f0b6748bd3635
AGTAATGTGAATTGCAGAATCTAGTGAATCATTGAATCTTTGAACGCACATTGCACTTGGGTTACCGCCCAAGTATGCCTGTCCGAGCGTCATTACATCCACACAGCCAGAGGCTGACGATGGGGTGCGTCCCTTGCCGGATGTCCCCGTAAGACATTGTCTGGAAGGTGAGCTGTAGCAGCCTGCATCGTCGATACATTGCATCCTGCCGCGGTGGAGCCCGACAGTCCACGAACCTCCAGTTTGACCTCGGATCAGGTAGGGATACCC
>87ab2d893b4ca3a98b1453e1e806e9a3
GAGCAATTGTACGGTATACCTGTTTGAGAATCGTAAAGACCCCTTTCCTCTCCCCAGAGGAGAATTGTCAGCTGTGCACTAGTGGTACTCTGATTAAAAGCAGTAGGTGTATGACCTGGCTGGTGGCCTGGGACATTGTGTGCTAGAGACACGGTTCTCCGAACGTCTTCCTCACAGTGCGTCCCGGGTCTTACAAGCTGGCTGGGCCATCGCCTGCACAGTACGCAAGTACAACCCCAAAC
>2515da7c1244f2e310617696a2122736
AATTGCAGAATTCAGTGAATCATCGAATCTTTGAACGCACATTGCGCCCATTAGTATTCTAGTGGGCATGCCTGTTCGAGCGTCATTTCAACCCTTAAGCCTAGCTTAGTGTTGGGAATTTACAGTTATGTAATTCCTGAAATACAACGGCGGATCTGTGGTATCCTCTGAGCGTAGTAAATTATTTCTCGCTTTTGTTAGGTGCTGCAGCTCCCAGCCGCTAAACCCCCAATTTTTTGTGGTTGACCTCGGATCAGGTAG
>24d9faae99b2c3b222c5b8e2079c80e6
AAAAACCCTTCCGGGTCCGCCTTTGCCGGCCGTGACCGCGGGTCGTTGGCGAGGGGGGGAGCAAAGGCGATTAAGACCCCTTAAAAGGTCCGGATCGCCTTCCCCTCCGCTTAAACACGGAAAAAGTTAGCGGACCGTTCCGACCGCGATAGACTAGTAGAAATATCCGTCCATCCGCGCGTCGTTTTTTTACGATCCTGCCTTTGAACCAATTTTTTCATAT
>5194e75aefeb01ac114b7d2d0efa224d
TCTACCAACTCCAGTTGACTTGTTTTGACTGGGAAACTGAGTTGTCACTTTTCGGAGTGCGACTTGAAGCGCAATGGGTGCAGTGACGATCGTGCTTGACCCTTCACGGGGTCTAGGACGTCAGTGCTGAAGGAAACGTTTGCAGGTGAACTTGAGTCATTTTTGATTCAAAACCAGCAGTAATGTTTCTGAGCTGGCGATCGATAAGGCTTGATCATTTAAGTCAATCACCCTCAATTCAAAAACAACCTTTTGA
>f337f90e1731ae661daad244faa5e43f
AGAATTCAGTGAATCATCGAATCTTTGAACGCACATTGCGCCCTCTGGTATTCCGGAGGGCATGCCTGTTCGAGCGTCATTTCAACCCTCAAGCCTGGCTTGGTGATGGGGCACTGCCTTTGAGAAAAGGGCAGGCCCTGAAATTCAGTGGCGAGCTCGCCAGGACCCCGAGCGCAGTAGTTAAACCCTCGCTTTGGAAGGTCTTGGTGCGGCCCTGCCGTTAAACCCCCAACTTCTGAAAATTTGACCTCGGA
>3e25c54b2db1fe9f777a4835cef6e51b
AATCATCGAATCTTTGAACGCACATTGCGCCCTCTGGTATTCCGGGGGGCACGCCTGTTCGAGCGTCATTAGACCAATCAAGCCCGGCTTGGTATTGGGGTCCTCCGTCCGCGGAGCTCCCGAAATGCAGCGGCTCGGTCGTCCGGGGAAGAACGCACTGGAGTCTTGCGACTATCGTTCTTGCCTCTCGGGCGGCCGTCGCCGTCCAAAGCGGTCCGGCAGCGGCCGGCCACTCTCAAGAAAT
>70272c57a445e1cd1fbdaf59d9a9c7e8
CCGTGAGTCATCGAATCTTTGAACGCACATTGCGCCCCTTGGTATTCCGGGGGGCATGCCTGTTCGAGCGTCATTATCACCCCTCAAGCCCCGGCTTGGTGTTGGACTCTAGGTCTGGCGACAGACCGGTCTCAAAGATAGTGACGGCGTCCCGGAAGGAACCCGTACGAGGAGCTTTTCGTTAAGCATGTACGAGGCGTGACCCCGTGGGCGACGGTCTTTACTCAAAGTATTATACCAGTGTTGACC
>a7e40547f7ac6e467545f68106eeb614
GTCCGCCAGTACTCTGGCGGGCATGCCTGTCCGAGCGTTATTTCAATCCTTAGGCCTTTTTGTGCCTGGCGTTGGGGTATTGTGCCTTCTTGAATGCACGCCCTTAAGAAAAGCGGCGAGCCTGTCGTGGTTCCTAGCGCAGTAGAATCACTCGCTACGGGACCCGGCGGCGCCCTGCTGTCAAAATCTGCGGGTTTAAGGCTTTCGGCTTTAGGTTTGGTTGGTCCCTGCACCGATGTAT
>b31bc8c9a05b94d766fc4d0ad40d5a6e
CAGAATTCAGTGAATCATCGAATCTTTGAACGCACATTGCGCCCCTTGGTATTCCGGGGGGCATGCCTGTTCGAGCGTCATTACAACCCTCAAGCTCTGCTTGGAATTGGGCACCGTCCTCACTGCGGACGCGCCTCAAAGACCTCGGCGGTGGCTGTTCAGCCCTCAAGCGTAGTAGAATACACCTCGCTTTGGAGCGGTTGGCGTCGCCCGCCGGACGAACCTTCTGAACTTTTCTCAAGGTTGACCTCGGAT
>17d242660ca157c516d8071e64a899f6
ATTCAGTGAATCATCGAATCTTTGAACGCACATTGCGCCCTTTGGCATTCCGAGGGGCATGCCCGTTCGAGCGTCATTAAATCCAATCAAGCTCTGCTTGGTATTGGGCGTCGGGGAATCCCCGCGCCCCAATTTCGCCGGCTGGCCGTCGTCTGTCTTAGCGTTGTGACTTGTTATTCGCTACCGACAGGACCGGACCACGCCGTTAAACCCCCCAAATTTCAAATCGAAATTTGATTAAGGTTGACCTCG
>ff0379c9f69cb2257e1ba7aba36bb52e
TAAGTAATGTGAATTGCAGAATTCAGTGAATCATCGAGTTTTTGAACGCACACTGCGCCCCTTGGTATTCCGGGGGGCATGCCCGTTCGAGCGTCATTTCACCAATCAAGCCTGGCTTGGTATTGGGCCACGGGGGTGACCCGGGCCTCGAAGTCGCCGGCTGGAAAGCTCTGATCTCAGCGTCGTGGAATCCATTCGCCGACGAGAGGAGCGATTCCGTGCCGTCAATACGTACTCAAAGGTTGACCTCGGATCGGGTAGGAATACCCGC
>f813dd37e92a2c341e3b620f5a7739a1
ATAAGTAATGTGAATTGCAGAATTCAGTGAATCATCGAATCTTTGAACGCACATCGCGCCCTTTGGTATTCCGAGGGGCATGCCTGTTCGAGCGTCATTACACCACTCAAGCCTGGCTTGGTATTGGGCGACGGGGTTCCCCCGCGCCTCAATTTGACCGGCTGGACGAACCGATCCTCAGCGTTGTGGCAATCAATTCGCTAGGGGGGAGGTTCGGACGCGCCGTTAAACATTCATCAAAGGTTGACCTCGGATCAGGTAGGGATACCCGC
>58e784a317b87df958d62e407e636e07
TTTGAGTATCATGAAATTCTCAGAGTAAATCTTTTGTTCGTTCAATCGACTTTGCTTCTGGACTTGGGGGTCTGCAGATGCAAATCTGCTCCTCTTAAATGTATTAGCTGGATCTCAGTGAGCCTGGTTCCACTCGGCGTGATAAGTATCATTCGCTGAGGACACCCCCTCAAAAGGGTGGCCAGGAGTGCAGATGAACCGCTTCTAATAGTCTATTCAATTAGACAAACAAATTTTAAG
>398acc71384041ce0091ab9dfd7dc5cb
ATTGCAGAATTCAGTGAATCATCGAATCTTTGAACGCACATTGCGCCCTTTGGTATTCCGAAGGGCATGCCTGTTCGAGCGTCATTTCAAACCCTCAAGCACCGCTTGGTCTTGGGCGCCGGTCCTATGAGGGCCCGTCCGTAACCCGTTGGCGGGACCGTCCGGCTCTAAGCGTAGCAAGAATCTTCCCTCGCTTTGGAGCTCTGGGCGGCCCCCGCCAGGGAAGCACCCAACCTTCAAAGTTTGACCTCGGATCAGG
>888d51b0bca9756253cfbc239ad61ab6
AGTAATGTGAATTGCAGAATTCAGTGAATCATCGAGTTTTTGAACGCACACTGCGCCCCTTGGTATTCCGGGGGGCATGCCCGTTCGAGCGTCATTTCACCAATCAAGCCTGGCTTGGTATTGGGCCCCGGGGGTGACCCGGGCCTCAAAGTCGTCGGCTGGAAGGCTCTTGGCTCAGCGTTGTGGTAAATCAATTCGCTCTGCAAGTAGAGTCCTCTACGCCGGTAACATCTTAATCAAAGGTTGACCTCGGATCGGGTAGGAATACCC
>bfb4ff48ec198ee1f36b108f5c4a5d4f
GAATCATCGAATCTTTGAACGCACCTTGCGCCTCTTGGTATTCCGAGAGGCATGCCTGTTTGAGTGTCATGAAATATCAATCCCCAAGGGTTTCTTGACCCGTGGTGGACTTGGACATGGGCGTCTGCCTCACAAGGCTCGCCTCAAATGACTTAGTGGGAACTTCTTGACCTACGCCTGACGTGATAAGTTTCGTCTCGGCTGGTCTTGAGGCCTGCTCAGAACACCCCATATCTTTGACATT
>db0a38d866c3685f0e29b3ebe12ef873
AGTGAATCATCAAGTTTTTGAACGCACATTGCGCCCTTTGGTATTCCGGAGGGCATGCCTGTTCGAGCGTCATTACAACCCTCAAAAAGTCACTTTTTTGAAGTTGGGCGTCTTTGTCCCCTGGGTTTCTCAGGAGGACACGCCTTAAAAACAGCGGCGGTTGCACAAAAACGCTGAGCGTAGTAGAAATTCTCGCCCACGCGTGGTTGTGTTACCTGCCGGAAAACACCCATATTTTCTATGTTGAC
>b685d15fb8c81255794fb887953cbe2b
GATAAGTAATGTGAATTGCAGAATTCAGTGAATCATCGAGTTTTTGAACGCACACTGCGCCCCTTGGTATTCCGGGGGGCATGCCCGTTCGAGCGTCATTTCACCAATCAAGCCTGGCTTGGTGTTGGGCCACGGGGGCGACCCGGGCCTCAAAGTCCGCCGGCTGGAAAGCTCTGATCTCAGCGTCGTGATAATCAATTCGCCGACGAAAAGAGCGGTCCACGCCGTGAAATCCATCACAGGTTGACCTCGGATCGGGTAGGAATACCCGCTG
>d21bced505b11853424cb35fb05a9547
AATTCAGTGAATCATCGAATCTTTGAACGCACATTGCGCCCTTTGGCATTCCGAGGGGCATGCCCGTTCGAGCGTCATTAAATCCAATCAAGCCTGGCTTGGTATTGGGCGTCGGGAGTCCCCCGCGCCCCAATTTCACCGGCTGGCCGTCGCCTGTCTTCAGCGTTGTGACACACTTCTCGCTGCCGACGGGGCCGGACCACGCCGTCAGAACTCATGAATTTCTCTCGAAATTCGATTAGGTTGACCTCGG
>3f83a1bfb0e107e9f620139ec50b7ae1
GAATTGCAGAATTCAGTGAATCATCGAATCTTTGAACGCACATTGCGCCCCTTGGTATTCCATGGGGCATGCCTGTTCGAGCGTCATTTGAACCCTCAAGCTTTGCTTGGTGTTGGGTGTTTGTCCCGCCTTTGCGTGTGGACTCGCCTTAAAGTCATTGGCAGCCATGTAATTCGGCTTTGAGCGCAGCACATTGCGATCTCTCCGCTGGTACATTGGCATCCAGAAGCCTTTTTTTACGCTTGACCTCGGATCAGGTAGG
>61decf1f0cbc436ba6205a0efef6aaf4
AATTGCAGAATTCAGTGAATCATCGAATCTTTGAACGCACATTGCGCCCTTCGGTATTCCGTTGGGCATGCCTGTTCGAGCGTCATTTAAAAATTCAAGCTCAGCTTGGTGTTGGGTGCTTGTCCCCCCTCCGCGGCGGACTCACCTCAAATGCATTGGCGGCCGGCATGTTGGCTTCGAGCGCAGTAGAAACGCGCCCGGTGTCTGGACGTGCCTGGCCTTCCACAAAGCCCACTTTGAAGCTTGACCTCGGATCAGGT
>df5506e51f53883283f2d8d150c3493c
GATAAGTAATGTGAATTGCAGAATTCAGTGAATCATCGAGTTTTTGAACGCATATTGCGCCCTTTGGTATTCCGAAGGGCACGCCCGTTCGAGCGTCATTTCACCACTCAAGCCTGGCTTGGTGTTGGGTCCACGGGGGCGACCCGGACCCCAAAGCGTCGGCGAGACCGTCCGAATCTCAGCGTTGTGGCAATCAATTCGCTGGCGAGATGGGCGGCCTCGGCCGTTAAACCCCTCAAAAGGTTGACCTCGGATCGGGTGGGGATACCCGCTG
>6aa3690230215c3dfe6c60d3c3a98e04
GCAGAATTCCGTGAATCATCGAATCTTTGAACGCACATTGCGCCTATTGGTATTCCAATAGGCATGCCTGTTCGAGCGTCATTTAAACCTTCAAGCTTTGCTTGGTGTTGGGTGCTGTCCGCTGTTTCTTTCTGCGGACTCGCCTTGAATGAATTGGCAGCCAGCATTTGGTGTGTTGGAGCGCAGCACATTATGCGTTCTCGGCCATAATAGCGGGCGTCCAGAAAGCTTATTTTTTAACATTTGACCTCGGATC
>516b1dfd9b9d5da45380a7493d29da03
TAATTAATGTGAATTGCAGAATTTAGTGAATCATCGAATCTTTGAACGCACATTGCGCCTTTTGGTATTCCGAGAGGCATACATGTTCGAGCGCCGTTTTACAATTCAAGCTTCTAGCTTGGTGTTGAATGGAATCATCAGTGATTCATTCGAAACTCATTGGCATTAGTCTCCTAGTCCATATCGTGACAGAAATATCTCGATCTTGACTTTCAGATATAATTGCCAGTTTCTTCTGAACTGATGGCCTCGGATCAGGTAAGGATACCCGC
>f0fdfeea247aa9a722e71453fdaeb746
CGTGAATCATCGAATCTTTGAACGCACATTGCGCCCGCCAGTATTCTGGCGGGCATGCCTGTCTGAGCGTCATTTCAACCCTCATGCCCCTGTGGGCGTGGTGTTGGGGATCGGCCAAGGCCCGCAAGGGACGGCCGGCCCCTAAATCTAGTGGCGGACCCGCTGTGGCCTCCTCTGCGTAGTAGTAATATTCCGCATTGAAGAGCAGCGAGCCCCTGCCGTTAAACCCCCAACTTCTCAAGGTTGAC
>3e0b4b9d8e9bf9994eedec9c71d0ab2b
GTGAATTGCAGAATTCAGTGAATCATCGAATCTTTGAACGCACATTGCGCCCCTTGGTATTCCATGGGGCATGCCTGTTCGAGCGTCATTTGAACCCTCAAGCTTTGCTTGGTGTTGGGTGTTTGTCTCGCTTTTGCGCGTAGACTCGCCTTAAAGTCATTGGCAGCCATGTAATTCGGCTTTGAGCGCAGCACATTGCGATCTCTCTGCTGGTACATTGGCATCCAGAAGCCTTTTTAATCTTGACCTCGGATCAGGTAGGG
>9fc2fe051b2fb204268ef1203d6ef65d
GAAATGCGATAAATAATGTGAATTGCAGAATTCCGTGAATCATCGAGTTTTTGAACGCACATTGCACTCCTTGGTATTCCGAGGAGTACGCCTGTTCGAGCGTCATTACACTCTCAAGCTCTGCTTGGATTTGAATCACTGCCGTGGCAGGATTCCAATATCGTCGGCAATTGACCATCTGTGATGACTCACTGGGAGTTAATTCGCCGGAAACTTATTTACAAAGTTGACCTCGGATCAGGCGGGGATACCCGCTGAACTTAA
>d1e46e99ac1801d6aac47fa740273ee8
TTGCAGAATTCAGTGAATCATCGAATCTTTGAACGCACATTGCGCCCGCCAGTATTCTGGCGGGCATGCCTGTCTGAGCGTCATTTCAACCCTCAAGCAACTTCTGCTTGGTGTTGGGGATCGGCCGTCAAACGCCGCCCCCGAAATCTATTGGCGATCTCGCTGTAGCTTCCTATGCGTAGTAGTAACATCTCGCATCTGGAGAGCGGCGCGGTCATGCCGTAAAACACCCAACTTCTCAGGTTGACCTCAGATCAGG
>bd1fc3c7a08ba63adbaef1f5fc6bae8c
TCAGTGAATCATCGAATCTTTGAACGCACATTGCGCCCTTTGGCATTCCGAGGGGCATGCCCGTTCGAGCGTCATTTAAACCACTCAAGCCTAGCTTGGTATTGGGCGTCGGGGACCTCCCCGCGCCTCCATGTCGCCGGCTGGCCGTCGTTTGACTTAGCGTTGTGAGACACATGTCGCTGACGACGAAGACAGACCGCGCCGTTAGAATTTTCGGAGACGTTAATCAACGTCCCGTACAGGTTGACC
>905be019e4e1ce68c96e35c6aba4019a
AAGTAATGGGAATTGCAGAACTCAGTGAATCATCGAATCTTTGAACGCACATTGCGCCCTCTGGTATTCCGGGGGGCACGCCTGTTTGAGCGTCATTGCAACGTCAAGTTCCGACTTGGTTGTGGGTCTGCCTCTGGGCTCACCTGGAATGCATGGGTGGTGGTTGACGGCCTCCAGCGTAGTCAAGCTCTCGCTGATGTGGTCTCCGATCACCCCCCGAAAGGGTCCATGACCAATCTACAGTTGACCTCAAATCAGGCGGGGATACCC
>3dfd6a97b64556880bb593633f3c7c9e
ATGTGAATTGCAGAATTCAGTGAATCATCGAATCTTTGAACGCACCTTGCGCCTTTTGGTATTCCAAAAGGCATGCCTGTTTGAGTGTCATGTAGACTCAACCCCCAAGGTTTCTTGTGTGGTTGGATTTGGGCGCTGCCTCTGGCTCGCCTTAAAAGCGTTAGTGGGACAACCTGAAAGCCCGATGTAATAAGTTTCATCTGGCCAATGGTGACGCCTGCTCACAACACCATCTTTATGACTCTGACCTCAAATCAGGTAGGAC
>1536cfa3d2f5490d477f25a7d0d50841
ATCCGTGAGTCATCGAATCTTTGAACGCACATTGCGCCCCTTGGTATTCCGAGGGGCATGCCTGTTCGAGCGTCATTATCACCCCTCAAGCTCCGGCTTGGTGTTGGACTACTTGGTTTGACCACAAACCGGTCTCAAAGATAGTGACGACGTCCTGGAAGGAGTCCGTACGAGGAGCTTTTCGTCAAGCATGTACGCGGTATGATTCTCGGGGCGACGGTCTTTACCTAAACATTTACAGTGTTGACCTCG
>d4aabdb3835dae434753de643c64f465
AATCTTTGAACGCAACTTGCGCCCTCTGGTATTCCGGAGGGCATGCCTGTTTGAGTGTCATGAAACCTCAATCCCCCAGGGTTCTGCTCTGTTGGGTGCATTGGATTTGGGCGCTGCCGGCCTGGCCGGCTCGCCTTAAAGGCGTTAGTGGGATCAGCAGACCCGATCGGCGTAATAAGTTTCGCTGAGGAGGTTTGCGCGAGCCCGCTCACAACCCTCTCCTTTGGAGAACACTCTTTTG
>d537746e267aab35a77729cef4d1b13e
AATCATCGAATCTTTGAACGCACCTTGCACTCTGTTCTGCAGAGTATGCCTGTTTGAGAATCTATAGTATTTTTCAACATTTGTTGAAGATTTGGATCATGTTGAAAAACTGATCTTAATACTATATCTTTTGGTTGTGTGTATGACGACGTACAATCTCCAGAGAGATGAAGGGTTCGCCCACTTCCTTTGAGCACTGTACTAGTATAGCAACTATAAAGTCCAAAATTTATTTTCAAATCTT
>b9883dd1b60f9480532757dec58e7687
TCGGCAGAGTATGCCTGTTTGAGAATCTATTGTATTTCTTACCTCTTGGTGCTTTTCTCTCGGGAACTGTGCCTCTAGGTAGATTTGAGATATGAATGCTTGCATTCTGTCTTTAAATAGATTGCCGCCTTGATGGTGACTTTTTGTGTTTGAATAGAACTTTGTTCTCGATTACGCTTAGAGGCTCTGTCGTTGGGTGGTTCATACCTATAAAGACTAGTACTTCGGGAACATCTTGAA
>95e505bd33d6310f64684f004271230c
AGAATTCAGTGAATCATCGAATCTTTGAACGCATATTGCGCCCTTTGGTATTCCGAAGGGCATGCCTGTTCGAGCGTCATTATCAACCATCAAGCCTGGCTTGTTATTGGGCCTCTTATCGTTAAGACGATAGGCCTGAAAGATAATGGCGGCGTCATGATTGACTCCCGGTGCGACGAGCTTTCTAGCATGCATTGAGGTGGTCATCTTGGCCTGGCCTAGTTAAAGCTTTAACTGTAAGGTTGACCTCGGAT
>f5e7c6f3d70e1513146a4b0fe43ab7ca
ATTTAATCATCAAGCCCCCCCGAGATGGTTCTCAGACCTCCTCGGTGTGTCTTGGACTTTGGAGTGTGCGGGGGATGAGACATTCCCGCTCCTCTTGAAATGCATCAGCGGATGTTTCCAAATGGCGGGAGATCCCTCTGCGGCGTGGTAATTATCGACGTCGCGGCTGAGGGGGGGACCGCCAGAATGGGGGAACACTCTGCTTCAAACAGTCGCCGCCGCGCGACAACCCTCTTGACG
>70d09a78ffa23c7b464c2ef8c614980d
AAGTAATGTGAATTGCAGAATTCAGTGAATCATCGAATCTTTGAACGCACATTGCGCCCCTTGGTATTCCGGGGGGCATGCCTGTTCGAGCGTCATTATAACCCTCAAGCCCAGCTTGGTGTTGGGGCCTGCCTACTGGCAGCCCTTAAAATCAGTGGCGGTGCTATTTTGCTCTGAGCGTAGTAATTCTTCTCGCTATAGGGTCTGAGTAGACGCTTGCCAACAACCTAAACTTCTATGGTTTGACCTCGGATCAGGTAGGGATACCCGC
>b6f28147ce7029d7ad03f3d48ec4ef8b
AGTGAATCATCGAATCTTTGAACGCACATTGCGCCCTTTGGCATTCCGAGGGGCATGCCCGTTCGAGCGTCATTAAATCCAATCAAGCCCGGCTTGGTATTGAGCGTCGGGGAGTCCCCGCGCTTCAATTTCACCGGCTGGCTGTCGCCCGTCTTAGCGTTGTGATATATACCTCTCGCTACCAACGGGACCGGACCACGCCGTTCAAAACCCCACGAATTTCAATCGAAATTTGATTAAGGTTGACC
>3cbe7421f2bab3e00d339d26005d7422
AATTGCAGAATTCAGTGAATCATCGAATCTTTGAACGCACATTGCGCCCCTTGGTATTCCATGGGGCATGCCTGTTCGAGCGTCATTTGAACCCTCAAGCTCTGCTTGGTGTTGGGTGTTTGTCCCGCCATTGCGCGCGGACTCGCCTTAAAGCAATTGGCAGCCATGTAATCCGGCTTTGAGCGCAGCACATTGCGTACTCTCTACTGGGACATTGGCATCCAGAAGCCTTATTTTTTACTCTTGACCTCGGATCAGGT
>90f614a2855b10426bde118f16350551
AAGTAATGTGAATTGCAGAATTCAGTGAATCATCGAATCTTTGAACGCACATTGCGCCCCTCGGTACTCCGGGGGGCATGCCTGTCCGAGCGTCATTTATAGACATCAAGCCTGGCTTGGTCTTGGGCGCGGTCGTTCGACCCGCCCGCAACCCGTCGGCGGTGCCGGTACGGCCCTGAGCGTAGCAAAACTACTCGTTCGGGGGCGTGACGGTGCCCGCACCATCTGTAAACGCTTAGATCTTGACCTCGGATCAGGTAGGGATACCCGC
>fc3ff597534a2e84e51445ccf73509a6
GCAGAATCCGTGAGTCATCGAATCTTTGAACGCATATTGCGCCCTTTGGTATTCCGAAGGGCATGCCTGTTCGAGCGTCATTATCACCTCTCAAGCCTGGCTTGCTGTTGGATCTTGGTTATAGTCTAGCTATAACCTATCCTAAAGATAATGACGGTGTCTATGAGGACTCCAGTACACTGAGCATTTTATGCACGTACGAGGCAGAACTCTAGGCCCGGTCTTTAACCATTTTTATCAAGGTTGACCTCGGATCA
>151b4099ecc89b996bf1d93a6b7a0978
GAATCTTTGAACGCACATTGCGCCCATTAGTATTCTAGTGGGCATGCCTGTTCGAGCGTCATTTCAACCCTTAAGCCTAGCTTAGTGTTGGGAATCTACTGTTCGGGCTAGCTACCCTGTAGCTACCCTGTAGTTCCTGAAATTCAACGGCGGATCTGTGGTATCCTCTGAGCGTAGTAATTTATTGTCTCGCTTTTGTCAGGTGCTGCAGCTCTTGCCGCTAAACCCCTAATTTTTCAAT
>96e7cffd3a9ff6e9a4fb82bcb36d72d5
ATCCGTGAGTCATCGAATCTTTGAACGCATATTGCGCCCTTTGGTATCCCGAAGGGCATGCCTGTTCGAGCGTCATTATCACCCCTCAAGCCCTGGCTTGGTGTTGGACTTTCGTTATGGATCACCGTAACGGGTCTCAAAGAAAGTGACGGGGTCTCGAGAGGGAACCGGTACGAGGAGCTTCTAGTCAAGCAAGTACACGGGATGACTCTGGGACGTCCGGTCTTTTAACCCCTTCAAGTGTTGACCTCG
>633a223cacc24ad143b5f58d820c8755
GTGAATTGCAGAATTCAGTGAATCATCGAATCTTTGAACGCACATTGCGCCCGCCAGTATTCTGGCGGGCATGCCTGTTCGAGCGTCATTTCAACCCTCAAGCACAGCTTGGTGTTGGGACTCGCGTTAATTCGCGTTCCCCAAATTGATTGGCGGTCACGTCGAGCTTCCATAGCGTAGTAGTAAAACCCTCGTTACTGGTAATCGTCGCGGCCACGCCGTTAAACCCCAACTTCTGAATGTTGACCTCGGATCAGGTAGGAA
>b0a6402f6be72fb6898c7011ea15913a
ATTCAGTGAATCATCGAATCTTTGAACGCACATTGCGCCCTTTGGCATTCCGAAGGGCATGCCCGTTCGAGCGTCATTAAATCCACTCAAGCCTGGCTTGGTATTGGGCGACGGGGACTCCCCGCGCCTCCATTTCGCCGGCTGGCCGTCGTTTGACTTAGCGTTGTGACACATGTCGCTGACGACGAAGACGGACCACGCCGTGAAAACTCTCTTGAGGATTCACGAATCCTCAGTTAAAGGTTGACCTCG
>b93fa4c08c1665aac09abf86dd5d8d0d
CGAATCTTTGAACGCACATTGCGCCCGCCAGCACTCTGGCGGGCATGCCTGTTCGAGCGTCATTTCAACCCTCGGGCCCTAGTTTGGCCCGGTGTTGGGGTGCTACGGGTCTGTCCGGACCTGTAGGCCCTCAAAGACAGTGGCGGGCTCGCCAGGACTCCGAGCGCAGTAGTTCTCCTCTCGCTCAGGCGGCCTGGCGTGCTTCGGCCGTTAAAAGACCCAACTGTAGATACAGCAA
>06fb4ac7d74af4648485ddffd870ed9d
GAGCATGCCTGTTTGAGTATCATGAAATCATCAACCCCCCAGGACTTTGTTGTCTCGGTGGGGCTTGGACTTGGGGGAGACTATATGCGGGCCTTTAACACGGGTCGGCTCCCCTTGAATGCATTAGCTGGGCACTACACGGCTCCAGCGGTTCACGGTGTGATAAACTTACACCCATGGGACCTCTGGTTGTTTTCCGGTCAAGCTTCTAATCCGTCCCCACCCCGGGACACTCTTTGAC
>63be05421f387fd4840646f1089defb5
TTCCGTGAGTCATCGAATCTTTGAACGCATATTGCGCCCTTTGGCATTCTGAAGGGCATGCCTGTTCGAGCGTCATTATCAACCCTCAAGCCGGGCTTGCTGTTGGGTCTCGTTGGGTGCAGACCTCGACGGACCTGGAAGATAATGGCCGAGCCTATGTTGGACCCCTGGATGCAGTGAGCTCTTCGGCACGCATGGCAGTGGTCTTTCGGCTCGGGCCCCAGCCATCAAATTCTCCACCGGTTGACCTC
>1f2ec4c309bee5240964398d6784c6c0
AATTGCAGAATTCAGTGAATCATCGAATCTTTGAACGCACATTGCGCCCCTTGGTATTCCATGGGGCATGCCTGTTCGAGCGTCATTTGAACCCTCAAGCTCTGCTTGGTGTTGGGCGTTTGTCCCGCGTTTGCGCGTGGACTCGCCTTAAAGCAATTGGCAGCCATGTAATTCGGCTTTGAGCGCAGCACAATGCGTACTCTCCGCTGGTACATTGGCATCCAGAAGCCCATTTTTTACTCTTGACCTCGGATCAGGTAG
>f9928d40edd55e8115605c7f15705fe9
ATGTGAATTGCAGAATTTAGTGAATCATCGAATCTTTGAACGCACATTGCGCCCACCAGTATTCTGATGGGCATGCCTGTTCGAGCGTCATTTCAAACCCTTAAGCCCTGCTGCTTAGCATTGGGGACCGCTGTAAAATGCGCCCTCTAAAGAAATTGGCGGAGTTGTTTAGGGCTCTCAGCGTAGTAGTTTTCTCGCTCTAGGGACCTAGCATCGCCTGCCAGAAGCCTATTTTCTCAAGGTTTGACCTCGGATCAGGTAGGAA
>b236b81783fb29f9a098c7fb17e7b195
TGTACGGTATACCTGTTTGAGAATCGTAAAAATCTCTTTCCATCCTTGGGTGGGAGACTTGTCGGTTGTGCCCTCGGGTACTCCGATCAAAAGTAGTAGGTCTTGGTCAGGCTGGTGGTCTGGGACACTGTGTGCTAGAGACGTCGCGAAAGCTACTGTCTTCTCATGGTGCGTCCTAGGCTATTCAAGCTGGCTTGGTCGGGCCTCCACAGTCGATGCACTTGTGCATTGACAACCCCTC
>e073fd8debe7b60bb246cf5a76c514e2
TGTTTGAGTGTCACGTTAACCCTCGCGTCGTGGATTGAACCTTTGGCTCAAAGCTGGACAACGGCTGAGAGTCGATCAGTATGTCTGCGGGGCGGATTTGGAGGCTTGCCGTGCGAACGGCTCCTCTCGAAATGCATTAGCTGTCTAACGACTGCGCCGCTGGTGTAATAATTTACTTTGCGCCTATGGTGATCGGTCTGAAGGTGGCTTATAATCGCTCGCAAGAGCAACAAAACTTAAG
>5f7c8e0d3ecfb18dc244e39d2cb543b4
ATGCGATAGCTAGTGTGAATTGCAGATTTCAGTGAATCATCGAGTCTTTGAACGCACATTGCGCCTCTTGGTATTCCTCGAGGCATGCCTATTCGAGCGTCGTTTCGACCCTCAAGCGCAAGCTTGGTGTTGGGGATCGCCGCGAGCAGCGGCGGCCCTTGAATCCATCGGCGGTGCCGGCGGCCTGGACGCAGCGTGATGCAGCCCGGCCGTGCGAACCCGCCGGAGAAATTCTCCCCTCCGTCGACCTCGAATTAGGTAGGGTTACCCGCTGAACT
>6e0d283408e19bdef8d08087b3a12ae0
GAATTGCAGAATTCAGTGAATCATCGAATCTTTGAACGCACATTGCGCCCGCCAGCACTCTGGCGGGCATGCCTGTTCGAGCGTCATTTCAACCCTCAGGCCCTGCCTGGCGTTGGGGCTCTGCCGTCCGCGGCAGGCCCTCAAAGACAGCGGCGGGTGCGCCGCGGAACCGAACGCAGTAGCTCTATTTCGTTCTGGAACCGCAGCGCTCTCCGGCCGTAAAACCCCCCTATTTATACTGGTTGACCTCGGATCAGGTAGG
>1741fb7525e0c418d8fe713b48965c20
CAACTGGCGCCGATTGGCTATCCAGTCGGCATGCTTGTTTCAGTGTCTTTTTTTCTCCTCACCCAAATCTTAATGCGCTTGATACCCTTCTCGCGCTAAGTACGAAAGCACTCTGAGCCCTGCGAGTGGCTTGGCTTCGGTCAAGGCCACACTCAATGCAGCAGTCACATTTCCCAATGTGAACTCATTGAGAGTAGAGTCAGCGCAGTTTATCTGCAAGTGCTTAGAGCCTTAAACTCTT
>44166160625410c5b85f2df1eb019d1a
AACTGGCGCTGGCTGGGTCTCCAGCCAGCATGCTTGTTTCAGTGTCTTGTTTTCTCCTCACCCAAAACTTAATGCGAGAGATACCCTTCTCTTGTTAAGCATGAAAGCACTCTTCTTCTGCGAGCGGCTTTTGACTCGTCAAAGGTCGCACTCAATGCAGACGTCACATTTTACAATGTGAACTCATTGAGAGTAGAAGCAGTCAGCTCACGCTGTCAGTGCTTAGTCACTTAAACTTTA
>0f4f4c1c3bd03703c03edcab269830ea
TTCAGTGAATCATCGAATCTTTGAACGCAACTTGCGCTCTCTGGTATTCCGGAGAGCATGCCTGTTTGAGTGTCATGAAATCTCAACCATTAGGGTTTCTTAATGGCTTGGATTTGAGTGTTGCCAGTCTCTGGCTCACTTTAAAGGAGTTAGCGAGTTTAACAATGTCGTCTGGCGTAATAAGTTTCGCTGGTAAGACTTGTGAAGTTTGCTTCTAATCGTCTTCGGACAATTACTTTGACTCTGGCCTC
>8ab8937af917486e772a558e2a38bfe5
ATAAGTAATGTGAATTGCAGAATTCAGTGAATCATCGAGTTTTTGAACGCACACTGCGCCCCTTGGTATTCCGGGGGGCATGCCCGTTCGAGCGTCATTTCACCAATCAAGCCTGGCTTGGTATTGGGCCACGGGGGCGACCCGGGCCTCGAAATCGCCGGCTGGAAAGCTCTGATCTCAGCGTCGTGGAATCCATTCGCCGACGAAAGGAGCGATCCGTGCCGTTAATACTTAATCAAAAGGTTGACCTCGGATCGGGTAGGAATACCCGC
>fc767de5db6ef41181af9d0dc1af6aab
TGCAGAATTTAGTGAATCATCGAGTCTTTGAACGCACATTGCGCCTTTTGGTATTCCGAAAGGCACGTCCGTTTGAGCGTCAGTTAACCTCTCATGGAGCAATTCATGGTATTGGCCCCGCGCTTTGTAGGGCCCAAAGCTGACTGGTGGAAGCCCCCGGCTGGACATAATAACTTTTACTGTTCCGTCGCGGCAGGTGGAAGCCCAAGAAACCGGCACCAGCTCGCGCTGGCGCTCGCTCTCTTGACCTCAAATCGG
>60223107696c9f4441170fd5dd31fde9
GAAATGCGATAATTAATGTGAATTGCAGAATCCAGTGAATCATCGAGTTTTTGAACGCATATTGCACCTTTTGGTATTCCGAGAGGTATGCTTGTTTGAGCGTCATTACACTATCTCTAAGAGGTTTTGAAGTTCCAGTGGAGCTTTGAAAATAAGGGCACGCCGTGAGCAATAAACTATCTCACCAGCACGCTTTTTTACACTCTTGACCTCAAATCAAGCAGGATTACCCGCTGAACTTAA
>9a4355a558be2123ed370b7a17b9eb0c
GTGAATCTTCGAATGCACATCGTTCCGTCCGGCGAATAGCTGGCGGAGCATCTGCTTCAGGGTTGTTGCTTTTGTGGGGTGCGGCCCAGCTGCCTCCACTGTATGACCGGGGTCACTGTGCGCCACTGCACTGTGTCCTCGTTTTTTGTGCCCTGCGGGTCTTCCCCATGGGCGCGGGCCGGCTATTCTGGATCATTGCTTGCATTGTTCCTTGGGTGTGGCTGTGCTCGTTCGTAGACAATTCC
>bef14b757c40c1e8ebd2230f797bb089
AATTCAGTGAATCATCGAATCTTTGAACGCACATTGCGCCCTTTGGCATTCCGAGGGGCATGCCCGTTCGAGCGTCATTAAATCCAATCAAGCCTGGCTTGGTATTGGGCGTCGGGAGTGCCCCGCGCCCCAATTTCATCGGCTGGCCGTCGCCTGTCTTCAGCGTTGTGACACACTTCTCGCTGCCGACGGGGCCGGACCACGCCGTCAGAACTCATGAATTTCTCTTGAAATTCGATTAGGTTGACCTCGG
>a876b9ead52d6f28a0bae1ab77be47cb
AACGCAACTGGCGCCGATTGGTCCTCCAGTCGGCATGCTTGTTTCAATATCTTGTTCTCTCATCACCCAAATCTTAATGCTAGAGATACCCTTCTCTGGTTAAGTCCGAAAGCACTCTGTACTCTGCAGGCAATCCTTCGGGAGTTGCACTCAATGCAGCAGTCACATTGATTCAGTGTGAACTCATTGAGAGTTGAGAACAGCTCAGCTATGCTGTTAGTGCTTAGATCACCAAACTTA
>08ba3c6980d8a334c6c8a70536120e88
AATTCCGTGAGTCATCGAATCTTTGAACGCACATTGCGCCCTTTGGCATTCCGAAGGGCATGCCTGTTCGAGCGTCATTATCCACCCTCAAGCCCGGCTTGCTGTTGGGCCACGCTGGGCGTCAAGCCTAACGGACCCCAAAGATAATGACCGAGCCCGTGGGGGCCCCCGGACGCAGCGAGCTTTTCAGCACGCGTCGCGGCGGTCCTGCGGGGCTTGGCCTCAACCGACGATCTTCTCTGGTTGACCTCGG
>d506c101ac82da9ed0f0f79aa4207dc0
AACGCATATTGCACCCTCTGGTATTCCGGAGGGCATGCCTGTTTGAGCGTCATTTCCTTCTCATATCCCTAGGATGTGGTGATGAGCGATACTTTCGTAAGAAAGTTCGTTTGAAATGAATTGGCACGAGTCTTTCGACAGATTGATGCTATGTTTTCAATGTATTAGGTTTACACCATCGTTGATTGTAGTATTGGGCTGTTGAAGTTATGGGCTTTGCCTTACAAACTTTACCTTAAA
>f2650fe0890e4e3037c852b8d6e47350
TAAGTAATGTGAATTGCAGAATTCAGTGAATCATCGAATCTTTGAACGCACATCGCGCCCTTTGGCATTCCGAGGGGCATGCCTGTTCGAGCGTCATTACACCACTCAAGCCTGGCTTGGTATTGGGCGACGGGGGCTTTCCCGCGCCTCAATTTCGCCGGCTGGATGACCTGATTCTCAGCGTTGTGGCTTTAATTCGCCGACGAGGAGGGTCTTCCGCGCCGTTAAAACTTCTATCAAGGTTGACCTCGGATCAGGTAGGGATACCCGC
>c18854f2ff559ea358613af797fd150a
TGAACGCACATTGCGCCCTTTGGTATTCCGAAGGGCATGCCTGTTCGAGCGTCGTTAACAATCATTCAAGCACGTCTTTGCTTGGTGTTAGCCTCTAAAAAGCGAGCGCTTTTAGGCTTTAAATACATTGGCGGCGCACGATAGCACCCTGAAGCATACGGGCTTCGTATGCTCTGTTGGTGCTTGACGGCGCAGAAAGCCTCATAGTCTTAAAGGAATTAATAACCCCTTTTACTATCAC
>7c8acb661f95267125ae924ac2b08b11
AGAATTCAGTGAATCATCGAATCTTTGAACGCACATTGCGCCCATTAGTATTCTAGCGGGCATGCCTGTTCGAGCGTCATTTTAACCCTCAGGCCCTGATTTGCCTGGTGTTGGGGCTTCTACAGCGATGTAGGCCTCTAAAATAAGTGGCGGTGCTCGCCAGCACTCCGGGCGCAGTAGTTTAATTTCTCGCCTAGGACGACTGGCAGGCTATCGGCCTTGAAACCCCCTACTACCACAAGGTTGACCTCGGA
>5afabe5748f02671b2300a8848b88e3c
TGAATCATCAAGTTTTTGAACGCACATTGCGCCCTTCGGTATTCCGGAGGGCATGCCTGTTCGAGCGTCATTACAACCCTCAGAAATTCACATTTTTGATGTTGGGCGTTTTCGTTCCCCGTTTGTAAACTAAGGGACGCGCCTTAAAAATAGCGGCGGTTGCGTAAAAATGCTGAGCGTAGTAGAAATTCTCGCCCATTGTAATTATGTTATCAGCCAGAAAAGCCCCATATTTTCTTATGTTG
>adaaaa07947d29d530f8b8071fd49665
GCAGAATCCGTGAGTCATCGAATCTTTGAACGCATATTGCGCCCTTTGGTATTCCGAAGGGCATGCCTGTTCGAGCGTCATTATCACCTCTCAAGCCTGGCTTGCTGTTGGATCTTGGTTATAGTCTAGCTATAACCTGTCCTAAAGATAATGACGGCGTCTATGAGGACTCCAGTACACTGAGCATTTTATGCACGTACGAGGTAGAACTCTAGGCCCGGTCTTTAACCATTTTTATCAAGGTTGACCTCGGATCA
>f781fce3c1b4778cd35ae122eb59c633
AGTGAATCATCGAATCTTTGAACGCACATTGCGCCCGCCAGCACTCTGGCGGGCATGCCTGTCCGAGCGTCATTTCCACCCTCAGGCCCTGTTTGCCTGGCGTTGGGGCCGCTGCGGGGACTCTTCCGCAGGCCCTCAAGACCAGTGGCGGGCTCGCCTGGACTCCGAGCGCAGTAATTTTTTTCCTCGCTCAGGGGGTTTCCAGGTGGGCTTGGCCGTTAAACCCACTATAAATTTAGAAGGTTGAC
>2c01bc85500c6c285674ff5e727a5003
ATGTGAATTGCAGAATTCAGTGAATCATCGAATCTTTGAACGCACATTGCACCCTCTGGTATTCCGGGGGGTATGTCTGTTCGAGCGTCATTACAACCCTCAAGCTCTGCTTGGTATTGGGCACCGCTGGTCACGGCGTGCTTTAAAATCAGTGGCGGTGCCACTCGGCTTCAAGCGTAGTAATACTTCTCGCTTCTGGAGCTTGGGTGTGCTCATGCCATCAACCCCCAATTCTATCAATGGTTGACCTCGGATCAGGTAGGGA
>cd08c43df8c54fc605a7b99de18a797f
GTCATCGAATCTTTGAACGCACATTGCGCCCATTGGTATTCCGATGGGCATGCCTGTTCGAGCGTCATTATCCTCTCTCAAACCTCGGGTTTGGTGTTGGACCGGTGTTGTTCGGGTGACCGAACAACTGGTCTCAAAGACAATGACGGCGTCCGGGGGACCCTCTTCGCAACGAGCTTCTCGGAGCACGCGTCGAGTTTCAAGGACCCCACGGGCCGGTCTACCTCTATATTTTTCTTAG
>8595258b66e24e543597475f8fe2955b
TTCCGTGAGTCATCGAATCTTTGAACGCACATTGCGCCCATTGGTATTCCGATGGGCATGCCTGTTCGAGCGTCATTATCACCCCTCAAGCCTGGCTTGGTGTTGGACCTAGGTCTCGCAAGTGACCGGTCCCAAAGACAATGACGGCGTCTGTTGGACCCTCGATGCAATGAGCTTTTTCCAAAGCACGCACCGAGTTGCAAGGACCTTCAGCCCGGCAATCTATTTAAATTTTTAACCAGATTGACC
>b5aee2615ea9f332601a1b1c36593458
CAGTAAAACCCTTCCGGTTCACGGTTTATTGCCGCGGCCGGGTCCATGGCGTGGGGAGGTGACTGCGGCGCTTCGGTGCCGGCAGGTTTCCCCCGCTTAAACGCGGAGAAAGCTAGCGGGCAGGTGCCCGGATTTGCGACGACTCGTAGAATTTTCTTCCGTCATAGCGTCCGGTAGCATTGCCCCGCCTCTTTTAACTCAGCGGCAGCCCTTTTCTTTTTTGAAAGCGGCGGCCAGAT
>aba7a52ffc31730abf3792e913d17d41
CCCTTTGGCATTCCGAAGGGTACACCCGTCTGAGAATCATTGTACTCTCATCTCTCCACCTTTGTGTGAAGAGCTGGAATTGGACGTCTGTTGTAGAGATACGACTCGTCTGAAAAGTCTCAGTATACCTCATCTATCGGTGTATTTGATGTGATAATATCTTCATCAAGCATGTCCTCTGGGCGTGCACCGTTATTGAGCTCTGTGCTTCGAACCGTCTCCTCGAGACACCACTTGACAA
>804af4900c50a986c5f60cafda869b4a
AAGTAATGTGAATTGCAGAATTTAGTGAATCATCGAATCTTTGAACGCACATTGCACCTCTTGGTAATCCTTGAGGTATATCTGTTCGAGCGCCGTTTAAATATTAAGACTTTGTCTTTTGTTGATATTCTCACGTTAGTGATTTATCTAAATATTTTGGCGTATTGTAATAGCTTTCAAAAAAACGCAGTGAAAATGTGTTTATTGACTGTTATAAACTGCCTTGTTACATCTCATTAAACATGGCCTCGGATCAGATAGGGATACCCGC
>bdc54de538e2f834e7d9e029b1c924be
TCGAATCTTTGAACGCACCTTGCGCCTCTTGGTATTCCGAGAGGCATGCCTGTTTGAGTGTCATGAAACATCAATCCCCGAGGGTTTTTCGAACCCCTGGTGGACTTGGACTTGGGCGTCTGCCTCCCCAGGCTCGCCTCAAATGACTCAGTGGGACTCTGTGACCTATGCCTGACGTAATAAGTTTCGTCTCGGCCGGTCTCTGGAGGGCTTGCTCACAACACTGTATATACACTTTTGAC
>cf43f4a111d7d2175ce14553cb840946
TTGGTATTCCGAGGAGCATGCCTGTTTGAGTGTCATGAAATCTTCAATCTATAAGCTTCTTAATTGGAGTTTGTAGGCTTGGACTTGGAGGCTTGTCGGTCCTTTACAGGTCGGCTCCTCTTAAATGCATTAGCTTGGTTCCTTGCGGATCGGCTTGTCGGTGTGATAATGTCTACGCCGCGACCGTGAAGCGTGTTTGGGCGAGCTTCTAACCGTCTCGTTATAGAGACAACTTTATGAC
>18e584946bb382781c5a914694e04d92
AATTCAGTGAATCATCGAATCTTTGAACGCACATTGCGCCCCCCGGTATTCCGGCGGGCATGCCTGTTCGAGCGTCATGTCGCAAATCAAGCACTGCTTGGAATTGGGCCCTCGCCCCAGCCTCGCGGCGGGGGCGGGCCCCAAAAGGCACGGCGACACCAGGCTGGCTCCAGGGCAGAGTAGATCTCACGATGCTCTTGCGGGCCGCCGGCGTCACGCCGCTCGAAAACATCACGATAGGTTTGACCTCGG
>86e2df553ab6d4372d540c85fb792402
TGCGATAAGTAATGTGAATTGCAGAATTCAGTGAATCATCGAATCTTTGAACGCACATTGCGTCCTTTGGTATTCCGAGGGACATGCCTGTTTGAGCGTTGTTTCAATCTAAGCTATAGGCTTGCTTTGAGTATAGTCAGAATGACTTACCCGAAAAATATCGGCGAAGAAGCAGTACTTCAAATCAGCGGAAAAGCTCGATATGTTATACTTGCGACTCTGCCTTGACCAATATTCTTTGAGATCAACCTCAGACAGACAGGATTACCCGCTGAA
>4e9456f3cf167c53c0d96822507e52c2
CCTTGGTATTCCGAGGAGCATGCCTGTTTGAGTGTCATTAAATTCTCAACCTCACCAATTTGTTTTGATGATGGTTTGGACTTTGGGGGTTTATTTGCGGGTGATACAATCACAAGCTCCCCTTAAATTGATTAGCTGGTACCCTGCGCGGACTGTCTATTGGTGTGATAATTATCTACGCCGTTGACTGCTGCCTTAGATAGGTGTACTGCTTATAATCGTCTTCGGACACTACATGACA
>9a72b91c28c5303d9b40b4217dadb2a7
ATCGAATCTTTGAACGCACATTGCGCCCTTTGGCATTCCGAAGGGCATGCCTGTTCGAGCGTCATTATCACCCCTCGGGCCCCGTGCTCGACGTTGGACGGCCGGTCGGGCAACCGACCCCTCCTAAAGACAATGACGGCGGCCTGTGGTTCCCCCGGCACACTGAGCTTTTCACCGAGCACGTGCCGGATGAGGGCGCCCAGGACCCGGTCCTCTCCTTTCACTAGGAAACTTTTCGCAA
>bab794f186ad06f6f2ee219f95ae2a52
CACATTGCGCCCATTGGTATTCCGATGGGCACGTCTGTTTGAGCGTCATCGCAACCCTTCGGCTGGATTGGCTTTTGGCCCGTCCGCCGGTGCTGAGCTCGGCTGCCCCGCCTTTCCGGTGGGAACCCGGCTTTAAAGTTGCACGCTCTGCGGGTCCAGCGAACCGGCAAAAACATAGTAGAACCTTCCAACTGTTTGAGCCAAAAGCTGGGCTTCCGCCTGAACAAACCACCACATTGA
>25e08ce5ac8508b95dc1cd62d36f59a1
AATTGCAGAATTCCGTGAGTCATCGAATCTTTGAACGCACATTGCGCCCTTTAGTATTCTGGAGGGCATACCTGTCCGAGCGTCATTATCAACCATCAAGCTAGGCTTGCCGTTGGGTTTGATCGTTAAAGATGAACCCTAAAGATAACGACGGTGTCACGGTTGGATACCTGATGCAACGAGCTTTTACAGCATGCGTCTGGTTAAGACCTGGCTCCCGTCTTGGCTATAATATTCTGAAAGTTGACCTCGGATCAGGT
>5a181436a07265e745050226ffc87162
AATTGCAGAATTCCGTGAGTCATCGAATCTTTGAACGCACATTGCGCCCTCTGGCATTCCAGAGGGCATGCCTGTCCGAGCGTCATTACGTCTCTCAAGCCCGGCTTGTAGTTGGGTCCTACCGTGGTCTCCGGGCCTGGCGGACCTGAAAGACAACGACGGTGCCTACGAGAACCGGAACGCAACGAGCTTTACAGCACGCGTTTGGGCGCCTTGCGGCTCGTCTTCAACTATTTCTAAGGTTGACCTCGGATCAGGTAG
>3a7e9d719a9ad0dcedebe5d87ebc19f6
AATTGCAGAATTCAGTGAATCATCGAATCTTTGAACGCACATTGCGCCCATTAGTATTCTAGTGGGCATGCCTGTTCGAGCGTCATTTCAACCCTTAAGCCTAGCTTAGTGTTGGGAATCTGCTGTATTGCAGTTCCTCAAATACAACGGCGGATCTGTAACATCCTCTGAGCGTAGTAAATTTTTATCTCGCTTTTGTTAGGTGTTGCAGCTCTCAGCCGCTAAACCCCCCAATTTTTGTGGTTGACCTCGGATCAGGT
>6c1fc7932c06b4ba08689d68b1463fbd
AATTGCAGAATTCAGTGAATCATCGAATCTTTGAACGCACATTGCGCCCGCCAGCACTCTGGCGGGCATGCCTGTTCGAGCGTCATTTCAACCCTCAGGCCCTGCCTGGCGTTGGGGCGCTGCCGTCCACCAAGCGGCAGGCTCCTAAAGACAGCGGCGGGAGCGCCCGCGACCGAGCGTAGTACAGCACCTCGCTCAGGGAGCACGGCGCCCTCTGGCCGGAAAAGCACCAATTACAGTGGTTGACCTCGGATCAGGTAG
>7bc9abc95829b3e763ce70edf9792ab0
TTCAGTGAATCATCGAATCTTTGAACGCACATTGCGCCCTTTGGCATTCCGAGGGGCATGCCCGTTCGAGCGTCATTAAATCCAATCAAGCCTGGCTTGGTATTGGGCATCGGGGTTCCCCGCGCCTCAATTTCACCGGCTGGCCGTCGCCCGTCTTAGCGTTGTGACACACTTTTCGCTAGGGACAGGACGCAGACCAGGCCGTTAAACATCCCCAAATCTCATATCGAAATTTGATTAAGGTTGACCTC
>d0a23254ce0ddb493256e8b1f4f8219f
TTCAGTGAATCATCGAATCTTTGAACGCACATTGCGCCCATTAGTATTCTAGTGGGCATGCCTGTTCGAGCGTCATTACAACCCTCAAGCGCTGTAGTGCTTGGTGTTGGGGCATCTGCTTGCACTGGCAGACCCTGAAAGATAGTGGCGAGGTCGCTGTGACCCTGAGCGTAGTAGTTTACACCTCGCTTCTGTGGTTCGCGGCGGGTTCTCAGCCGTGAAAACCCCCAAATTTTCACAAGGTTGACCTC
>78036454976fcf60fadb1a2942a932bd
GTGTGAATTGCAGAATTCAGTGAATCATCGAATCTTTGAACGCACATTGCGCCCCTTGGTATTCCATGGGGCATGCCTGTTCGAGCGTCATTTGTACCCTCAAGCTTTGCTTGGTGTTGGGCGTCTTGTCGTATTACGACTCGCCTTAAATTCATTGGCAGCCGGCACTTTGGCCTAGGAGCGCAGCACATTTTGCGATCGTAGCCCGTTGCACTGGCGTCCATCAAGAACATTTACCACGTTTGACCTCGGATCAGGTAGGGATA
>a2646f396777718e3ea9401ecf1accbb
GCGAAACGCGATAGTTAATGTGAATTGCAGAATTTAGTGAATCATCGAGTCTTTGAACGCACATTGCGCCTTTTGGTATTCCGAAAGGCACGTCCGTTTGAGCGTCATTAAAACCTTCATGGAATTATTCATGGTATTGGGGGCGGTTCGCCGCCCCCTAAAGATGACACCGGCAAAGGGAGACTAATAGATTTTTATTGTCGACCGCGGCCGCAAGACCAAGGGGCTCCGGCCCCCGTACTCTTGACCTCAAATCGGATGAGGATACCCGCTGAACTTAAG
>0b45e481d001b667dcb32f2d4eb579ce
TGTTTGAGAATCAGTATTTCTTCTTGTCCGAGGCTGTCGTCGACGACCAAGGACGAGGTGGTCGAGTGTCCCGTTTGGGTACTTGGAAATGCATGGCCAGTGGCGCGTATGTGAATGATTTTATAGTGCGCGTCTTGGGTTTGTGTTTGTCATGAGTGTGTCTTGGATTTGTCTTGGATTTGTCTCAACGACAAAGACAGACTGACAAAGACAGCGACACCCGTGACAACAAAGACAACGA
>244a0ae7f9fb39217183350ba60c17cc
GAAATGCGATAAGTAATGTGAATTGCAGAATTCAGTGAATCATCGAATCTTTGAACGCAAATTGCGCCTTTTGGTATTCCGAAAGGCATGCCTGTTTGAGTGTCATATAGACTCTTATAACTAGTTTTCTAATTATAAGGTTTGGATGTTGCCATTAGTGGCTCATCTTAAATGACTAAGTGGAATGCGTAATAAGTTTTCGCTCCCTCCACTCTAATACTATTTTAGTTTAGACCTCAAATCAGGTAGGACTACCCGCTGAACTTAA
>571ca1363b3d0557dc11e3be72cb40fc
AATTGCAGAATTCAGTGAATCATCGAATCTTTGAACGCACATTGCGCCCCTTGGTATTCCATGGGGCATGCCTGTTCGAGCGTCATTTGAACCCTCAAGCTTTGCTTGGTGTTGGGTGTTTGTCCCGCCTTTGCGCGTGGACTCGCCTTAAAGTCATTGGCAGCCATGTAATTCGGCTTTGAGCGCAGCACATTGCGATCTCTCCGCTGGTACATTGGCATCCAGAAGCCTTTTTTATACGCTTGACCTCGGATCAGGTAG
>bab3464017f09f222501c98bc8a901db
TCTGGTATTCCGGTAGGCATGTCTGTTTGAGCGTCAGCAAAACCCCTCAGTGGACGGTTTTTGTTAACCGTCCCCTGGCTTTGGGCGTGGAAGACGGCGGCGCAAGCCCTCGCTCCCGCTTTAAACTTGCTGCACGACCGCAAGCATCCGGCTAGGTTAATGGAGTGGTGTTTACATTCTTTCCATACTCTCCTGCTGGTGTCGGCGGCGTTAAACCTGATGTTGCCTCGCTGCAACTGAA
>88936010da2d731b5816bf5d4f88bd8e
TGCACCCTTTGGTATTCCGAAGGGTACGCCCGTTTGAGAGTCATTGTAATCTCACCTCAGAGTCTTTTTCTCTGGGCGTGGACTTGGACGCTGCCGTGTCACGGCTCGTCTCGAATGTCTCAGTGTGACCCGTCTTTAGGCGTTTACAGTGTGATAGGTATCTTCACTGTGTCAGTCTCTCCGGAGGCGCGCTCTCTGACGTGGGCCTATGCTGCCAACCGTCTTCGGACAATCTTTGACAA
>2b1b7efbce217a212a4e417daef51ab3
GAATTGCAGAATTCCGTGAGTCATCGAATCTTTGAACGCACATTGCGCCCTTTAGTATTCTGGAGGGCATACCTGTCCGAGCGTCATTATCAACCATCAAGCTAGGCTTGCCGTTGGGTTTGATCGTTAAAGATGAACCCTAAAGATAACGACGGTGTTACGGTTGGATGCCTGATGCAACGAGCTTTTACAGCATGCGTCTGGTTAAGACCTGGCTCCCGTCTTGGCTTAATATTCTGAAAGTTGACCTCGGATCAGGTAG
>6793145c6653436aa72897fc1ace08c3
AGAATTCAGTGAATCATCGAATCTTTGAACGCACATTGCGCCCATTAGTATTCTAGTGGGCATGCCTGTTCGAGCGTCATTTCAACCCCTTAAGCCTCTGTTGCTTAGTGTTGGGAGCCTACGGCATAGTAGCTCCTTAAAATTAGTGGCGGAGTCGGTTCACACTCTAGACGTAGTAGATTCTATTCTCGCCTGTGAGTTGGACCGGTCCCCTGCCGTAAAACCCCCCCTAATTTATCAAGGTTGACCTCGGA
>fa312e1513e0c7ccf4cf0757bbe7c7f2
AATTACATGATTATCGAATCTTTGAACGCACATTGCGCCCCTCGGTATTCCGACGGGCATGCCTGTTCGAGCGTCATTTAAAAAACTCAAGCTCTGCTTGGTATTGGGGGCAGGTCCTAGTGGCCTTCCCTCTAAAAAACAGCGGCGGTCCGCCCTAGGGTCCCAGCGCAGTGACTTTCAATCTCGCTGAAAAGGATTCCTGGGTGGCACCTGCCGGACAACAAACCCTTTATTTTCTTAAGGAGGACCTCGG
>8b6a78605d95fd96164a275fcb22282c
TCATCGAATCTTTGAACGCACATTGCGCCCTCTGGTATTCCGGGGGGCATGCCTGTTCGAGCGTCATTATCACCCCTCAAACCTCCGGTTTGGTGTTGGGCTTTTGCGTGTGGGACGTGCTCCCCCGCAGGCCTCAAATATAATGACGGCGTCCCCGTGAGACTCGACGCACTGAGCTTTCTAACGAAGCACGCGTCGGTAGCGCTCCGGGTGACAACCGGTCTCAACCCATTTTTATCAAGG
>1f05ac18353291d9ec2b9147ad325fff
TTTCAGTATCAAAAATGTCATCCAAAGTTTTGGTTTGTTTGTATCAAATCTTATGGGATTTGGGTTTTGCAGACATTTTTTCTGCTGGCCTTAAATGGTTCGACCACAAAAATCCAGGCGATAAGGCGTGATAGTTGGTACTTTTGGTTCCATCCTTTCGCTGAAGCTTGTCTTTTTTGAATCAATGGCTCGACAATATGGAAAAACGAAATATATATAATATATATATGTCTCACCATTA
>95dbaabfa8d11c99b5ea141b58dcb53f
AATTGCAGAATTCCGTGAGTCATCGAATCTTTGAACGCACATTGCGCCCCTCAGTATTCTGGAGGGCATACCTGTTCGAGCGTCATTATCAGCCGTCAAGCTAGGCTTGCTATTGGGCACTAATCGTTAAGAGATTGGCCTAAAAGGTAGATAGCGGTGTAAGATTAAACACTAATGCAACGAGCTCTACAGCACGCATTAGTTAAAGGCTTTACTCCAGTTTAACTACAGTGTCTCAGAAGTTGACCTCGGATCAGGTAG
>2396cc879a5eb37f9791528e81bcf8e5
TTGCGCTCCTTGGTATTCCGAGGAGCATGCCTGTTTGAGTGTCATTAAATTCTCAACTATACAAGTTTTTATAACCTGCATAGCTTGGATCATGGGATTTGCGGACTCTTACGAGTCGGCTATCCTTAAACGTATTAGCAGAGCTTTTGCCGCTAATCATTGGTGTGATAATTATCTACGCCTTTGAAGAGTAGCATATTGAGGCTTAGCTTCTAACCGTCGTAACAGACAACTTTTGACA
>9ffa670b9d4d561c88ccd248c5c2eb6b
GATAAGTAATGTGAATTGCAGAATTCAGTGAATCATCGAGTTTTTGAACGCATATTGCGCCCTTTGGTATTCCGAAGGGCACGCCCGTTCGAGCGTCATTTCACCCCTCAAGCCTGGCTTGGTGTTGGGTCCACGGGGGTGACCCGGACCCCAAAGCGTCGGCGAGACCGTCCGAATCTCAGCGTTGTGACCATCAATTCGCTGGCGAGACGGGCGGCCTGAGCCGTGAAATACTACACAAGGTTGACCTCGGATCGGGTGGGGATACCCGCTG
>9864b3be2764b38fa9a4eb1b1fc2d4e2
TATTTGAACGTAAGTGGCGCCGATCGGATATCCGGTTGGCATGTTTGTTTCAGTGTCATAAATTCTCATAAATCTAAATGTGATTGACGACTGCTATCATATGCTTCGCATACGATTTGTTAGAAATCTCTCATGAAATTAGAATGTGTCAGTGCTTCAGCACACCGAAGTAGTCACATTTCATGTGATCTCGATGTTGGTGGAGTATTTCTGCAACACATAGAGGTTTATCCTCTTCAAATAGA
>8ae3f33e54e8b3430349a3e18d43c9d2
ATTGCAGAATTCAGTGAATCATCGAATCTTTGAACGCACATTGCGCCCCTTGGTATTCCGAGGGGCATGCCTGTTCGAGCGTCATTACACCTCTCAAGCGTAGCTTGGTAATGGGCTTCGCTCCCTTCGGGGGGCGTGCCTGAAAAGCAGTGGCGGTTCGGCGCGACTTTGGACGTAGTAAATTTTCTCCCGTTCTGAAAGTTCGCGCCGTGGCTTGCCAAAAAACCCACATTCTTTCAAGAATTGACCTCGGATCAGG
>fcf1270da4e4df0a965af9dd95f05535
AATCTTTGAACGCACATTGCGCCTGCCAGTATTCTGGCAGGCATGCCTGTCCGAGCGTCATTTCAACCCTCAGGTCCCCTTCGGGGGAACCTGGTGCTGGGGATCAGCCTGAGTCCGCCTCTGCGCGGCCGGCTGTCCCCCAAATATAGTGGCGATCTCGCTGTAGTCCCCTTGCGTAGTAGTTTGACCTCGCACCGGAGCTCGACGTGATCACGCCGTAAAACCCCCATATTTTACCAAT
>93000ea453f6b38da8ac1ab1f17de12d
GAAATGCGATAATTAATGTGAATTGCAGAATCCAGTGAATCATCGAGTTTTTGAACGCACATTGCACCTTTTGGTATTCCGAGAGGTATGCTTGTTTGAGCGTCATTACATCTTCAGCAAATAGCTGGTTTTGTGTTTCCGATGGGAAGCATCAAATGTATGACACAGACGTGAGCAGTAACTTACCATTCTCACTATCTGACTACTCCATTCTTGACCTCAAATCAAGCAAGATTACCCGCTGAACTTAA
>a9439ffe71d79f11a34bfd48ca8b8207
AATTCCGTGAGTCATCGAATCTTTGAACGCACATTGCGCCCTTTGGTATTCTGAAGGGCATGCCTGTTCGAGCGTCATTATCAACCGTCAAGCCGGGCTTGCTGTTGGGTCTCGTTTGGTGCAGACCTCGACGGACCTCAAAGAGAATGGCCGAGCCTATGTTGGACCCTGGATGCAGTGAGCTCTTCGGCACGCATAGCAGTGGTCTTCCGGTTCGCCCTCAGCCATCAAATTCTCCACTGGTTGACCTCGG
>ae24b410591137acd5ee0850a1aa3b6d
TGAATTGCAGACTTTAGTGAATCATCGAATTTTTGAACGCACATTGCGCCCCTTGGTATTCCATTGGGCATGCCTGTTCGAGCGTCATTTACAACCTCAAGCTCTGCTTGGTGTTGGGCGTCTGTCTACGCTGCTAGCGTTGACTCGTCCTAAATATATTGGCAGCGGCTTTGCCGGCTTTTCGCGCAGCACATTGCGCCAGGAAGGTCTTTGGCAAGTCTGCATCCATCAAGCCTTTCAGTTTGACCTCGAATCAGGTAGGG
>4545d41134d13fe7c5c361f78d49cb45
TGCAGAATTCAGTGAATCATCGAATCTTTGAACGCAACTTGCGCCCTCTGGTATTCCGGAGGGCATGCCTGTTTGAGTGTCATGTAGTATCAATCCCTCAGGTTTCTGAGAAGATTGGATTTGGGCGTCTGCCATGCTAATGGCTCGCCTTAAATGAATTAGTGGAAAAGTTGACCCAGTTGGGAGTAATAAGTTTCTCTCGATCAAGTTGACTAGACCGCTCATAACAACCATCTTATGACTCTGACCTCAAATCAG
>ed681c93fd16ecae9bdab84c3e8eddab
GAATTGCAGAATTCAGTGAATCATCGAATCTTTGAACGCACATTGCGCCCTTTGGTATTCCAAAGGGCATGCCTGTTCGAGCGTTAATAAGTACCCTCAAGCCTGGCTTGGTCTTGCGCGTTTGTGCCTGCCGTAGCGCAAGCACTCGCGTCAAATGCATTGGCAGCCTACGTGGGTCCGTTCTTTGCACAGCACATTCGTGCCAAAGCTACACCCCGTCGGCGCTCCAGAAGCTGCTTTGCTTTTCCTCGGATCAGGTAGG
>1f9c427a9a3f08ff1b47620415f4edbc
GAGGCTTGCCGAAGGCATGCCTGTCTCAGCGTCGGCTTCACTCCTCCGCTCCTTTTTCGTAGAATGGAGCGGGACCTGGCCGTCTCGGCTTCCTCGGAAGCTGGGTCCGCCGAAGACCAGAGGCCCGAGCAGGACCCATCGCGATGGGCAACAGTCTGGTAGGCGACTCGTCGCATGCCGCTGGTGCCCCGGGACTGCTGCACGGCCCGCAGGAAGTTCTTCGCAGAAGAAGTCTTTCACTC
>adc0b4df47004dbe770e84ee083dd670
CCCGCCAGTATTCTGGCGGGCATGCCTGTCCGAGCGTCATTTCAACCCTCAAGCCCCCGGGCTTGGTGTTGGAGATCGGCGAGCCCCCCGGGGCACGCCGCCTCCCAAATTTAGTGGCGGTCTCGCTGTAGCTTCCTCTGCGTAGTAGCACACCTCGCACTGGGAAACAGCGTGGCCACGCCGTAAAACCCCCCACTTCTGAAAGGTTGACCTCG
>318d7340c9c9b3e1520e2d50eb4a2a22
TTCAGTGAATCATCGAATCTTTGAACGCACATTGCGCCCGCCAGCACTCTGGCGGGCATGCCTGTCCGAGCGTCATTTCCACCCTCAGGCCCCATCGGCCTGGCGTTGGGGCTTCTGTAGGCTAGCTCCTGCAGGCCCTCAAGACCAGTGGCGGGCTCGCCTGGAACTCAGAGCGCAGTAGTTTCTCCTCGCTCAGCGGGTTCTAGGCGGGTTTGGCCGTTAAACTCCTAAATTTTTAGAAGGTTGACCT
>a2563e47bdae8c9d2015cb52cc7dd73b
TCATCGAATCTTTGAACGCACATTGCGCCCTTTGGTATTCCGAAGGGCATGCCTGTTCGAGCGTCATTATCACCCCTCAAGCCCCGCGCTTGGCGTTGGACGGCCGGTCGAGCGATCGACCCCTCCGAAAGACAATGACGGCGGCCTGTGGTTCCCCCGGTACACTGAGCTTTTCACGGAGCACGTATCGGACAAGGGCGCCCGGGACCCGGTCTTCTCCTCTCAGCAGGAAACTTCTCAA
>1999b0d561973f4d1c90328b00051378
TGTGAATTGCAGAATTCAGTGAATCATCGAATCTTTGAACGCACATTGCGCCCCTCGGCATTCCGGGGGGCATGCCTGTTCGAGCGTCATTACACCCCTCAAGCTTAGCTTGGTATTGGGTCTTCGCCCGCAAGGGCGCACCCGAAAAGCAGTGGCGGTCCGGCGTGACTTCGAGCGTAGTAAATTTTCTCCCGCTCTGGAGGTCCGCGTCGTGACCGGCCAAGACCCTCATATTTTCCACGGTTGACCTCGGATCAGGTAGGG
>ac381c4a2365b43230c4c10f05ded999
TTTGGTATTCCGAAAGGCACACCTGTTTGAGTGTCATGAAATTCTCAACCCTCATATTTCTTTATTGAAATATGTGTGGCTTGGATGTTGAGTGCTGCTGTTATATCCGACAGCTCACTTTAAATGTATTAGCCAATTCTGTACAGTGTCGGATTGACTCAGCGTGATAATATATTCGTTGAGGATGCTTTCAGCAGCCGAATTGTTAAGATTAGCTTCTAATCTGCGTTTTGCATTTATC
>87391f073c8bc290cfbe60dc4400b48f
AAGTAATGTGAATTGCAGAATTCAGTGAATCATCGAATCTTTGAACGCACATTGCGCCCTTTGGCATTCCGAAGGGCATGCCCGTTCGAGCGTCATTAAAACCAATCAAGCCTGGCTTGGTATTGGGCGTCGGGTCGACCACCCGCGCCTCCATTCGATCGGCTGGACGGTTAGAATCTCAGCGTTGTGCAAATCAATCCGCTGGAGAGGATCGCCGGACGCGCCGTTAAACCCCATCAACGGTTGACCTCGGATCGGGTAGGGATACCC
>735f6314feaa575a51da5540373ab69f
AATTGCAGAACTCCATGAATCATCGAATCTTTGAACGCACATTGCACCTATCGGTATTCCGACAGGTACGCCTAATCGAGCGTTATTACCTAGTCAAGCAAGTCTTTGGATATATTTCATTGTAGCTTGGTATTGGAGATACTGAATCTGGTTCTCTTAAATACAATAATATTCTAAAGATATTTCTAAATGTAGTAAATTTATCATTTTAGAATAATCTATAGTAATGGTATTTTTAAAATTTTAACCTCGAGTTAGGT
>44d2f61a3267c6995a0b409dcb792587
TGCGCCCCTTGGTATTCCGAGGAGCATGCCTGTTTGAGTGTCTTGAAATCATCAAGCCCGTCGGTTTTGCGACCGTCGCGGCTTGGACCTGGGGGTTTGCTGTGGCAACGTGGCTCCCCTCAAAAGCATCGGTCGGATCCCTTGGGAACCTATCCTGGGCGTTGTAACATCCTCGTCCGTTGGGAGAGGCCCCTTGCCGACCTCGACTTGCCTCTGGAGGTGGCGGTCAACGACACTTGAA
>5088ade92dcd4bae87f97417ea6d23a6
GAGTCTTTGAACGCACATTGCGCCCATTGGTATTCCGATGGGCACGTCTGTTTGAGCGTCATTACAACCCTTCGGTGACGATTTTTGTCGTCCGACCGGTAGTGAGCTCCGGCCTAATCAGCCGGGCTTTAAAGTTGCACGCTCTGCGGGTGACACGACCTGAAAAAACATAGTAGAATCATCAAACTGTTTAACTAAGGAAGAGTCAGCTCCGCCTGAACAAGAACCTAAATTTTCTAAG
>b198b75c9f88919c19357e15d86851b1
GCGATAAGTGATGTGAATTGCAGATTTTAGTGAATCATCGAGTTTTTGAACGCACATTGCGCCCTCTGGTATTCCGGGGGGCACGCCTGTTCGAGCGTCATTAAACCAATCGAGTCTGACTCGGCATTGGGCGTTGCCCGCGGCACGTCTAAAAACTAGGGGCGCGGTCGCCCGGGAAAGGATGCATTGGAAATTTCATTCTTGCTCCCGGAAGGTCGTTGCCACTGATGTTATTCTCCAAAATTGACCTCGGATCAGGTGGGGATACCCGCTGAA
>23954434e8aaa68ad48cca63ed1b70f2
TCCGTGGAGTATGCCTGTTTGAGTGTCATGAATCTCTCAACTGTAGAAGTTGTAATGACGACTACATGTTGGATTTGGAGGCATTGCTGGCGTCCGTCAGCTCCTCTCTAAATGCATTAGCTGGCTCTATACAGTCCTTCAGCGTGATATTTGTCTACGTTGTTGGGTTTCAGTGCTACCTTTACTGTGTGGCCTGTTTGTAAAGACCGCTTCTAATCGTCTTATAGACAATTCATCTGAC
>530805f3a48fe272525d91d8b699dfaf
AACGCACATTGCGCCCTCTGGTATTCCGGAGGGCATGCCTGTTCGAGCGTCATTATCACCTCTCAAGCCCGGCTTGTTGTTGGACGCCCAGCGCTTCTTTCCGCGCTCGTCCCAAAGATAATGACGGCGTCTGTGAGGACTCCTGTACACTGAGCTTTCGAGCACGTACTAGGCTAGAAATCCAGACCCGGTCGCCGTCGGCTTCGCCTCTCGGGGCGGGCAGACACAACTTTAATACCAA
>e6d75ee290a402d41e02df53047724a5
TTGCAGAATTCAGTGAATCATCGAATCTTTGAACGCACATTGCGCCCTCTGGTATTCCGGAGGGCATGCCTGTTCGAGCGTCATTTCAACCCTCAAGCCTGGCTTGGTGATGGGGCACTGCCTGTAAAAAGGCAGGCCCTGAAATCTAGTGGCGAGCTCGCCAGGACCCCGAGCGTAGTAGTTACATCTCGCTCTGGAAGGCCCTGGCGGTGCCCTGCCGTTAAACCCCCAACTTCTGAAAATTTGACCTCGGATCAGG
>e32828efb9a2bb6e4edbdb0cefc5a870
TTGCAGAATTCAGTGAATCATCGAATCTTTGAACGCAACTTGCGCCTTTTGGTATTCCGAAAGGCATGCCTGTTTGAGTGTCATGTGGACTCAACCCCTGAGGTTTTTTGCCTTGGACGGTTGGAATTGGGCGCTGCCTTTGGCTCGCCTTAAAAGCGTTAGTGGGAACAGCCCCATCTCAGGTGTAATAAGTTTCACTTGTGATCCGGTGACAGCCCGCTTACAACCCCCATATTTATGACTCTGGCCTCAAATCAGG
>71e911e9eb4dec3017b3c027ee661fb0
TCGAATCTTTGAACGCACATTGCGCCCATTAGTATTCTAGTGGGCATGCCTGTTCGAGCGTCATTAAGTCCACTCAAGCCCGGCTTGCTGTTGGGAGACTGCGCGCGGTCGGGTACCCTGTAGCTACCCTGCAGCTCCTCAAAGACAGCGGCGGGGTCGTGTCCTCCTCTGAGCTTAGTAACAGACCTAGCTTGCGGGGAGGGCGCGCCCCCTGCCGTTAAAACCACTATATATCAAAT
>399485dd63e72e785e4ab1aa39b0efaf
AAGTAATGTGAATTGCAGAATTCAGTGAATCATCGAGTTTTTGAACGCACACTGCGCCCCTTGGTATTCCGGGGGGCATGCCCGTTCGAGCGTCATTTCACCAATCAAGCCTCGCTTGGTATTGGGCCCCCGGGGGTGACCCGGGCCCCGAAGTCGTCGGCTGGAAAGCTCTGATCTCAGCGTCATGGTTAATCAAATTCGCTTTGAAGAGGGGTGATCCGTGCCGGTAAGAATTATCTAAGGTTGACCTCGGATCGGGTAGGAATACCC
>11bb32f5ab1179d85c813d9e71b0c5b9
CATTGCGCCTGCTGGTATTCCGGTAGGCATGCCTGTTCGAGCGTCAGCAAAACCTCTCAGCAAAATTTATTTTGTTGGTTATGGGCTTGCGGAGGATTGGCTTTACTGCCGCTCCCGCCTTAAACTTGCTGCACGACCGCGAGCTATTGCTTAGGTTAATGGAGTGGTGTTTACATATATTCCAGCAACTACGTAAAGCTTTGTGGCGTTAAACCTGATGTTGTTTTAATTGCAACTGAA
>1fc88e0a2f4870ae09e75fddc1494110
GAACGCACATTGCGCCCTTTGGCATTCCGAAGGGCATGCCTGTTCGAGCGTCATTACATACCCCTCAAGTGTACCTGCACAGGTTCGGCTTGGCCTTAGAGACGCCCCCCTGCAGCGGGGGTTCTCTCAGAGAGATGCGGCGGTGCTGCCTTGCACAATGCTTTCACGCACGAGGATTAGTGTCGATGAGAGCGGGCTTGCAGGCCGAATCACGCCCCGTAAATTTTTAATAAACTCTAGT
>43d8cb2e4c4c6e88cc31a3a3279365ab
ATTCAGTGAATCATCGAATCTTTGAACGCACATTGCGCCCTTTGGCATTCCGAAGGGCATGCCCGTTCGAGCGTCATTAAATCCAATCAAGCCTGGCTTGGTATTGGGCGTCGGGTCTCCCCGTGCCTCAATTTCGTCGGCTGGCTGTCGCCCGTCTTAGCGTTGTGAACTTATGTTTCGCTAGCGATGGGAGGCCGTCACGCCGTTAAACCCCACGAATTTCAATCGAAATTTGAATCAAGGTTGACCTCG
>190a5984d2a10c9158333933968080b7
TGCAGAATTCAGTGAATCATCGAATCTTTGAACGCACATTGCGCCCTTTGGTATTCCTTAGGGCATGCCTGTTCGAGCGTCATTTAGCACATTCAAGCTCAGCTTGGTGATGGGTGTCTGTCCCGCCTCCTGGGCGTGGACTCGCCTCAAAAACAGTTGGCAGCTTCATCTTTCGGTCCCAAACGCAGCAGACTTGCGCTGGAACCCGCGGAAAAAGGCTCCCCAATAAGCAAAATGGTACGCTGGACCTCGGATCAG
>624d40b00eacd07d7f6ca26707f5f9c5
ATAAGTAATGTGAATTGCAGAATTCAGTGAATCATCGAATCTTTGAACGCACCTTGCGCCCTTTGGTATTCCGAAGGGCATGCCTGTTTGAGTGTCATGAAACCTCACCCCACCCGGGTTTTTGCCCGGCTGGTGGTGGATTGGGCGTCTGCCGATATACTGGCTCGCCTTAAAAGCATAAGCGCCTTGGATGTAATACGTTTCATCCTCACGGGTGGCTGACAACCCCACATATCTCATGATCTGGCCTCAAATCAGGTAGGGCTACCCGC
>0d889161804ae4caf3a5e6f2868d1e04
TCTACGAGTCATCGAATCTTTGAACGCACATTGCGCCCGCTAGCATTCTAGCGGGCATGCCTGTCCGAGCGTCATTTCAACCCTCGAACCCCCCGGGTTTGGTGTTGGGGTCCTCTGCAGCCCAGGCGGCAGAGCCCCGAAATATAGTGGCGGGCCTCTCGGTATCCCGAACGTAGTAGTATTTCTGTTCGTTCAGGGCGTGCCGGCGGTGTCCAGCCGTTAAACTCACTAAATTTTACAAGGTTGACC
>f101c62d1d8cbadb9cd87cdc002a8c51
CACCGCACCCCCACCTGGATGCTCTCCAGTGTGGAATTGGCCGTCCAGGACCCGGCGTAGAGCTTTGGGTCGTGGTGGGCTGAAATTTAGCTATCTGGGCGCAGCCAAAGAGAGAGGCCGCGAGAAGGTGGTTCGCTCTTAACGGAGCGGAGTCTAGTTGGACAGCGCCTCTCCCTCTGGTGGTCTAGACGGTGGCACTCAAACGTGTCATTGGGGAGTGCAAATCTCCCCTCCCCCTTAG
>3472180ec5a03a96aa3008099b9ddff7
AATTCAGTGAATCATCGAATCTTTGAACGCACATTGCGCCCTTTGGCATTCCGAGGGGCATGCCCGTTCGAGCGTCATTAAACCCAATCAAGCCCGGCTTGGTATTGGACGTCGGGGTTCCTCCGCGTCCCAATTTCGCCGGCTGGCCGTCGCCCGTCTTAGCGTTGTGACTTGTTATTCGCTTCCGACGGGACCGGACCACGCCGTTAAAACCCCCGAATTTCCATCGAAATTTGATTAAGGTTGACCTCGG
>b330dea97f1f54ce93eee0306b8e53e4
GATAAGTAATGTGAATTGCAGAATTCAGTGAATCATCGAGTTTTTGAACGCACACTGCGCCCCTTGGTATTCCGGGGGGCATGCCCGTTCGAGCGTCATTTCACCAATCAAGCCTGGCTTGGTATTGGGCACCGGGGGTGACCGGGGCCTCAAAGTCGTCGGCTGGAAAGTCCTGATCTCAGCGTCGTGAATCAATTCGCCGAGGAGAGGGACGGTCTGCGCCGTTAAATTTCATTCAAAGGTTGACCTCGGATCGGGTAGGAATACCCGCTGA
>7d2ddabdb359a5db73d5e1334ed713ed
GAATCTTTGAACGCACATTGCGCCCGCCAGTACTCTGGCGGGCATGCCTGTTCGAGCGTCATTTCAACCCTCAAGCTCTGCTTGGTGTTGGGGATCGGCGTAGCGCCCTCGGGCGTCGCCGTCCCCTAAATCTAGTGGCGGTCCCGCTGTAGCCTCCTCTGCGTAGTAGTTTTCTCCTCGCACTGGAATCTCGGCGGTGCCCTGCCGTAAAACCCCCAACTTACCGAAATGTTGACC
>2efbe1b4b4feb0eafa0d1d7a686d2161
CACATTGCGCCTGCTGGTATTCCGGTAGGCATGCCTGTTCGAGCGTCAGCAAAACCTCTCAGCAAAATTTATTTTGTTGGTTATGGGCTTGCGGAGGATTGGCTTTGCTGCCGCTCCCGCCTTAAACTTGCTGCACGACCGCGAGCTATTGCTTAGGTTAATGGAGTGGTGTTTACATATATTCCAGCAACTACGTAAAGCTTTGTGGCGTTAAACCTGATGTTGTTTAATTGCAACTGAA
>8bf6a5fb962680ed7bc8b9733539870b
AAGTAATGTGAATTGCAGAATTCAGTGAATCATCGAATTTTTGAACGCATATTGCGCCCTTTGGTATTCCGAAGGGCATGCCTGTTCGAGCGTCATTACACCCCTCAAACTTCCGTTTGATGTTGGGCGCTGCCTGCGGAAGGCACGCCTTAAAGTTAGTGACGGTTACCCTTAACCTCGGGCACACAGATGTTGCTATGATGGAAGAGGGCGGCTGGTCTTTTTTGATGAACCTTCAAAATGTTGACCTCGGATCAGGTAGGAATACCC
>62927d602cdd1a5cbaf93d0db4ef41e2
TAAGTAATGTGAATTGCAGAATTCAGTGAATCATCGAATCTTTGAACGCACATCGCGCCCTTTGGCATTCCGAGGGGCATGCCTGTTCGAGCGTCATTACACCACTCAAGCCTGGCTTGGTATTGGGCGACGGGGCCTCTCCCGTGCCTCAATTTCGCCGGCTGGACGACCCGATTCTCAGCGTTGTGGCTTTAATTCGCCGACGAAGAGGGTCTTCCGCGCCGTTAAAACTTCCATCAAGGTTGACCTCGGATCAGGTAGGGATACCCGC
>3cb631027c75492d1016e3e29cdecdbb
ATCGAATCTTTGAACGCACATTGCGCCCTTTGGTATTCCGAAGGGCATGCCTGTTCGAGCGTCATTATCACCCCTCAAGCCGCGTGCTTGGTGTTGGACGGCTTGGTCGAGTGAATTGACCCCTCCTAAAGACAATGACGGCGGCCTGTGGTTCCCCCGGTACACTGAGCTTTTAACCGAGCACGTATCGGATAAGGGCGCCCAGGGCCCGGTCCTCTCCTTTCATTAGGAAACTTATCAA
>c5785a1af8440c1afbea02001c5cf97b
AGTGAATCATCGAGTCTTTGAACGCACATTGCGCCCTCTGGTATTCCGGAGGGCATGCCTGTCCGAGCGTCATTGCTGCCCTCCAGCCCGGCTGGTGTGTTGGGCCCCGCCCCCCTTCCCGGGGGGGCGGGCCCGAAAGGCAGCGGCGGCACCGCGTCCGGTCCTCGAGCGTATGGGGCTTTGTCACCCGCTCTTGTAGGCCCGGCCGGCGTCAGCCGACCCCCTCAATCTATTTTTTCAGGTTGACC
>6db28a910ff95eb788e048817c45af20
TCTTTGAACGCACATTGCGCCCATTGGTATTCCGATGGGCACGTCTGTTTGAGCGTCATCACAACCCTTCGGCTGGCAGGCTTTTCTGCCACCGGTTCTGGGCAGGCTGCGGCGCCTTTGCGCGCCCGCCCGCCTTAAAGTTGTGCGCTCCGCGGGCCTGCGACCCAACGAAACATAGTAGAACTTTTTGCTGTTTCTGTTGCGAGCTTGTTCCGCCTGAACAAACCCCCCACTCAATAG
>bbf7850457cb6989901f300bde33a6f5
CACCTTGCGCCCCTTGGTATTCCGAGGGGCATGCCTGTTTGAGTGTCATGTTAATCCTCAACCCTGTCGGGTTGGACTTTGGACGCTTGCGGGAGCAGCTTCCGCTCGTCTCAAATGCATTAGCGGGGTCTCAGGCATAGGGCCCACCGCCGGCGTTTAGTAATACTTGCGCCGCGCTGGGTTCTTCCAGCGCCCTTTTGGACCGCTTACAAGCGGACGCCTCCGCGCGTCGAACTTGAC
>d94820d6dab0b4ae842f3c3a3c26dabd
TGAATTGCAGAATCTAGTGAATCATTGAATCTTTGAACGCACATTGCACTTGGGTTACCGCCCAAGTATGCCTGCCCGAGCGTCATTTCAACCAGACAGCACCTTGCTGACGTTGGGGGATCGTCTCTCTGGACGCCCCTGGAAGCGATTGTCTGACGGTCCCTAGCAATGATGGCCTGCATCGTAGAAACATTGCAAGTCCACCAGTGTTCGGTTCCTCGAGACCCATTTGCATCTTCAGATTGACCTCGGATCAGGTAGGG
>7e6b90128f40f3a54ebb57c035a32408
AATTCAGTGAATCATCGAATCTTTGAACGCATATTGCGCCCTCTAGTATTCTAGGAGGCATGCCTGCCCGAGCGTCATTTCAACCCTCAAGCCTTGCTTGGTGTTAGGGCCCCTGCAGCGTTACCGCTACAGGCCCTGAAAGACAGTGGCGGGCTCGTTGCGACCCCGAGTGTAGTAAAATTTTCTCTCTCAGGGCGTCTCAGCGGGTTCCCAGCCGTTAAACCCCCCAAACTTTTACAAGGTTGACCTCGG
>63449f77917b14bc8ee5f76832738eff
TTCCGGTGGGCATGCCTGTTCGAGCGTCATTATCCCCCCTCAAACCCCCGTGTTTGGTGTTGGGCCGGGTCGCGTGCCTCTTGTACACACGACCGGCCCCAAAGACAATGACGGCGTCCGTGGGACCCTCGGTGCAACGAGCTTTTTTCGAAGCACGCGTCGAGTTGCAAGGTCCCGGCGGGCCGGTCGCCTTCGTCTTCCCTCCCTCGAGCAATCGGGGAGCGGGAGACTACTTTTATCA
>991b8e73f903b49338afc35eafb4646a
AATTCAGTGAATCATCGAGTCTTTGAACGCATATTGCGCCCATTGGTATTCCATTGGGCATGTCTGTTTGAGCGTCATTACAAACCCTCGACTTTGGTCGGTATTGAGCTGGCTTTTCGGGTGCAAACTCAAGCTGGTTTTAAAGTTGTAGGCTTTGCTGACTGCTGCTCCAAACCAAAAACATAGTAAATCATACTTGTTGATGGCGGGGCGGTTCCAGCCTGGAAAATGACACTTGTGGTTTGACCTCAG
>6f59360fa0e6deb28d58e2f050a94190
CCGTGAACCATCGAGTTTTTGAACGCACATTGCGCCCCTTGGTATTCCATGGGGCATGCCTGTCCGAGCACCAATTCCGGAACCCCTCAAGCTCTGCTTGGTGTTGGGCGTTTGTCCCGACGCACGCGCGACGACTTGCCCCAAATGCACTGGCAGCGGTCGTGCCAGCCACTCGCGCAGGGAGTTGCGCAGGATGGGTGGTGGCTCAACATCGACCAGCGTCCACGAAGCTCTTTAAATTCATTGACC
>805d4e2c0359d55059f6e6ce30d9e71f
ATTGCAGAATTCCGTGAGTCATCGAATCTTTGAACGCATATTGCGCCCTCCAGTATTCTGGAGGGCATACCTGTTCGAGCGTCATTATCGACCCTCAAGCTAGGCTTGCTGTTGGGTTCCATCGTTAACGATTGACCCTAAAGATAACGACGGTGTTACGGTTGGACACCCGATGCAACGAGCTTTTACAGCATGCATCTGGTTAAAGCCTGGCTCTTGTTTTAACCACTTAACCCCTAGAAGTTGACCTCGGATCAGG
>522ad8a9742857a794701fe2ee466f84
AATTGCAGAATTCAGTGAATCATCGAATCTTTGAACGCACATTGCGCCCCTTGGTATTCCATGGGGCATGCCTGTTCGAGCGTCATTTACACCCTCAAGCTCAGCTTGGTGTTGGGCGTCTGTCCCGCTTCGTGCGTGGACTCGCCCCAAAGGTATTGGCAGCGGTCCTTGCCAGCTTCTCGCGCAGCACATTGCGCTTCTCGAGGCTGGCGGATCGGCGTCCATCAAGCCCACTTCCACAGTTTGACCTCGGATCAGGT
>4a560c9d25d6e74c24507ae4c0bd844a
GCGATAAGTAATGTGAATTGCAGAATTCAGTGAATCATCGAGTTTTTGAACGCACACTGCGCCCCTTGGTATTCCGGGGGGCATGCCCGTTCGAGCGTCATTACACCCCTCAAGCCTAGCTTGGTCTTGGGATCCGGGGGCCACCCGGTCCTCAAATGCGTCGGCTGACCGTCTGGATCGCAGCGTCGTGAATCAATTCGCTGACGAGAGAGACGGATCACGCCCGTAAATTCTTTCTTAGGTTGACCTCGGATCGGGTAGGAATACCCGCTGAA
>fb2f4309abababfbc0c574f3bf616b55
GCGATAAGTAATGTGAATTGCAGAATTCAGTGAATCATCGAGTTTTTGAACGCACACTGCGCCCCTTGGTATTCCGGGGGGCATGCCCGTTCGAGCGTCATTACACCCCTCAAGCCTGGCTTGGTGTTGGGACCCGGGAGTCACCCGGTCCTCAAATTCGTCGGCTGACCGTCCTGATCGCAGCGTCGTGAATCAATTCGCTGACGAGACGGACGGCGCACGCCCGTGAAACTTTTCTCAGGTTGACCTCGGATCGGGTAGGAATACCCGCTGAA
>8723450531174a253f01240ab9bdbb6f
GAATCATCGAATCTTTGAACGCACATGGCGCCTTCCAGTATCCTGGGAGGCATGCCTGTCCGAGCGTCGTTTCAACCCTCGAGCCCCCGTGGCCCGGCGTTGGGGATCTGCCCAGGCAGTCCCCGAAATCCAGTGGCGGACCCGTTACAGGCCCTTCCTTTGCGTAGTAATACTGCCTCGCATCGGGAGCCGGCGGGCTTCAGCCTCTAAACCCCCAGCAAGTCCGCTCCGGCGGCACCAAGGTT
>570e80418fe4d9a76f998021f0380e90
GTGAGTCATCGAATCTTTGAACGCACATTGCGCCCTTTGGCATTCCGAAGGGCATGCCTGTCCGAGCGTCATTATCCTCTCTCAAACCCCCGGGTTTGGTGTTGGACCGCGTTGGCCTCACCGCCAACTGGTCTCAAAGACAATGACGGCGTCCCCGGGACCCTCTTTGCACTGAGCTTTTCGGAGCACGCAGGGAGTTTCAAGGGCCCAGGGACCCGGTCACCTCTAAAACTTTTTTTCAGGTT
>49f0068d8d44ef5d9e6ad6a131dd2b53
TCTTTGAACGCACATTGCGCCCTTTGGTATTCCGAAGGGCATGCCTGTTCGAGCGTCATTACACCTCTCAAGCTCTGCTTGGTATTGGAGGCCTTCTCTTCTGAGGAGCCCCCGAAAATTAGCGGCGATGCGGCCAGACTTTAAGCGCAGTAACATTATTCATCTCGCTTATTAAAGTCTTTGGACGTTGTCTGCCGGACAATCCTTTTCATTGCTTTTCAAGTGGTGAAAAACTTTCTAT
>794a818c2c91a815aa915fc553062f5e
GCAGATTTCAGTGAATCATCGAGTCTTTGAACGCACATTGCGCCTCTTGGTATTCCTCGAGGCATGCCTATTCGAGCGTCGTTTCGTCCCTCAAGCGCAAGCTTGGTGTTGGGGACCGCCCCTGAGATACGGCGGCGGCCCTTGAATCCATCGGCGGTGCCGGTGCGGCCCTGAGCGCAGCAGCGATGCGGCTCTGGAGGCGGCGCCTGCCCAGCCGGACGACCCCACGAAACTTTCCGAACGTCGACCTCGAATT
>674602957c150f13731342e8558fe1b1
AATTGCAGAATTCAGTGAATCATCGAATCTTTGAACGCACATTGCGCCCGCCAGTACTCTGGCGGGCATGCCTGTCCGAGCGTCATTTGAACCCTCAAGCTCTGCTTGGTGTTGGGTGTTTGTCCCGCCATTGCGCGTTGGACTCGCCTTAAAGCAATTGGCAGCCATGTAATCCGGCTTTGAGCGCAGCACATTGCGTACTCTCTACCGGTGCAGTGGGCCTCCAGAAGCCTTTTTTTACTCTTGACCTCGGATCAGGT
>7c017c39ecc0516a1bff702d8079d732
ATCATCGAATCTTTGAACGCACATTGCGCCCGCCAGTATTCTGGCGGGCATGCCTGTCCGAGCGTCATTTCAACCCTCAGGCCCCCAGTGCCTGGCGTTGGGGATCGGCGCGGCGCCCTCCGGGGCGCTGCCGGCCCCGAAATTCAGTGGCGGTCTCGCTGTAGCCCTCCTCCGCGTAGTAGCACAACCTCGCGGCCTGGAGCTCGGCGGTGGCCATGCCGTAAAACACCCCACTTCTGAAA
>faa1cf2d35a805fde832721f19d53460
AATTGCAGAATTCAGTGAATCATCGAATCTTTGAACGCACATTGCGCCCCTTGGTATTCCATGGGGCATGCCTGTTCGAGCGTCATTTGAACCCTCAAGCTCTGCTTGGTGTTGGGTGTTTGTCCTGCCTTTGCGTGTGGACTCGCCTTAAAGGAATTGGCGGCCATGGAATTCGGCTTTGAGCGCAGCACATTGCGGACTCTTTGCTGGTACATTGGCGTCCAGAAGCCCTTTTTTTACTCTTGACCTCGGATCAGGTAG
>658c752628d8a84421e13b9e67f527ee
AACGTAATTGGCGCCGATTGGTCCTCCAGTCGGCATGCTTGTTTCAGTGTCTCATTTTCTCTTCACCCAAATCATAATGCGAGAGATACCCTTCTCTTGTTAAGTATGAAAGCACTCTGAGCTCTGCAAGCGGACTACTTCGGTGGACCGCACTCAATGCAGCAGTCACATTTTACAATGTGAACTCATTGAGAGTTGAGTCAGCGCATTCATTTGCTAGTGCTTAGATCCCTAAACTCTA
>0aed469627187a158de77d7231f134d1
CCAGTGAATCATCGAATCTTTGAACGCACATTGCGCCCCTCGGTACTCCGGGGGGCATACCTGTCCGAGCTTCATTACAACCCTCAAGCGTAGCTTGGTATTGGGCCTTCGCCTCCCCGCCAAAGAGGGGGCGTGCCCGAAAAGTAGTGGCGGTCCGGCGTGGCCTCGAACGTATTGAAATATTTTACCCGTTCCGAAGGTTCCCGCGCCGTGGCCAGCCAAAACCCACATGAACTCTCACGATTGAAC
>02924add58e7968c002b630a8407cfd3
TTGCAGAATTCAGTGAATCATCGAATCTTTGAACGCACATTGCGCCCCTTGGTATTCCATGGGGCATGCCTGTTCGAGCGTCATTTGTACCTTCAAGCTCTGCTTGGTGTTGGGTGTTTGTCTCGCCTCTGCGCGCAGACTCGCCTCAAAACAATTGGCAGCCGGCGTATTGATTTCGGAGCGCAGTACATCTCGCGCTTTGCACTCATAACGACGACGATCCAAAAGTACATTTTTACACTCTTGACCTCGGATCAGG
>8c0d07b6887e808d1da9f04db7445a21
ATCTTTGAACGCACCTTGCGCTCCTTGGTATTCCGAGGAGCATGCCTGTTTGAGTGTCATGTTAACTCTCAACCCTCGGGTTGGATTGTGGACGCTGCGGGTTCCCGCTCGTCTTAAATGCATTTAATGAATACCTTGCGGTGCTCAGGCTGCACGGCCAGGCTGCCGGCTAAGTCATACTTGCCAGGCGCCGGGCTTGCATGCGCCGCTCGCAAGCGAGGGGATTGCATCCCCATTTGAC
>ed4ff025faa80bfdb254eabf7e02e843
GAATCATCGAATCTTTGAACGCATATTGCGCCCTTTGGTATTCCGAAGGGCATGCCTGTTCGAGCGTCATTATCAACCATCAAGCCCGGCTTGTTATTGGGTTCTGAATCGCTCTGGCGATTGACCCGAAAGATAATGGCGGCGTCCAAATAGACCCCAGGTGCAGCGAGCTTTATAAGCATACACTGAGGTGGTCGTTTGGGCCTGGCCTAAATAACTATTCTTATAGTTTTTTTCTAAGGTT
>369abb941e33dee4842e7705d49848f2
CCTTGCGCTCCTTGGTATTCCATGGAGCATGCCTGTTTGAGTGTCACGTTAACCCTCACCCTTGTGATGTAAAAATCTCAAGTGGTGGATTTGGACTGTGCCGTAGCCGGCTCATCCTGAAATGCATTAGCTGGCGCCTGTTAGAGTGCTTGGCATGGTGTGATAATTATCTGCGCCGTCGCCTGATGCCTCTTCTGTGGAGCGCTGCTTACAATCGTCCCTTGCGGACAATGACACAAAG
>ea61d263e0479b406ab6ea91c63f0f8b
AACACGTGAATCATCGAGTTTTTGAACGCACATTGCGCCCCCTGGCATTCCGGAGGGCATGCCTGTTCGAGCGTCATTGCAACCTTCAGGGAGCGCGCCCTTGACGTTGGGCGAACCGCCTTTCTCGCGGAAGGCGCGCCTGAAAAGTTTCCGGCGGCCTCGCGAGCGGCGCTGAGCGTAGCAGAATATTTCGCCCACGCGTCGCCCGAGAAGCCCGCCGTCGAAGCACACCTTTTTTTAAATTGACCTCG
>38181fd56f9ba61925df6664083a9c54
CGCACATTGCGCCCTTTGGTATTCCGAAGGGCATGCCTGTTCGAGCGTCATTATCACCCCTCAAGCCCCCTGGCTTGGTGTTGGACGGCCTGGCGGGGACCTCTCGGTCCCCGCCCCTCCCAAAGACAATGACGGCGGCTCGTTGGACCCCCGGTACACTGAGTTCTTCACGGGACACGTACTGGATCAAGGGTGCGCGGGCGACGGTCTACCTCCCCCTCGCGGGAGAACTTTTTTCTAA
>cda67899f8d053cbacf69b597e07de7f
TGCAGAATTCCGTGAGTCATCGAATCTTTGAACGCACATTGCGCCCTCTAGTATTCCAGGGGGCATGCCTGTCCGAGCGTCATTACGTCTCCTCAAGCCCGGCTTGGTCTTGGGTCCCGTCGGCTTTACGGCTGGACGGACCTGAAAGGAAACGACCGACCCTGGAAAGGCCCCGGATGCAGCGAGCTTCTAGCACGCGTCACGACGGTCTTCAGGGTCCGGCTCAACCATCAATCTTTAGGATTGACCTCGGATCAG
>f0a49d5be18728e45d0a32112b48dac1
AGTAATGTGAATTGCAGAATTCAGTGAATCATCGAGTTTTTGAACGCACACTGCGCCCCTTGGTATTCCGGGGGGCATGCCCGTTCGAGCGTCATTTCACCAATCAAGCCTCGCTTGGTATTGGGCCCCCGGGGGTGACCCGGGCCCCGAAGTCGTCGGCTGGAAAGCTCTGATCTCAGCGTCATGGTTAATCAAATTCGCTTTGAAGAGGGGTGATCCGTGCCGGTAAGAATTATCTTAAGGTTGACCTCGGATCGGGTAGGAATACCC
>37fa8bb8f65f5007943eaa2ead2147b6
AGTGAATCATCGAATCTTTGAACGCACCTTGCACTCCTTGGTATTCCGAGGAGTATGCCTGTTCGAGTGTCATGAAATTATCAATCTGCATGTATTTGCAGCTTGGATTTGGAGACTGTCGGTCGCAAGATTGACTTCTCTGAAATGTATTAGCTGGACGACTTGTAAGCTAACGTGTTAGTAGATCTATACACTGCGGCTGACGGTTGCAACGGCTGACAACAACCCCCTTCATTTCATTCTTTGAC
>9d05732e3757f77cf0ae0913f4273cf2
AACTGGCGCTGGCTGGGTCTCCAGCCAGCATGCTTGTTTCAGTGTCTTGTTTTCTCCTCACCCAAAACTTAATGCGAGAGATACCCTTCTCTTGTTAAGCATGAAAGCACTCTTCTTCTGCGAGCGGCTTTTGATTCGTCAAGGGTCGCACTCAATGCAGACGTCACATTTTACAATGTGAACTCATTGAGAGTAGAAGCAGTCAGCTCACGCTGTCAGTGCTTAGTCACTTAAACTTTA
>ff833203a21bb839a2ce591147d660f5
AAGTAATGTGAATTGCAGAATTCAGTGAATCATCGAATCTTTGAACGCACATTGCGCCCCTTGGTATTCCGGGGGGCATGCCCGTTCGAGCGTCATTTCACCACTCAAGCCTGGCTTGGTGTTGGGCCCCGGGGGTGACCCGGGCCTCAAAGTCGTCGGCCGGACTGTCCGAATCTCAGCGTCGTGGCAAACATATTCGCTGGCGAGACGGGCGGTGCGCGCCGTGAAACTTCTATCACAGGTTGACCTCGGATCGGGTAGGGATACCCGC
>2517d9038fdf74e221d086bf62441197
AATTCCGTGAATCATCGAATCTTTGAACGCACATTGCGCCTTCTGGTATTCCGGTAGGCATGCCTGTTTGAGCGTCAGCAAAACCCTCAGCAATAGCTGGTGTTGAGCAAGGAGTTCCGCTCCCTGCTTTAAAAGCTGATGCCGCAAACTTCTTGCAGTTGATAGAGTTGGTGTTTACATTTCTTCTATGAGACTGTCGGAGGGGAGCGGCCAAACCAAAGAGGTGTTCGCGCCTCGAAAGTTTGACCTCAG
>f4895eec24b0038fed057427f877531d
CGCACATTGCGCCCGCCAGCATTCTGGCGAGCATGCCTATTCGAGCGTCATTTCAACCCTCGAGCCCCCTGTGGCTTGGTGTTGGGGCTCTTCTGCAGCGGCTGCTGCAGGTCCCGAAATCCAGTGGCGGGCCCAACGGGACCCCGAGCGCAGTAATATTTTTCTCGCTTAGGGCGTCGCGGCGGATGACCAGCCGTAAAAACCATCCTCGCGGGCGCAAGCCGGCGATGGTATCTTCAA
>6825f730c6b2ba76d79d044f02c8c133
GAGTCTTTGAACGCACATTGCGCCCCCTGGTATTCCTAGGGGCATGCCTATTCGAGCGTCGTTTACTCCCTCAAGCGCAAGCTTGGTGTTGGGGATCGCCCCTCCCTTCGCGGGAGGCGGCGGCCCTTGAATCCATCGGCGGTGCCGGTGCGGCCTGGAGCGCAGCAGCGATGCAGCTCGTGGGGTCCGCTCGACGCCTGCCGTGCAAGCGTGGCTTCTCTCGCAGAACCACATTCCAAAC
>f2e06c50ad06545562ffad0dc3ece710
ATCGAATCTTTGAACGCACCTTGCGCTCCTTGGTATTCCGAGGAGCATGCCTGTTCGAGTGTCGTGAAGTCATCAACTCGCTTCCTTTGTGGAAGCGCAGCTTGGAAATGGAGCTCGTCGGCGCGAGTCGACCGCTCTGAAATGCATTAGCCCCTTTTACTTGGGTTGACAAGTGTAGTAATCTTCTGATCTCACTTCGAATCCCGGTCGAGAGAGGCTCACAAAACGATCTTGATTTCCA
>14164d061a0b6e201790a56959d605a0
CCCTTTGGTATTCCGAAGGGTACGCCCGTTTGAGTGTCATTGTAATCTCACCTCTACAACTTTTGTTGTGTGAAGTGGACTTGGGCAATGTCGTGTAACAACGACTGGCCTTGAAACCATGAGTGTACCCTGCTGTTGCAGCGTCTTCAGTGTGATAACATCTTCACTGATAAAAGTTCCTTTGGGACACGCAAGCATTGTGGGCCCTGCGCTTCCAACCGTCTTTGGACATACTTGACAA
>b91ec9d4bd60d7e9bd3bfb8cf0b4bcca
AATTGCAGAATTCCGTGAGTCATCGAATCTTTGAACGCACATTGCGCCCTTCAGTATTCTGGAGGGCATACCTGTTCGAGCGTCATTATCAACCCTCAAGCTAGGCTTGTTGTTGGATCTCATCGTTAAAGATGAACCCTAAAGATAACGACGGTGTCGTGGCTGGACACCTGATGCAACGAGCTTCTTTAGCATGCATCTGGTTAAAAGCTCGCCCCTGTCCTGATTGTGATACCCCGAAAGTTGACCTCGGATCAGGT
>0584a7d36ae093c40e7a7b114a1c16cf
AGAATTCAGTGAATCATCGAATCTTTGAACGCACATTGCGCCCATTAGTATTCTAGTGGGCATGCCTGTTCGAGCGTCATTTCAACCCTTAAGCCTAGCTTAGTGTTGGGAATCTACTTCTTTTAGTTGTAGTTCCTGAAATACAACGGCGGATTTATAGTATCCTCTGAGCGTAGTAAACTTTTTCTCGCTTTTGTTAGGTGCTATAACTCCCAGCCGCTAAACCCCCAATTTTTTTGTGGTTGACCTCGGAT
>b7d350bf168951e01290f0807da5ca27
GTCGTGAATACATCAAGCCGGATGCTTTATTGCTATCTTGTGCTTGGATTTGGACTTTGCCGCAAGCCTTCGATGGCGACGGCTGGTCTTAAATGCATTAGCTGACCCATGTTTTGTACACTTGGTTCTACTCGGCGTGATAAGTTCATGACCGTCGAGGACATGCTCGCCCATAAAGCGGGGGTGGCCTAGAGTGCCTTGGATCGCTTCTAATCGTCCCTCTGGGACAACGACTTTCAA
>7fce662171022fbbc61beefc94decd27
ATCATCGAATCTTTGAACGCACATTGCGCCCGCCAGTATTCTGGCGGGCATGCCTGTTCGAGCGTCATTTCAACCCTCAAGCCCCCTGTGGACTTGGTGTTGGGGACCGGCGACAACCTCATGTCGCCGCCCCCTAAATGAATTGGCGGCCCCGTCGCGGCCCTCCTCTGCGTAGTAGCATACACCTCGCAACAGGAGCCCGTCGGTGGCCACTGCCGTAAAACACCCCAAACTCTTTTAGA
>d864226b22edebef8016de9d4e414f9c
AATGTGAATTGCAGAATTCAGTGAATCATCGAATCTTTGAACGCACATTGCGCCCCTTGGTATTCCGGGGGGCATGCCTGTTCGAGCGTCATTTCAACCCTCACGCGTAGCGTGGTCTTGGGCTCTGCCGGCAACGGCTGGCCTTAAAATCAGTGGCGGTGCCATCGAGCTCTACGCGTAGTAATAAACCCCTCGCGTGTGAGTCTCGGCGGTCGCTTGCCAACAACCCCCAATTTTTTATGGTTGACCTCGAATCAGGTAGGGATA
>decd55d2754b7e2fff97c11897b61e23
AAGTAATGTGAATTGCAGAATTCAGTGAATCATCGAATCTTTGAACGCACATTGCGCCCTTTGGCTATTCCGAGGGGCATACCTGTTCGAGCGTCATTTAAACCATCAAGCCCTGCTTGGTATTGGGCGCGGCCTCCGTGGCCCGCCTGTAACCCGTCGGCGGCACGGCCCGGCTTCAAGCGTAGCAAGAATCCTCGCTTCGGAGCTGCGGTCGGCGCCTGCCACGCGAACCATTTTAAAAGTTTGACCTCGGATCAGGTAGGGATACCC
>72313e762af4c77393e12fa0798045ed
GATAAGTAATGTGAATTGCAGAATTCAGTGAATCATCGAGTTTTTGAACGCACATTGCGCCCTTTGGTATTCCGAGGGGCACGCCCGTTCGAGCGTCATTTCACCACTCAAGCCTGGCTTGGTGTTGGGTCCACGGGGGCGACCCGGACCTCAAAGCGTCGGCGGGAAAGCTCCGATCTCAGCGTTGTGCAATCCAATCCGCTGGCGAGACGGGCTGTCCGGGCCGGAAAACTTCATTACAGGTTGACCTCGGATCGGGTGGGGATACCCGCTG
>e34c287de3a871cbbede87b3fab0de35
AATTGCAGAATTCAGTGAATCATCGAATCTTTGAACGCACATTGCGCCCCTTGGTATTCCATGGGGCATGCCTGTTCGAGCGTCATTTGAACCCTCAAGCTTTGCTTGGTGTTGGGTGTTTGTCTTGCCTTTGCGTATAGACTCGCCTTAAAGTAATTGGCAGCCTGGTAATTCGGCTTTGAGCGCAGCACATTGCGTACTCTCGGCTGGTGCTTTGGCATCCAAAAGACCTTTTTTTACTCTTGACCTCGGATCAGGTAG
>99e26d3378229e449b4be4067e174233
TTGCAGAATTCAGTGAATCATCGAATCTTTGAACGCACATTGCGCCCTCTGGTATTCCGGAGGGCATGCCTGTTCGAGCGTCATTTCAACCCTCAAGCCTGGCTTGGTGTTGGGGCACTGCTCCGAGAGGAGCAGGCCCTGAAATCTAGTGGCGAGCTCGCCAGGACCCCGAGCGTAGTAGTTATATCTCGTTCTGGAAGGCCCTGGCGGTGCCCTGCCGTTAAACCCCCAACTTCTGAAATTTTGACCTCGGATCAGG
>5844c3d10797d501b5fe86b5dac74bc4
GAAATGCGATAAATAATGTGAATTGCAGAATTCCGTGAATCATCGAGTTTTTGAACGCACATTGCACTCCTTGGTATTCCGAGGAGTACGCCTGTTCGAGCGTCATTACACTCTCAAGCTCAGCTTGGATTTGAATCACTGCCGGGGCAGGATTCCAATATCATAGGCAATTGACCATCTGTGATGACTCACTGGGAGTTAATTCGCCGGAAACTTTCTATCAAGTTGACCTCGGATCAGGCGGGGATACCCGCTGAACTTAA
>28fe974f94718bc77fb26b9b840cc0fa
TATTCCGGGGAGCACGCCTGTTCGAGTGTCGTGAATACCCTCAAACATTAAACTTTAGTGTTTGGACTTGGATGTCTGCCGCTTGCTTTAGCGCGAGCGGCTCGTCCTAAAAGCATTAGCTGATCTATGTTGTGCATCTGGTTCTACTCGGCGTGATAATTATCTGACCGCCGAGGACGTCTCTGAACGGCCAGACGTGCCTTGGATTGCTCCTAGACGCCTTCGGGCAACTCACTTCAAC
>041497195aec5221fccf1bcde06c194d
CATCGAATCTTTGAACGCACCTTGCGCCTTTTGGTATTCCGAAAGGCATGCCTGTTTCAGTGTCATGAAATCTCAATCTAATATGTTTTCTGAACATGTTAGGCTTGGACTTGGGTGTCTGCCAGCAATGGCTCACCTCAAATGACTTAGTGGAACATCCCACATCAGTGTTAGACGTAATAAGTTTCGTCTCTCCTTGTGGTGATGACTGCTCAAAACCTGCCATCGCGCACCTTTTGAC
>1ee0d0e6abb8aa60bad120014208cb48
AAGTAATGTGAATTGCAGAATTCAGTGAATCATCGAATCTTTGAACGCATATTGCGCCCCTTGGTATTCCTTGGGGCACACCTGTTCGAGCGTCATTTCACCAATCAAGCCTCGCTTGGTATTGGGCGATGCGCAAGTCGCACGCCTCAAATGCCCCGGCCGAGCAGTCTCTCACCCGGCGTCGTGGAAACATACCGCTACGGAGACGAGACCTGCCCGCGCCGCAGAATAACTTTTCAAAGGTTGACCTCGGATCAGGTGGGGATACCC
>32ad7a2b781c27f2398a9c375898e225
CACCTTGCGCCTTTTGGTATTCCGAAAGGCATGCCTGTTTGAGTGTCATGAAATCTCAATCCCATCTGGTTTATGATCAGGTGTCGGACTTGGACATGGGCGTCTGCCGGTTACACGGCTCGCCTCAAATGACTTAGTGGGATCGCTAGCATCCGTGACAGACGTAATAAGTTTCGTCTTGTCCCTTGCGTGCGTCAAGCCTGCTCAGAACCCCGCTTGCCTCTGTGCAACACTTTTTTGA
>8e033785bb3fcc489f25742a274ff8b7
GCAGAATTTAGTGAATCATCGAATCTTTGAACGCACATTGCGCCCGCTAGTATTCTGGCGGGCATGCCTGTTCGAGCGTCATTTCAACCCTCAGGCCCACTGGTGCCTGGCGTTGGGGATCGGCCGTACGTGCCGGCCCCGAAATACAGTGGCGGTCCCGTTGCGGAACTCTGCGTAGTAAATTTCAACCTCGCAGCTGGGAAGCGACGGAGGCCACGCCGTGAAACACCCCACTTCTGAAAGTTGACCTCGGATC
>8762aab65720ac1597a0d29f27b2681d
TCTACAAACTCTCCGAGTCGTGCTTTGTGCAAACGAGGCGCGGCTTGGGATTCTGAGTTATCTTGTGCCTAGTGCGCAAGTGACTTTAAAATCAGTGAGTTGACTTTGTTAAGCTGATCGGGCACTTCGGTGACCGTAGTGCTTGGCGTGTCTCGCTAGCTAAGCCCTAGTGACGTGGATAATTTCACATTCATTGTGAATCTTTCCAATACGTGACTAGTGGTGAAGACCAACTAGTGTTTGGACTGCCTTGTGCGCAAAAGCCTAGCAAGGCGACTCTAACGTCCTTACGGACAACTATCTTGA
>c3b441923c90ad0648fa63fbd7b8f133
TAATGTGAATTGCAGAATTTAGTGAATCATCGAATCTTTGAACGCACATTGCGCCCCTTGGTATTCCGGGGGGCATGCCTGTTCGAGCGTCATTTCAACCCTCAAGCTCTGCTTGGTCTTGGGCGCTGCCGGCGACGGCTAGCCTTAAAATCAGTGGCAGTGCCAGCGGGCTCTATGCGTAGTAATCATACCCTCGCTACTGAGACCTGCTGCGCGCGCGCCAGCAACCCTTATTTTCTATGGTTGACCTCGGATCAGGTAGGGATAC
>3be251b2e7b7ab0f14c6f88f3d128e5c
TGCGCCCTTTGGTATTCCGAAGGGCATGCCTGTTTGAGTGTCATTAAATTATCAAACTCGTGATGTTTTTTGCTTCACGTAGTCTTGGATTTTGGAGTTTGCGGGTCTCCCGCTTCTCTTGAAATGCATCAGCAGATTTCTTTCAAGCTGCCTCGGCGTGATAAATATCTACGTTGACGGTCAGATTGAATCTACAGAACCCTGCTTACAATCGTCTGCTTCTCAGACAATTCAATGACAA
>dd5df1fe0e6424d70545d25923fe0b94
AAGTAATGTGAATTGCAGAATTCAGTGAATCATCGAATCTTTGAACGCACATTGCGCCCCTTGGTATTCCGGGGGGCATGCCCGTTCGAGCGTCATTACACCACACAAGCCTGGCTTGGTATTGGGCCCCGGGGGCGACCCGGGCCTGAAAGTCGTCGGCCGGACCGCCTGAATCTCAGCGTCGTGAATCAAATTCGCTGGCGAGACGGGGGGTGCGCGCCGGAAAACACTATTTTCTCAGGTTGACCTCGGATCGGGTAGGGATACCCGC
>3b22a5b11a7e718588c0035bac5c9200
GATAAGTAATGTGAATTGCAGAATTCAGTGAATCATCGAGTTTTTGAACGCACACTGCGCCCCTTGGTATTCCGGGGGGCATGCCCGTTCGAGCGTCATTTCACCAATCAAGCCTCGCTTGGTATTGGGCCACGGGGTGACCCGGGTCTCAAAGTCGCCGGCTGAAAAGTCTTGATCTCAGCGTCGTGGTTAATCAATTCGCTGAAGAGACGGGCGGTTCATGCCGTTAAATTCATCACAGGTTGACCTCGGATCGGGTAGGAATACCCGCTGA
>4305cc0bd130afe2bc6e75c6ed67aafa
AAACACCCTCAAATTTTTCTATTTTTTTTTAGTAGAAAGATTTGGATTTGAGTGATCCTAACGTGGACTTTTCAAAGTCTCATGGCAGGCCGCTTGAAATGCAGGTGCAGCTGAACTTTCTTCTGAGCTAAAAGCATATTTATTTAGTCCTGCCTTGTCGCTGGATTATTACTTTTGCTGCAGCTAACATAAAGGTTGACTGTTCAAAATTGCTGACTGATGCAGGAATTTAACAGTTTTTTTCAAAACGAAAATACTGTGAA
>e32719b4eae4bd18dc21eaf41d0b9270
ATTGCAGAATTCCGTGAATCATCGAATCTTTGAACGCACATTGCGCCCCTCGGTATTCCGTGGGGCATGCCTGTTCGAGCGTCATTTACACCCTCAAGCACTGCTTGGTGTTGGGCGTCTGTCCCGCCTTCGGGCGCGGACTCGCCTCAAAGCGATTGGCGGCTGGTGCCACGGCCTGGAGTGCAGCAGAATTGCGCTCCTCGCCCGCGGCCTGGCTCCCAGAAGCGAACCTATTTCACTTGTTTGACCTCGAATCAGG
>d369f8ac0e57fefc04a2ebcecc16fb73
AATCATCGAATCTTTGAACGCACATTGCGCCCCTTGGTATTCCGATGGGCACGTCTGTCCGAGCGTCAGTACACACCTCCCTCTGGTATTTGTTTACCACTGCGGGTCGTGGGGGAGTCTCCTAACGGCAGCTCCCCTTAATGTCGTACGGTTGCGGGCTTCCACACAGATGTCAACGTAGTAGACTTAACACGCTCGATGAAATCTTGTGGATGGCTCTGCCTGAACAAACTTTTCTAAGGTT
>68627ae20d560cd332bf4dafc3bde90d
AGAATTCAGTGAATCATCGAGTTTTTGAACGCACATTGCGCCCTTTGGTATTCCAATGGGCACGCCTGTCCGAACGTCGTTTAAACCCTCGGGTTAGACCCGGTATTAGGGGAGCCTGCCCCGGGAGGGGTTGCCCCTGAACTACAGCGGCTGGGTGAGCCGCGCCAGACACGCTATAAGAAAACCCGATGTCTAGGTGCGGGCGCTCTCGTCGACATATCCCCCCGGGGATTTCTGATAGTTTCACTTCGGAT
>2aa66d0c771d6db8b35623dab7e96655
GCAGAATTTAGTGAATCATCGAATCTTTGAACGCACATTGCGCCCGCTAGTATTCTGGCGGGCATGCCTGTTCGAGCGTCATTTCAACCCTCAGGCCCTCTGGTGCCTGGCGTTGGGGATCGGCCGTACGCGCCGGCCCCGAAATACAGTGGCGGTCCCGTTGCGGAACTCTGCGTAGTAAATCAAACCTCGCAGCTGGGAAGCGACGGCGGCCACGCCGTGAAACACCCCACTTCTGAAAGTTGACCTCGGATCAG
>45800bae5996d8fd3ff227510ec8c56c
CGCAAATACGATCAACTCAGGTCGAGTTTGGTATTGGCTTTAGCGCTCGTGCGCTTCTGCCTGAATACATAAAAGCTGATGAGCTCCCAGGAGAACTCAATGTGTGCTAGCGAACAGTTGCTTCGACGTCACATGGGTGTCTTTTGCAGGCTCTGGTAACGGCTTAAGTAGTAAGTAAGCGAGCCAGCCAGCCAGCGGTGATTGCCGCAGGCGGGCCAGTTCTGCTGCTTCAAACATTAAATA
>2d132f11812307d96b26d2da73b30651
TTGCAGAATTCAGTGAATCATCGAATCTTTGAACGCACATTGCGCCCGCCAGCACTCTGGCGGGCATGCCTGTCCGAGCGTCATTTCAACCCTCAGGCTCCGCCTGGCGTTGGGGCACCTGCGCTGCAGGCCCTAAAATACAGCGGCGGGCACGCCCCGGTACTGAACGTAGTAGCATACCTCGTTCCGGCCCCGCGGCGTGCTTCCCGGCCGTAAAGCACGAGAAATCGTATCTTCCAAAGGTTGACCTCGGATCAGG
>964af992af9505e30dc93f68d9757b37
AAGTAATGTGAATTGCAGAATTCAGTGAATCATCGAATCTTTGAACGCACATTGCGCCCTTTGGTATTCCGAAGGGCATACCCGTTCGAGCGTCATTACACCACTCAAGCCTGGCTTGGTATTGGGCAGCGAGGCCTCCTCGCGCCCCGATTTCTCCGGCGGGACTGACCCGAATTGCAAGCGTTGTAATACAAATTCGCACCGCAAGGAGGGGTTCTCACGCCGTTAAAAATTGAACTAGGTTGACCTCGGATCGGGTAGGGATACCCGC
>85130305d03e823a5977bc5989a3616f
TTTGAGCGTCATTAAAACCTTCCCGCCCGCGGATTTTTTGTGAAGTCCGCGGGCGGGGGTCGTTGGCGTGGGGATACCGGCCACCGTGCTTCGGCGCGGAGGAGACCTTCCCCCGCTTAAACACGGAGAAAGCTAGCGGGCATGCGTCCCCCATCGCGAACGACTCGTAGAATATACCGTCGTGGAACGCCTTGGGACGAGCCCCGCCTCCCTGAACCCGAGGGGGTAACCCCCCCTGAAA
>e33300c3ba8f66e9d778e51e174beb62
GCGATAAGTAATGTGAATTGCAGAATTTAGTGAATCATCGAATCTTTGAACGCACATTGCACTCCTTGGTATTCCGGGGAGTATGCTTGTCCGAGCGTCATTTCACCTCTCAAGCTTACGCTTGGTATTGGATCTTGTCGGTAACGACATTTCCGAAAACGAGTGGCAGGTTGTTGAACTTAAGCGAATTGAAATATTATCGTGTCAAGTATCATCACACCTTGCCAAAAACCTTTCAAAATCTTGACCTCGGATCAAGTAGGGATACCCGCTGAA
>4fe1d145129d01a72ba781ed7e5311a5
CGCACATTGCGCCCGCTAGTATTCTGGCGGGCATGCCTGTTCGAGCGTCATTTCCACCCCTCAAGCCCTTATTGCTTGGTGTTGGGGCATATCTACAGCGTACTGTAGGCCCTGAAATTTAGTGGCGGGCCCGACGAGAACCCGAGCGCAGTAGCATTTCTTCTCGCTAAGGGTGTCCCCGGCGGGCGGACCAGCCGTAAAAAACCTGCAGAGTCCCTTTTAAGGGGTTTTGTGTATGCTA
>f258dfe558a18ca6950983166e2e6c55
GCACATTGCGCCCTCTGGTATTCCGGGGGGCATGCCTGTTCGAGCGTCGCATAATCACGATCAAGACGACTTTATTGTCGCTTGGAGTTGGGTGATCACTGCCCCCAGGGACGGTGCACTCGAAAACTAGCGGCGGCTCGGTCGAGCTCCCAGCGCAGTAGTATCTCAATCTCGCTATCGGTGTCTTCGATCGCGCCCGCCGGGCAACCCCATTGCGTGGGTTCCGACGCATAATTCTTGAA
>b2f9afd1f0cfcb939924e4df4c2e41b4
CGAATCTTTGAACGCACCTTGCGCCCATTGGCATTCCACTGGGCACGCCTGTTTGAGTGTCACGTCAACCATCGCGCCGCGGGATTGTTATGATCTCGCGGAGCGGATTTGGACGCTGCCGTCGTTGGCTCGTCTCGAAATGCATTAGCTGTCTAAGGACCGCCATCCGGTGTGATAATTTCGTTACGCCGTGGTCGTGTCTGGTGAAGGCTCACAAATCGCCCTCGGGCAATTTTAAAG
>fb9b1b77646a85eab36af7fba68aeded
GTGAATTGCAGAATTCCGTGAATCATCGAATCTTTGAACGCACATTGCGCCTGTTGGTATTCCAACAGGCATGCCTGTTCGAGCGTCATTTAAGTCCTCAAGCCTGGCTTGGTGTTGGGTGCTGTTCGCGCTGCGCGGACTCGCCCCAAATGCATTGGCAGTCAGCAACAGGGTTGTTGGAGCGTAGCACAATTTGCGCTCCCAGCCACTAGCGCTGGCGTCCATGAAGCTTATTCCAACGTTTGACCTCGGATCAGGTAGGG
>a198a308364e837449a7cee551f36d5c
AAATAATGTGAATTGCAGATTTCAGTGAATCATCGAGTTTTTGAACGCACATTGCGCCCCCTGGTATTCCGGGGGGCACGCCTGTTCGAGCGTCATTACAACAATCAAGCTCCGCTTGGTGGTGGGGGCCCGTCTCCGGACGCCCCTGGAAGCCGTCGGCGGCGGCGTTGGGCAGCCTGGCGTGGTAGAATCACCGTCTGGCGCGCTCAAGGCCGCCCGCCCTCCTGTTTTATTTTGCGACTTGACCTCGGATCAGGCGGGGATACCCGC
>56d969328722b258659ede8a4a8b649b
AAGGTCCCTCAAGTCTCCGCAGCTTTCACCGGCTGTAAGAGGCTTGGAGTTGGGCGTCTGCCGGCGGCCCCCGTCCTCGCGGACGAGAGCCGGCTCGCCTTAAAGTCATCAGTGGATCGACGTGAAGTCCGGTTCTACTCGACGTGATAAGCACATTCGTCGAGGACGCTTCGGCGGCCGGGAGCAAACACGACGGACCCGCTTCCAACCGTCCCGCCACGGGACAGACGTTTACTTAACA
>1a363a6e917b4c0b237122cbb5ef19eb
AATTGCAGAATTCAGTGAATCATCGAATCTTTGAACGCACATTGCGCCCTTTGGTATTCCGAAGGGCATGCCTGTTCGAGCGTCATTGCAAACCCTCAAGCACCGCTTGGTCTTGGGCGCCGGTCCCCGCGGACCCGCCCGTAACCCGTCGGCGGCACCGTCCGGCTCTAAGCGTAGCAAGAACTTTTCACTCGCTTCGGAGCTCGCGGCGGCGCCTGCCGGGAAAGCAAAGCACCCGTAGTTTGACCTCGGATCAGGTAG
>a7a6a47683d5d09107a431b22b2cf23f
ATCTTTGAACGCACCTTGCACTCTTTGGTATTCCGAAGAGTACGCCTGTTCGAGCGTCATGAAATTCTCAAGCCTTTGATTAGGTTTGGATTTGGATCTTTGCAACCGAAATATGTTGCTGGTCTTAAATGTATTAGTCTATGAGTGAGTTTTGAGACTACTCGACGTGATAAATTTCATCGTTGGGGAAATCGAGACTTACTAAGGCTTTCTAACCGTCGTTCATGACAAACATTTCAAT
>92631a04331ad18a86ab430c66e7b9f6
GTGAATTGCAGAATTCAGTGAATCATCGAATCTTTGAACGCACATTGCGCCCCCTGGTATTCCGGGGGGCATGCCTGTTCGAGCGTCATTTCACCACTCAAGCCTCGCTTGGTATTGGGCGACGCGGTCCGCCGCGCGCCTCAAATCGACCGGCTGGGTCTTCTGTCCCCTCAGCGTTGTGGAAACTATTCGCTAAAGGGTGCCACGGGAGGCCACGCCGAAAAACAAACCCATTTCTAAGGTTGACCTCGGATCAGGTAGGG
>cd363ec56d0282c15e03406e98d8f335
TATGAATTGCAGAATTCAGTGAATCATCGAATCTTTGAACGCACATTGCGCCTTTTGGTATTCCTTGAGGCATGTTTGTTCGAGCGTTATAACAACCTATCAAGTATAACTTGGCGATGAATGATTGTCATCTTGACACATTCTAAAGATTATTTTTGATGCTGTGAATTGAGTCTCAAGCAACCAAGACTTTGCATTGACGAATTAGTTTATACATCAGTTATTCTTATCTTTTTCATGGTTTAACCTCGGATCAAATAGGATT
>90ffa0a0721157f4013c892a5da7ab9c
AATTGCAGAATTCAGTGAATCATCGAATCTTTGAACGCACATTGCGCCCATTAGTATTCTAGTGGGCATGCCTGTTCGAGCGTCATTTCAACCCTCAAGCACTGCTTGGTGTTGGGGCGTCTGCAGCTCCGGCTGCAGGCCCTGAAAAACAGTGGCGGGCTCGCTATAACTCCGAGCGTAGTAATCTCTCTCGCTTTGGAAGTGTGGCGGTTCCCGGCCGTTAAACCCCCCAATTTCTGAATGTTGACCTCGGATCAGGT
>d18e2811411727f403193dd79e0fc12a
AATTCCGTGAGTCATCGAATTTTTGAACGCACATTGCGCCCACTAGTATTCTGGCGGGCATGCCTGTTCGAGCGTCATTTCAAACTTCAAGCTATGCTTGGTGTTGGAGCATGCGAATCTCGCTGTTCTCAAAATCATTGGCAGATCTGCGACGATCTAGACGTAGTAATTTTCTTAGTCTTTGATCGTTCGTATGGTGTCGCCTTAATGTCTTTCCGGATTTTCCGGAAGAGTTTTATCAGTTTGACCTCGG
>5c10fafb5cb7f3e0d5852355c02c0c75
CCGTGAGTCATCGAATCTTTGAACGCACATTGCGCCCCTTGGTATTCCGAGGGGCATGCCTGTTCGAGCGTCATTTATCACCCCTCAAGCCCCGGCTTGGTGTTGGACTCTGGGTCTGGTGACAGACCAGTCTCAAAGATAGTGACGGCGTCCCGGAAGGAACCCGTACGAGGAGCTTTTCGTTAAGCATGTACGAGGCGTGACTCCGTGGGCGACGGTCTTTACTCAAGTATTATACCAGTGTTGACC
>8da1be25fbf549f0fbcd7677c874088a
GAATCATCGAATCTTTGAACGCACATTGCGCCCTTTGGCATTCCGAGGGGCATGCCCGTTCGAGCGTCATTAAATCCAATCAAGCCCGGCTTGGTATTGAGCGTCGGGGAGTCCCCGCGCTTCAATTTCACCGGCTGGCTGTCGCCCGTCTTAGCGTTGTGATATATACCTCTCGCTACCAACGGGACCGGACCACGCCGTTCAAAACCCCACGAATTTCAATCGAAATTTGATTAAGGTTGACC
>27ae1cddbbffd7f5254fb97fee366d71
ATTCCGTGAGCCATCGAATCTTTGAACGCATATTGCGCCCTTTAGTATTCTGAAGGGCATGCCTGTTCGAGCGTCATTATCAACCTTCAAGCCAAGCTTGCTGTTGGGTCTCGTTGGGTGCACATCTCGACGGACCTGGAAGATAATAGCCAAGCATACGTTGGACCCTGGATGCAGTGAGCTTTTTGGCACGCATGGCACTGGTCTTCCGGCTCGGCCTCAATCAACAAATTTTTCCACTGGTTGACCTCG
>531837b68223b7021c7a28ca3914a4d0
GAATTGCAGAATTCAGTGAATCATCGAATCTTTGAACGCATATTGCGCCCCTTGGTATTCCGGGGGGCATGCCTGTTCGAGCGTCATTACACCCCTCAAGTATAACTTGGTACTGGGCATCGCCCCCGAAGGCGTGCCCGAAAGTCAGTGGCGGTCCGGTGTGACTTTAAGCGTAGTAAATCTAATCCCGCTTTGAAAGCTCGCGTCGCGGCTGGCCAGATAACCCACAAAACTTTCAATAATTGACCTCGGATCAGGTAGG
>1b1986e8d584387131524e0c2352a02e
TGGCGCTAATTGGAACCCCAATTAGCATGCTTGTTTCAGTGTCTCTTTATCTCATCACCCAAATCATAATGCGAGAGATACCCTTCTCTTGCTAAGCATGAAAGCACTCTGCGCTCTGCGAGCGACTTCGACTCGTTCGATGGTCGCACTCAATGCAGCAGTCACATTGCTCACAATGTGAACTCATTGAGAGCTGAGGCAGTGCGGCGAAAGCTGCCAGTGCTTAGTCACACAAACTTTA
>600ffa2754f4ef45dd86c77a9d9deb48
AATTGCAGAATTCAGTGAATCATCGAATCTTTGAACGCACATTGCGCCCCTTGGTATTCCATGGGGCATGCCTGTTCGAGCGTCATTTGAGCCTTCAAGCTTTGCTTGGTGTTGGGTGTTTGTCCGCGTTTCTGCGGACTCGCCTTGAATTAATTGGCAGCCGGCAATCTGGTGGTAGAACGCAGCACAATTTGCGATCTCTTCCTTGGTAGTCGGCGTCCAGTAAGCTTAACTCTTTCACGTTTGACCTCGGATCAGGT
>67418949225b79bacb8507d371ada68f
CATTGCGCCTGCTGGTATTCCGGTAGGCATGCCTGTTCGAGCGTCAGCAAAACCTCTCAGCAGAATTTTATTTTGTTGGTCATGGGTCGCGGAGGACTAGCCTAACAGCTGCTCCCGCCTTAAACTTGCTGCACGACCTTAAGCAATTGCTAGGTTAATGGAGTGGTGTTTACATTATATTCCAGCGATTACTGCAATGCTTGGTGGCGTTAAACCCGATGTTGCCTTCTGGTGACTGAA
>f3af2a087a9157a2b0601d7afdb1a98b
AATATGAATTGCAGAATTCAGTGAATCATCGAATCTTTGAACGCACATTGCACCTTTGAGAATTCTCATTGGTATACCTGTTTGAGCGTCAGTTGAACAATAAAGCTTTTTGCTTTTTGTTGGATTTTGATTTTGGTTTCAAAATCAACTTCCTAAACATAATGGCGTTGACATTTATTGCCTGCACAGTGAAATGTGTATAAAGCAATACAAGGCCAACTAGCCCATTACATAGTGCATGTTCGACCTCAAATCAAGTAAGACTAC
>0cf7d93a81e3f9f7ef36ff7a767df44a
TGCAGATTTCAGTGAATCATCGAGTCTTTGAACGCACATTGCGCCTCTTGGTATTCCTCGAGGCATGCCTATTCGAGCGTCGTTCCGTCCCTCAAGCGCGAGCTTGGTGTTGGGGACCGCCCCTGAGATACGGCGGCGGCCCTTGAATCCATCGGCGGTGCCGGTGCGGCCTGGAGCGCAGCAGCGATGCGGCTCCCAGGCGGCGCCAGCCCAGCCGGACGACCCCACGAAACTTTCTGAACGTCGACCTCGAATTAG
>4f33c3d5aaf676bd38d45f771f3a0fd8
TCTTTGAACGCACCTTGCGCCCTCTGGTATTCCGGAGGGCATGCCTGTTTGAGTGTCATGAAGACTTCAACCCCTCGGGTTTTTGCCTGGGAAGGTTGGATATGGGCGTCTGCCATGGTGTAATACCCGTGGCTCGCCTGAAATGTGTCAGTGGTGATCAGGCCCTTGACAAGAGTAATAAGTTTCTCTTGTGTTGGGTCGTAGGGAGCCGCTCATAACCCGCCGTGAGGCAACTTTTTGA
>f22eea88a754b8861b38abe4f86de953
AAGTAATGTGAATTGCAGAATTCAGTGAATCATCGAATCTTTGAACGCACATTGCGCCCCTTGGTATTCCGGGGGGCATGCCCGTTCGAGCGTCATTTCACCACTCAAGCCTGGCTTGGTGTTGGGCCACGGGGGCGACCCGGGCCTCAAAGTCGTCGGCCGGACGGTCCGAATCTCAGCGTCGTGGCAAACATAATCGCTGGCGAGACGGGCGATCCGCGCCGTGAAACTTCTATCACAGGTTGACCTCGGATCGGGTAGGGATACCCGC
>d76a99ff1eb89140347f07ddda608ec1
AATCAGCGAATCTTTGAACGCACATTGCGCCCGCCAGTATTCTGGCGGGCATGCCTGTCTGAGCGTCATTTCAACCCTCGCAACCAGCTTGCTGGATGCGGTGTTGGGGATCGGCCACCCGTAGTGGGCGGCCGTCCCCTAAATAGAGTGGCGGTTGCGCTGTGACCTCCTCTGCGTAGTAGCAATATCTCGCAGGCGGATAGCGGTGCAACCACGCCGTAAAACCCCCAACTCTTCTTTGGTT
>9ddd71d7a6162c863c1fa2cd4df6891e
GAATCATCGAATCTTTGAACGCACATTGCGCCTTTTGGTATTCCGAGAGGCATGTCTGTCTGAGCGTCATGAACACCCTCAGGGCGAGTTTTTTCTCACCCCGGTCATGAGCGGGTCGGATCCTGTCCGTCCGCTTCAAAAGCGTAGATAGCGAGCCGTCGCCAGCACCGCAAGCGTAGTAAAACTTTGCCTCGCCTTGGTCTGGAACGAACCAGCTCCGCCTTGACACAAATCTTTCACTTTT
>fb227eb814dd2eaa18b646c2464a752b
ATAAGTAATGTGAATTGCAGAATTCAGTGAATCATCGAATCTTTGAACGCACATCGCGCCCTTTGGCATTCCGAGGGGCATGCCTGTTCGAGCGTCATTACACCACTCAAGCCTGGCTTGGTATTGGGCGAGGAGGTCCCCTCCTGCCCCAATTCTGTCGGCTGGACCGTCCGTATCTCAGCGTTGTGGTATTAAATTCGCTGGCGAGAAGGACGGCTCGCACCGTTAAACATTTCTTAAGGTTGACCTCGGATCAGGTAGGGATACCCGCTG
>f8b30d24046b375e5dda841dcd3d6fb4
TGTTTGAGAATCAGTTTAACCCTCACACTCTAACAAGTGTGGAAATGAGATTTCTCCTTAAAACCGAGTATCTTTAAACTGATTACCAACACTTGTTTATCAATACTTTTGTTAAACGGCAATATTACTGGATGGTTTTAACCGTTCTTTACTTTGCTTACTAGACAGTTGAGGCGATTACATTTAAGTTGGCTAAAAAAGTTATACGAAAGTCCTTTTTTGAAAAAAAAAGGCTTTTAAG
>41311e150f64777043ba03af55fcf978
AATTGCAGAATTCAGTGAATCATCGAATCTTTGAACGCACATTGCGCCCCTTGGTATTCCATGGGGCATGCCTGTTCGAGCGTCATTTAGTACTCTCAAGCTTTGCTTGGTGTTGGGTGTTTGTCTCGCTATTGCGTGGAGACTCGCCTTAAAGTAATTGGCAGCCTAGTAATTCGGCTTTGAGCGCAGCACATTGCGTACTCGTAGCTAGTTCGTTGGCATCCAAAAGACCTTTTTTTACGCTTGACCTCGGATCAGGT
>b02f66ba372667f180f6e057f72d3344
TGTGAATTGCAGAATTCAGTGAATCATCGAATCTTTGAACGCACATTGCGCCCGGTGGCATTCCGCCGGGCATGCCTGTTCGAGCGTCATTTAAACCAATCCAGCCTCGTGCTTGGGTCTTGGGCCTTTCGCCTCTGGGCGGGCCTCAAAATCAGTGGCGGCGCCTCCTGGCTCTACGCGTAGTAATACTCCTCGCTATAGATGTCTGGTGGTGTCCTGCCAAAACCCCCCTATTTTTTAAGGTTGACCTCGGATCAGGTAGGG
>27cafa87fd0ce5917821d77de2b7b364
GATAAGTAATGTGAATTGCAGAATTCAGTGAATCATCGAATCTTTGAACGCACATTGCGCCCTCTGGCATTCCGGGGGGCATGCCCGTTCGAGCGTCATTAAAACCCATCAAGCCTGGCTTGGTCTTGGGCGACGGGACCTCCCGCGCCCCGATTTCGCCGGCTGGACGACCCCGATCCTCAAGCGTTGTGCAAATCTCGCTGGCGGAACGGGCGGCCACGCCGTTAACTCTTAATCAAAATCTGACCTCGGATCGGGTAGGAATACCCGCTGA
>d1c519fd7ec8fe64277b96810ebc4e60
GAAATGCGAAAAATAATGTGAATTGCAGAATCCAGTGAATCATCGAGTTTTTGAACGCACATTGCACCTTTTGGTATTCCGAGAGGTATACTTGTTTGAGCGTCGTTTTTCCTCGAACGGTCTTGAGGTTCCAAACGGAGCTTTCAAAATTAGAAAAGTCGCGAGCATTAATCTCTCTCGCCACTTCTTCTCTTGACCTCAAATCAAGTAAGATTACCCGCTGAACTTAA
>896a6538f0825b3eca9c6204cbd119e2
CCCCTTGGTATTCCGAGGGGCATGCCTGTTTGAGTGTCTTGAAATCATCAAGCCCCGGATTTGTGTCCGGAGGCTTGGACTTGGGGGTTCTTTGCTGCCTTTCTTTGTGCGGCTCCCCTTAAATGCATCGGTTGTGGCCCGTCCGGCTGTCAGTCCTCGGCGTTGTATTGCCCTCGCCCCGTGTCTTGTCGGCAGCGCCCTTCCCCGACCGCCTCTGGAGCGGCGGTCAACACTTTTGAA
>f4c132914c984d5175f7745ef58ee4fd
ATGTGAATTGCAGAATTCAGTGAATCATCGAATCTTTGAACGCACATTGCGCCCTCTGGTATTCCGGAGGGCATGCCTGTTCGAGCGTCATTACAACCCTCAAGCTCTGCTTGGTATTAGGCCTCACCTGCTAAGGCGGGCCGTAAAATCAGTGGCGGTGCCATCTGGCTTCAAGCGTAGTAATATTTTCTTGCTTTGGAACACTGGATGCGTACCTGCCAGCAACCCTAAATACATCACAGGTTGACCTCGGATCAGGTAGGGA
>8c8acf2d4897ac7e9679dfdad5b4ae26
GAAATGCGAAAAGTAATGTGAATTGCAGAATTCAGTGAATCATCGAATCTTTGAACGCACCTTGCACCCTTTGGTATTCCGAAGGGTATGCCTGTCTGAGTGTTATTAGCCTTCACCACCGCGGTTTTGCGGTGAGTGCTTTGGGATCGCCTCCTGGCCTTCCTTAAATACATCAGTGACATCCCGATCTTAAGTCATTAGGATTCACTCTAATACACACTTTACGCCTTAACCTCAGATCAGGTAGGACTACCCGCTGAACTTAA
>532952af07071f0406c5fc2831097394
GTCAGTAAAACCCTTCCGGTTCACGGTTTATTGCCGCGGCCGGGTCCATGGCGTGGGGAGGTGACTGCGGCGCTTCGGTGCCGGCAGGTTTCCCCCGCTTAAACGCGGAGAAAGCTAGCGGGCAGGTGCCCGGATTTGCGACGACTCGTAGAATTTTCTTCCGTCATAGCGTCCGGTAGCATTGCCCCGCCTCTTTTAACTCAGCGGCAGCCCTTTTCTTTTTTGAAAGCGGCGGCCAGAT
>026b5c26e8df894a9c6b8b3e7fe2ac79
CAGTGAATCATCGAATCTTTGAACGCACCTTGCGCTCCTTGGTATTCCGAGGAGCACGCCTGTTTGAGTGTCATGTTAACTCTCAGCCCTCGCGGGTTGGATTATGGACGCTGCGGGAGCCGCTTCCGCTCGTCTCAAATGCATTAGCGGGGTTTCGGGACCCATTGCTGGCGTTTAGTAATGCTTGCGCCGCGCGGGGTTGCCGGTCCGCTCACCAGACCGACTTTGCGTCGAACTTGACTTCTGGCC
>8d13c367df7602e2b8f2b4b840d40649
AATTGCAGAATTCAGTGAATCATCGAATCTTTGAACGCACATTGCGCCCATTAGTATTCTAGTGGGCATGCCTGTTCGAGCGTCATTTCAACCCCTAAGCACAGCTTATTGTTGGGACTCTACGGCTTCGTAGTTCCCCAAAGACATTGGCGGAGTGGCAGCAGTCCTCTGAGCGTAGTAATTCTTTATCTCGCTTTTGTTAGGCGCTGCCCCCCCGGCCGTAAAACCCCCAATTTTTTCTGGTTGACCTCGGATCAGGT
>a74efedf757d3a3c057f6725f0324d9f
TGCACCCTTTGGTATTCCGAAGGGTACGCCCGTTTGAGTGTCATTGTAATCTCACACCTACAACTTTCTGGTTGGAGGAACGTGGACCTGGACTGTGGCCGTCAAGGCCCGTCTGAAATGCATAGGCTATGGGACAAGTGCCATCGGCGACGAATTGTAGACTTTTAGTATACCTCGTTGCGGCCGCATCTCTGCGCCTCCTAATCCTCGAGACTCTTCACCGTGTCTCTGAACTTTGACAA
>b55c1222dcb57018cf64b04d46db1f12
TTTCAGTGAGTCATCGAATCTTTGAACGCACATTGCGCCCTCTGGTATTCCGGGGGGCATGCCTGTTCGAGCGTCATTATCAACCCTCAAGCCTGGCTTGTTGTTGGACTCTCAGGTCGCGTAACAGTGACCGGTCCCAAAGACAATGACGGCGTCTGTTGGACCCTCGGTGCAATGAGCTTTAACCAGCACGCACTCGAGTTAAGGACCTTCAGCCCGGTCTCCTTTAATAATTTTACAAGGTTGACCTC
>a3145112acbbca8aca9638281164140f
TTGAACGCACATTGCGCCTCCCGGCAATCTGGGAGGCATGCCTGTCCGAGCGTCGTTTCAACCCTCGAGCCCACGTGGCCCGGTGTTGGGGCGCTGTCCAGCTACCTGGGCAGCCCCTGAAATGCAGTGGCGGTCCCGCAAGTCCCCTGTCCTTTGCGTAGTAATCATATATCTCGCTCTGGCAGGCTCGCGGGCTCACCAGCCTCGAAACCCCCAATCAAGCCCGCCCCAGGCGGCATCT
>f8ebad517e22176bb724741b86a6b7db
AATTCAGTGAATCATCGAATCTTTGAACGCACATTGCGCCCCTCGGTATTCCGTGGGGCATGCCTGTTCGAGCGTCATCCAACCCCTCAAGCGCAGCTTGGTATTGGGTGCTTGTCCCGCCCCCGCGCGGCCGACTCACCTCAAATTGATTGGCAGCCCGCTAACCGCCGGCCGCGAGCGCAGCACAGACGCGCGCGCGGAGCCGACGGTTCGGCTCTCCAGAAGCTTGTTTCAACCACCAATTGACCTCGG
>3cde307e1e6a30b1c07e98500a18c61d
ATCTTTGAACGCATATTGCACCTCTCCGGAGGTATGCCTGTTTGAGAATCTATAGTATCTTTTCTCTGGTTTTTCTGGGGAAGATTTGGGGCGTCTCTTCCGAGTGCCCTTAAAGCTATAGCTTGACACTGAACGAGTGCGAGAGCGTATGTATTTGAAGCTCTTTGAGTACCTGTACGAAACTCTGGCGGAAGCTCGGGCTGGGCCAAGTCCACCACGGAGGTTTGAAAAAGAACCCGAA
>e539691ae883355174a2db470709469d
TGTGAATTGCAGATACAGTGAATCATCGAATCTTTGAACGCACATTGCGCCTTCATTTATCAATGGAGGCATGTCTGTTCGAGCGTCAGTACATCTCTCAAGGATTTAATTATTCTTGGTATTGGGCAAAGTCTATTGAGACCTGTCCCAAAAATGTCGGCGGTAGTTCATAACTCCGGACGTGGTAGAATACATTTCGTCTTGGAATTATGAATTGATTAGCCTTATTCATTATATTCTAGTTCGACCTCGAATCAGATAGGG
>915e75d5fad6519b8d6e7149848bdc3a
GGCATGTCTGTCTGAGTGTCACGTAACTCTCAATCCCTACCTTTGCTGGAAGTGATTGGATCTTGGGCGCCTGCCGGCTGGCCCGGCTCGCCTTAAACTTATGAGTGTGGTTGCCTCTGAGGAATTGGCTTGACTGGGTGTGATAGTAACAAATTCGCCCGGGATCTCTGGCCTCCTTGGCTTGGGAGCCTTCTCCTACGATTGGCATCGAACCTCTCTATAAACTTGTTAACATCTTTGG
>29e83acb0018ab6be2a6c88f13ec689d
ATAAGTAATGTGAATTGCAGAATTCAGTGAATCATCGAGTTTTTGAACGCACATTGCGCCCTTTGGTATTCCGAGGGGCACGCCCGTTCGAGCGTCATTTCACCACTCAAGCCTGGCTTGGTGTTGGGTCCACGGGGGCGACCCGGACCTCAAAGCGTCGGCGGGAAAGCTCCGATCTCAGCGTTGTGCAATCCAATCCGCTGGCGAGACGGGCTGTCCGGGCCGGAAAACTTCATCACAGGTTGACCTCGGATCGGGTGGGGATACCCGCTG
>4a4a56d5c9fde2e63717d3676e747f48
AATTGCAGAACTCCATGAATCATCGAATCTTTGAACGCACATTGCACCTATCGGTATTCCGACAGGTACGCCTAATCGAGCGTTATTACCTAGTCAAGCAAGTCTTTGGATATATTTCATTGTAGCTTGGTATTGGAGATACTGAATCTGGTTCTCTTAAATACAATAACATTCTAAAGATATTTCTAAATGTAGTAAATTTATCATTTTAGAATAATCTATAGTAATGGTATTTTTAAAATTTTAACCTCGAGTTAGGT
>4b1890f61ee3da88837abe60d2edbccd
AATTGCAGAATTCCGTGAGTCATCGAATCTTTGAACGCACATTGCGCCCTTCAGTATTCTGGAGGGCATATCTGTTCGAGCGTCATTATCAACCCTCAAGCTAGGCTTGTTGTTGGATCTCATCGTTAAAGATGAACCCTAAAGATAACGACGGTGTCGTGGCTGGACACCTGATGCAACGAGCTTCTTTAGCATGCATCTGGTTAAAAGCTCGCCCCTGTCCTGAATGTGATACCCTGGAAGTTGACCTCGGATCAGGT
>295792ddd9b4df26e8fea19f5f79513d
ATTGCAGAATTCCGTGAGTCATCGAATCTTTGAACGCATATTGCGCCCCCTAGTATTCTGGAGGGCATACCTGTTCGAGCGTCATTATCAACCATCAAGCTAGGCTTGCCGTTGGGTCTCATCGTGAACGATCGGCCCTAAAGATAACGACGGTGTCATGGCTGGACACCCGATGCAACGAGCTTTTACAGCATGCATCTGGTTAAAGCCTGGCGCTTGTTTTGACTATTCAATGTCTATAAGTTGACCTCGGATCAGG
>00543a23c2d074f0035d94c3e4da841a
ATAAGTAATGTGAATTGCAGAATTCAGTGAATCATCGAATCTTTGAACGCACATCGCGCCCTTTGGCATTCCGAGGGGCATGCCTGTTCGAGCGTCATTACACCACTCAAGCCTGGCTTGGTATTGGGCGAGGAGGTCCCCTCCTGCCCCAATTCTGTCGGCTGGACCGTCCGTATCTCAGCGTTGTGGTATTAAATTCGCTGGCGAGAAGGACGGCTCGCGCCGTTAAACATTTCTTAAGGTTGACCTCGGATCAGGTAGGGATACCCGCTG
>8da2e34c5c2b270ee79dde03b95222a5
AATGCGAATTGCAGAATTCCGTGAGTCATCGAATCTTTGAACGCACATTGCGCCCGCCGGTATTCTGGCGGGCATGCCTGTTCGAGCGTCATTTCAACCCTCGGGCTTGTCCCGGTGTTGGGGCTCCGCGACCTTGGCGGACCCCTAAAAGCAGTGGCGGAGCCGCCCAGCTCTCAGCGTAGTAATTTTTCTCGTTGGGGGCGACAGCGGTCGCTTGCCGTGAAACAACCACTATTTCATTGTTTGACCTCGGATCAGGTAGGAATA
>0148e80e96ddba6249ff04419b75e145
AGTAATGTGAATTGCAGAATTCAGTGAATCATCGAATCTTTGAACGCACCTTGCGCCCTTTGGTATTCCGAAGGGCATGCCTGTTTGAGTGTCATGAAACCTCATCCTAACCAGGTTTTCTAATCTGATTAGCGATGGCTTGGGTGTCTGCCATTAGCTGGCTCACCTCAAATGTATTAGTGACGTTTGGATGTAATAAGTTTCGTCCTGTCTGTTGCTCATAACAACCCATACACTTCAAATCTGACCTCAAATCAGGTAGGGCTACCC
>cd184f8fbeb66ce26644ee6ed13303a7
AGAATTCAGTGAATCATCGAATCTTTGAACGCACATTGCGCCCGCCAGCATTCTGGCGGGCATGCCTGTTCGAGCGTCATTTCAACCCTCGAGCCCCCCCGGGGGCCTCGGTGTTGGGGGACGGCACACCAGCCGCCCCCGAAATGCAGTGGCGACCTCGCCGCAGCCTCCCCTGCGTAGTAGCACACACCTCGCACCGGAGCGCGGAGACGGTCACGCCGTAAAACGCCCAACTTCTTAGAGTTGACCTCGGA
>a5c24711423eb604690553aea0b4b935
CAACTGGCGCCGATTGGCTATCCAGTCGGCATGCTTGTTTCAGTGTCTTGTTCTCTCCTCACCCAAATCTTAATGCGAGAGATACCCTTCTCTTGTCAAGTACGAAAGCGCTCTGAGCTCTGCAAGCGGTCTCGCTTCGGCGGGATTCGCACTCAATGCAGCAGTCACATTCTCCAATGTGAACTCATTGAGAGTTGAGTCAGCGCAGTTTTACTGCAAGCGCTTAGACCTTCAAACTCT
>7c1f9ac3de829ba3a840dc5819955e39
GATTTCAGTGAATCATCGAGTTTTTGAACGCACATTGCGCCCCCTGGCACTCCGGGGGGCACGCCTGTCCGAGCGTCATTAAGTCCCTCGAGCCCCTGGCTTGGTCTTGGGCGCCGTCGCCCGTCGACGCGTCTCGAAGAATCCGGCGGCCTCTGGTGGCACCTGGCATGGAGAAAAATGGCCTTTGGTGCTCGCTTCTTGCGGTCTTGCCGTGGGCGTTTGCATGCCCGACACCTCAGAATCTGACCTCGGA
>4c81d43d3b048f3f47f106f9b1f944d9
AATTCAGTGAATCATCGAATCTTTGAACGCACATTGCGCCCCTTGGTATTCCATGGGGCATGCCTGTTCGAGCGTCATTTACCCCCTCAAGCTCTGCTTGGTGTTGGGCGTCTGTCCCGCCGCACGCGCGCGGACTCGCCCCAAAAGCATTGGCAGCGGTTGTGCCAGCCTCTCGCGCAGCAGTTTGCGCTCGGTGAGGTCTTTAGGCGGATCCGCGTCCACGAAGCCCACATCTCCAATGTTTGACCTCGG
>16f042f3aaf21bda877e89a645e682c9
AATCATCGAATCTTTGAACGCAACTTGCGCCCTTTGGTATTCCTTAGGGCACGCCTGTTTGAGTGTCATGTTTTCAAGCCAGCTTCGAGTATTTTTCTTCACGGAAAAAGCTTAAAGTATGGACTTAGAGTGAGCGCTTGTTTCTTTACTTGAGGAAACTCGCTCGAAATACAAGACAAAGACCGTTCTTTGCCACAGTTATACATCATAATAGTGGAAGACAGAGCGGTCGAAAGAAATCACA
>dcbb0fb6be75b96901887f7f4e489eef
ATAAGTAATGTGAATTGCAGAATTCAGTGAATCATCGAATCTTTGAACGCACATTGCGCCCCTTGGTATTCCGGGGGGCATGCCCGTTCGAGCGTCATTTCACCACTCAAGCCTGGCTTGGTGTTGGGCCACGGGGGCGACCCGGGCCTCAAAATCGTCGGCCGGACGGTCCGAATCTCAGCGTCGTGGCAACTATTCGCTGGCGAGACGGGCGATCCGCGCCGTGAAATTTCTTTCACAGGTTGACCTCGGATCGGGTAGGGATACCCGCTG
>c5f246453432af3c1b19219310c54aec
TTTGAACGCACATGGCGCCCTCTGGTATTCCGGAGGGCACGTCTGTTCGAGCGTCGCAAACACAAGATCGAGCATCTCTATGGTGTTTGGATTTGGGTGGATCGTCCTCAGGGGATGCCCCCGAAAATGAGCGGCAGGTTGATCGCAGCCCCCAGCGCGTTGAATTTCTTTCGCTGAAGGTGGTTACGGTTGGCTTCGCCGTAAAGCTTGGTGCGCTCTCACGAGCGTTGCCTCTAATCCAA
>27a1f3522439c993f27cdc5ec9f6ef57
GCGATAAGTAATGTGAATTGCAGAATTCAGTGAATCATCGAGTTTTTGAACGCACACTGCGCCCCTTGGTATTCCGGGGGGCATGCCCGTTCGAGCGTCATTACACCCCTCAAGCCTGGCTTGGTGTTGGGACCCGGGGTGAACCCGGTCCTCAAATACATCGGCTGACCGTCCTGATCGCAGCGTCGTGAATCAATTCGCTGACGAGACGAACGGCTCACGCCCGTGAAACTACTTCTCAGGTTGACCTCGGATCGGGTAGGAATACCCGCTGAA
>28df1184dffe4f58decde81eaca4cf36
GTAATGTGAATTGCAGAATTCAGTGAATCATCGAATCTTTGAACGCATATTGCGCCCCTCGGTATTCCGGGGGGCATGCCTGTTCGAGCGTCATTACACCATTCAAGCATTGCTTGGTATTGGGCCTTCGCCTCAGGCGTGTCCTAAAATCAGTGGCGGTCCGGAGTGGCTTTGAGCGCATTCAATATTTTATCGCTCAGGAAAGCTACCTTAGGCCCCGCCATAACTCACTACTTCGTTAATTGACCTCGGATCAGGTAGGGATACCC
>645d3044c298025044a2e87c80dd10d1
CCGTGAGTCATCGAATCTTTGAACGCATATTGCGCCCTTTGGTATTCCGAAGGGCATGCCTGTCCGAGCGTCATTATCAACCATCAAGTCTAGCTTGGTATTGGGCGTTGATCGTTAAAGATCGGCCTGAAAGATAACGACGGGGTCGCAACCTGACACCTAACGCAACGAGCTTTTTTATAGCACGCGTTTAGTGGGGAGGTGTGGCTGCCGGTTAAGTCTTAACGACATTCTATAACAAGGTTGACC
>6150462ac56a63457e8f73812f6c76c3
TTGCAGAATCTAGTGAATCATCGAATCTTTGAACGCACATTGCGCCTTTTGGTATTCCGAAAGGCATGTCTGTTTGAGCGTGAGTGAAAAACATCAAGCCATTGGTTTGTAGTTGGGTCTGCTTCTGTGTAATGCGGAACAGGCTTTGAAGCGCATTGGGCGCGGATTGTACCGTCAGCTAAAGTAGTAATGCTATTCTTTGCGAAGCGGCCTTTCGTCCCTCTTAATACTATTGCAAGTGTTTTCACCTCAGATCAGA
>8bd07af4c5b3eefe9cd2ab82d39fb7a5
GTGAATCTTCGAATGCACATCGTTCCGTCCGGCGAATAGCTGGCGGAGCATCTGCTTCAGGGTTGTTACTTTTGTGGGGTGCGGCCCAGCTGCCTCCACTGTATGACCGGGGTCACTGTGCTCCAATGCACTGTGTCCTCGTTTTTTGTGCCCTGCGGGTCTTCCCCATGGGCGCGGGCCGGCTATTCTGGATCATTGCTTGCATTGTTCCTTGGGTGTGGCTGTGCTCGTTCGTAGACAATTCC
>f755fb4de28259fa0793bfeb4d2c081a
AATTCCGTGAATCATCGAATTTTTGAACGCACATTGCGCCTATTGGTATTCCAATAGGCATGCCTGTTCGAGCGTCATTTTAAACCTTCAAGCCTTGCTTGGTGTTGGGTGCTGTCTCAGTTGTAAAATATCTTTGCAGACTCACCTTGAATTCATTGGCAGCCAGCAATTGGGTGTTGGAACGCAGCACATTTCGCGTTCTCAGCCACAGTTATTGGCGTCCAAGAAGCTTATCTTAACGTTTGACCTCGG
>349ff3f664950f179c2d817673880e96
ATTGCAGAATTCAGTGAATCATCGAATCTTTGAACGCACATTGCGCCCCTTGGTATTCCATGGGGCATGCCTGTTCGAGCGTCATTTGTACCTTCAAGCTCTGCTTGGTGTTGGGTGTTTGTCTCGCCTTTGCGTGTAGACTCGCCTCAAAAGGATTGGCAGCCGGCGTATTGATTTCGGAGCGCAGTACATCTCGCGCTTTGCACTCATAACGACAGCGTCCAAAAAGTACATTTTACACTCTTGACCTCGGATCAGG
>33dd319b846ccccc2459e14f96221d41
TTGCAGAATTCAGTGAATCATCGAATCTTTGAACGCACATTGCGCCCGCCAGCATTCTGGCGGGCATGCCTGTTCGAGCGTCATTTCAACCCTCAAGCTCTGCTTGGTGTTGGGGCCCTACAGCTGATGTAGGCCCTCAAAGGTAGTGGCGGACCCTCCCGGAGCCTCCTTTGCGTAGTAACTTTACGTCTCGCACTGGGATCCGGAGGGACTCTTGCCGTAAAACCCCCAATTTTCCAAAGGTTGACCTCGGATCAGG
>671bf7b000aa1905f82daf9784a3b143
AATCATCGAATCTTTGAACGCACATTGCGCCCGCCAGTATTCTGGCGGGCATGCCTGTTCGAGCGTCATTTCAACCCTCAAGCACTGCTTGGTGTTGGGTGCCGGCGGGGGAGTCCTCTCCCGCGCCGCCCCCGAAATGAATTGGCGGCCCCGTCGCGGCCCTTCCTCTTGCGTAGTAGCACAACCTCGCATCGGGAGCCCGACGGCGGCCACTGCCGTAAAACGCCCAACTTTCCTCAGAAGT
>9660855f08b2478306377ab90d340c06
TCCGTGAGTCATCGAATCTTTGAACGCACATTGCGCCCATTGGTATTCCGATGGGCATGCCTGTTCGAGCGTCATTATCAACCCTCAAGCCCGGCTTGGTGTTGGACGACCCGGTCGCTCGCGCGACCCGTCCCAAAGACAATGACGGCGTCTGTTGGACCCTCAGTGCAACGAGCTTTTCCAAAGCACGCACTCGAGTTTTAACGGACCAACGGCCCGGTCTCCCCTTTACTACTTCTAAGGTTGACC
>ec7c94e33ee990c1ad4eeec9b2b7d70c
CTGTTCGAGTGTCATGAAATCATCAACTTCTGTTTTCTTTATCGAAATCGGAAGCTTGGAACTGGAGCCATGTCGGTTTGCTGTGCAGCAAGGTCGACTGCTCTGAAATGCATTAGCCCGTATCGCCGAAGAACCTGTCTGCGAGGCTTGCCTTCGTGTAATAATTTTGTGCACAAGGTCGAACTCTACCATGACGGTCTCGGTACCTGCGTGGCCCATAAACAAAAACGTATATTTCAAC
>b2742e8f22579d1203dd67bd52d100df
AGTAATGTGAATTGCAGAATTCAGTGAATCATCGAATCTTTGAACGCACATTGCGCCCCTTGGTATTCCGGGGGGCATGCCTGTTCGAGCGTCAGTTGACACCTCAAGCGCCGCTTGGTCTTGGGCGAGGCCCCCGGGCCCGCTCGCAACCCGTCGGCGGCACTCCGTCCGGCTCAAAGCGTAGTAAGAATGACCCTCGCTTTCGGAGCCTCGGCGGAGGGCCTGCCCAGCGTTATCACATAGTCGACCTCGGATCAGGTAGGGATACCC
>6976c4416e4a490199de747e6e6c5bad
TGCAGAATTCAGTGAATCATCGAATCTTTGAACGCACATTGCGCCCCCTGGCATTCCGGGGGGCATGCCTGTTCGAGCGTCATTTAAGACCGTCAAGCTCCGGCTTGGAATTGGGCGTTCGTCCCCTGCCGGACGCGCCCCAAAGACCTTGGCGGCGGCTCGGAGCCTCAAGCGCAGTAGAGATTACAAACCCGCTTACGGAGGCCTCCGTCCGTCCCGCTCCAAACACCAAACACCACAAGGTTGACCTCGGATCAG
>0b8a94cf2d10210e965971733fc7a084
TCTTTGAACGCAAATTGCGCTCGAGGCCTCGGCCGAGAGCATGCCTGCCTCAGCGTCGTTTCAAACTCCCTCTCACCCTTCTGACCGAAGGTGGGAGGGGATCTGGTCGTTTCGATCCCCGCATCGAATCGGCCGAAATCCAGAAGGGCCCCTCACTCACGAAGGGCGATCGAAAGGTAGCACGCCTGTCCGATCGACGCCCGGGTGAAGGACTCTGACAGTCGGAGACGTCCATCATGGCA
>6caa0f67ef099e5bf8b3b317b66aea16
AATTGCAGAATTCAGTGAATCATCGAATCTTTGAACGCACATTGCGCCCCTTGGTATTCCATGGGGCATGCCTGTTCGAGCGTCATTTGTACCCTCCAGCCCTGCTGGGTGTTGGGCGTTTGTTCCGCTACGCGCGTGAACTCGCCTCAAATGAATTGGCAGCCAGCCGTCTAGTAGTAGAGCGCAGCACATTTTGCGTTCTCTTCAAGTATGGCGGCATCCACAAGCCTATAACTTTACGCTTGACCTCGGATCAGGTAG
>482e61e5f8aad8bc9c7c973a6a2ef633
AATGTGAATTGCAGAATTTAGTGAATCATCGAATCTTTGAACGCACATTGCGCCCATTGGTACTCCGATGGGCATGCACGTTCGAGCGTCATTAAACACCCTCAAGTTTAACTTGGTATTGAGCTCTGCTGGTCTGCCAGCTAGCTCTAAAATCAGTGGCGGTTGCCTCTGGCTCTCAGCGTAGTAATTATCCTCGCTCTTGTGCCTGCAGGTTGCCTGCCAACAACCCCTAATTTCTATGTTTGACCTCGGATCGTGTAGGAATAC
>eb3db89a9c5703f4d131c400076968a8
TGCAGAATTCAGTGAATCATCGAATCTTTGAACGCAACTTGCGCCCTCTGGTATTCCGGAGGGCATGCCTGTTTGAGTGTCATGTAGTTTCAATCCCCCGGGTTTCCGGGAAGATTGGATTTGGGTGTTGCCGTCCGGCTCGCCTTAAATGAATTAGTGGAAAGACTGATGTAGTCGAGAGTAATAAGTTTCTCTTGATCAAGTTAGTCTCCGCTCATAACCCGTGGAAACACATTTATGACTCTGACCTCAAATCAG
>03074a7c9006bea3395b2b61df8ca1df
TAGTGTGAATTGCAGAATTCAGTGAATCATCGAATCTTTGAACGCACATTGCGCCCCTTGGTATTCCATGGGGCATGCCTGTTCGAGCGTCATTTGTACTCTCAAGCTCTGCTTGGTGTTGGGTGCTGTCTGGCTAACAGACTCGCCTCAAAAGAATTGGCAGCCAGTGTATTGGTCTTGAGCGCAGCACAATTTGCACTCTTGCCAGCTATATCTGGTATCCAGAAGCCTTTTACATCACGCTTGACCTCGGATCAGGTAGGGATAC
>55df996b6f001653ac2a542659493188
GTCATCGAATCTTTGAACGCACATTGCGCCCATTGGTATTCCGATGGGCATGCCTGTTCGAGCGTCATTATCCTCTCTCAAACCTCGGGTTTGGTGTTGGGCCGGTGTTGTTTGGGTCGACTGAACAACTGGTCTCAAAGACAATGACGGCGTCCGTGGGACCCTCTTCGCAACGAGCTTCTCGGAGCACGCGTCGAGTTTCAAGGACCTTCCGGGCCGGTCTACCTCATTATTTTTCTCAG
>a6a8812b6b9e2562cf9b8bf0c5463564
AGCGAAACGCGATAGTTAATGTGAATTGCAGAATTTAGTGAATCATCGAGTCTTTGAACGCACATTGCGCCTTTTGGTATTCCGAAAGGCACGTCCGTTCGAGCGTCATTAACACCCTCATGGAGCAATTCATGGTATTGGGGGCGGTCCGCCGCCCTTTGAAATTGAAACCGGCAGTCAACTGATAAAACTATTGTTGCCAGCCGCGAATTGGTTCGGGACTACGTCCCTCACCACTGCTCTTGACCTCGAATCGGATGAGGATACCCGCTGAACTTAAGCA
>4e14a7d6efe4ed6882033609e41fd6d9
CACATTGCGCCCCTCGGTATTCCGAGGGGCATACCTGTCCGAGCGTCATTATCACTCTCGCGTGACAGGGTTGATAACAAGACTCACCCACGCGGTCATGGGCGTCGCTCCCCCGGGGCGTGCTTGAAAGTCAGTGGCGGTCCGGTGCGGCTTGGGGCGTAGTAAATATCTCTCCCGCCATGCAAGTCTCGCGTCGCGTTCAGCCAGAAGCGGGGCCGCTCGCGCGGTCACCACCTCTCAC
>c6a8675b41d38c9ed97ce41a25e4c580
AAACCAAACTCATCGTAATTTTTTACGTATGGAAATGAGAGTTCGTTCAAACTTGACCGTTTGGACGTCTTTTTAAATTCAGAAGAGCTCAAGTCGCGTGATTTTATTTATACGTGATCCAACAAAAAGGCTCTAGCATCGTAAAATCCTTTTCAACTTTGTGTGTTTTGGGTTCGATAATGCTATAGCTTGGGTTATTAAAAAGTAATTTCTACGACTTTATAAGCTTTTTAAAAATTTGTCTAAAAGTTGAAAGACTTTATAGTCAATA
>b23e1e24cde7f48df1e41bd472753b31
TGCGAATTGCAGAATTCCGCGAGTCATCGAATCTTTGAACGCACATTGCGCCTGTTAGTATTCTGATAGGCATGCCTGTTCGAGCGTCATTTCAACCCTCAGGCCCAGCCTGGCGTTGGGGCCCCGCGCTTGCGGACCCCGAAATATAGTGGCGGGCTTGCTATAAGCTTCAGCGCAGTAATTTTCTCTTCGCTGGGAGTCTTTAGTGGGTTCTTGCCGTTAAACCCCCATATTTTGTACTGATTGACCTCGGATCAGGTAGGAA
>18afff8137c2ca180ef8aad5c4c54f83
ATATTCAGTGAATCATCGAGTCTTTGAACGCAACTTGCACTCAATGGTATTCCATTGAGTACGCCTGTTTCAGTATCAAAAACAACCCTTATTCAAATATTTTGTTTGAATAGACATGAGCGTGTCGATCTCGAGATGCTTTAAATAAACTAAGGCCTGAACGTTGTTTCACTGCCGATATTTTTTTAAACTAAAAAAATAGGAGCATGAAGTTATGTGGGCCTCCCAAATAATATTTAAACCTTGATCTGAAA
>991826dfadc2da132fda01f0651ed6be
CTTGGTATTCCGAGGAGCATGCCTGTTTGAGTGTCATTAAATTCTCAACCTCACCAATTTGTTTTGATGATGGTTTGGACTTTGGGGGTTTATTTGCGAGTGATACAATCACAAGCTCCTCTTAAATTGATTAGCTGGTACCCTGCGCGGACTGTCTATTGGTGTGATAATTATCTACGCCGTTGACTGCTGCCTTAGATAGGTGTACTGCTTATAATCGTCTTCGGACACTACATGACA
>6a1f5da8272c63a051306b100ab5e7d1
TTGCAGAATTCAGTGAATCATCGAATCTTTGAACGCACATTGCGCCCGCTAGTATTCTGGCGGGCATGCCTGTCTGAGCGTCATTTCAACCCTCAAGCAACTTCTGCTTGGTGTTGGGGATCGGCCTTTAAACGCCGTCCCCTAAATCTATTGGCGATCTCGCTGTAGCTTCCTATGCGTAGTAGTAATATCTCGCATGTGGAGAGCGGCGCGGTCATGCCGTAAAACACCCAACTTTTCAGGTTGACCTCAGATCAGG
>05fc40d331ad7f18c00db5f3424fd158
AAATTCTCAACTTCAAAAGCTTTGTCTTTTTGAAGCTTGGATGTGAAGGCTTGCTGGCATTTTAAATGTTCAGCTCCTTTGAAATGCATTAGTGGACCCGTTTGTGTTCAACCCTTAGTGTGATAATTGTCTACGCTATGGTGGTTTTTGAACGCTTGCTCACTAGAACTTCGAGGTGTTATTAGCATTCTCGGTATGGAGAGTTGCATGAAATTGCTCTTTCTGTCTATTGAGTCAGGATTGTCTGCTTCTAACAGTCTGCATTATGTAGACGATTTTGAACC
>8f8d7efb6585d5b68c637aee48050535
CAGATTTCAGTGAATCATCGAGTTTTTGAACGCACATTGCGCCCCTTGGTATTCCTAGGGGCATGCCTATTCGAGCGTCGTTTGGTCTCTCAAGCCTGGCTTGGTGTTGGGGCACGCCCTTTCGTTAGCGGCGGCCCTCGAAATCATCGGCGGTGCCGGTGCGGCCTGGAAGCGCAGCAAAATGCGAGCCCACCCCACCTTCACCCGCCGGATCAAACGTCCTCTGGACACTTTTTTCACAAAAAGACCTCGAATT
>a502ab4ba491367d0362ec4b1cd772f4
AATGTGAATTGCAGAATTTAGTGAATCATCGAATCTTTGAACGCACATTGCGCCCCTTGGTATTCCGGGGGGCATGCCTGTTCGAGCGTCATTTCAACCCTCAAGCCTCGCTTGGTCTTGGGCCCTGCCGGAGACGGCTGGCCCTAAAATCAGTGGCAGTGTCAGTGGGCTCTATGCGTAGTAATCAATGATCGCTATTGAGACCTGTTGCGCACGCGCCAGCAACGCCTAATTTTCTATGGTTGACCTCGGATCAGGTAGGGATAC
>a391c4367b2542fa123410c808a0b864
ATGCGATAAGTAATGTGAATTGCAGAATTCAGTGAATCATCGAATCTTTGAACGCACATTGCGTCCTTTGGTATTCCGAGGGACATGCCTGTTTGAGCGTTGTTTCAACCTAAGCTAAGGCTTGCTTTGAGTGTAGTCGATACGACTTACTCGGAAGATAATGGCGACGAAGCATTTCCTTCGAGCAGCGACCAAGCTGGTTTTTGAGGGGTTTGTTAGTTTGCCTTGACACATTTTTTTGAGATCAACCTCAGACAGACAGGATTACCCGCTGAACT
>ec13a202a98a227f435f8acea16df8a6
GTCATCGAATCTTTGAACGCACATTGCGCCCTCTGGTATTCCGGAGGGCATGCCTGTTCGAGCGTCATTATCACCCCTCAAGCCCGGCTTGTTGTTGGACGCGGCGGCGCCTTTTGCGCCCCGCCCGTCTCAAAGATAATGACGGCGTCTGTGAGGACCCCTGTACACTGAGCTTTCGGGCACGTACTAGGTGTGGAATCCAGACCCGGTCACCGTCCCTCTGGGACAAAACTTTTAACCAGGT
>cb8e6b00cb2ab1adaf4cfe5abf452b4f
ATAAGTAATGTGAATTGCAGAATTCAGTGAATCATCGAATCTTTGAACGCACATTGCGCCCTTTGGTATTCCGAGGGGCACGCCTGTTCGAGCGTCATTTAAACCATCAAGCCCAGCTTGGTATTGGACCCGGTCGAGCGACCCGTCCTCAACCCGTTGGCGGTACGGTCCGGCTTCAAGCGTAGCAATACATTCGCTTCAGGAGTCCGCGGCGGTACCCTCCAGGAAATGGCCACCTTGAGTTTGACCTCGGATCAGGTGGGGATACCCGC
>9ed79d07305d551d33b05e531fa8c3a7
AGTAATGTGAATTGCAGAATTCAGTGAATCATCGAATCTTTGAACGCACATTGCGCCCCTTGGTATTCCGGGGGGCATGCCCGTTCGAGCGTCATTTCACCACACAAGCCTAGCTTGGTATTGGGCCACGGGGGCGACCCGGGCCTGAAAGTCGTCGGCCGGACCGCCTGAATCTCAGCGTCGTGAATCAAATTCGCTGGCGAGTCGGGAGGTGCGCGCCGGAAAACATCAAATTTTCTCAGGTTGACCTCGGATCGGGTAGGGATACCC
>62c975ba3966914451403cf8131812cb
GCACCTTGCGCTCCTTGGTATTCCGAGGAGCATGCCTGTTTGAGTGTCATGTTATAATCATCAACTGTGGGTTCTCTTGATCCACAGATTGGACTTGGAGGCTGCAGACGCAAGTCAGCTCCTCTCTAAATGCATTAGCTGGATCATCAATGGTCTAATGTGGTGTGATAGACTATCTACGCCGTGATGAAACCAATGTGTTCAGCTTCTAATCGTCCACACTGGACAATTACCTTTTAAT
>e95664680a5018e9d04cbbde76a6ba88
TCATCGAATCTTTGAACGCACATTGCGCCCGCCAGTATTCTGGCGGGCATGCCTGTCCGAGCGTCATTTCAACCCTCATGCCCCCAGTGCATGGCGTTGGGGATCGGCGTGGCGTCCTCCGGGACGCTGCCGGCCCCGAAATTCAGTGGCGGTCTCGCTGTAGCCCTCCTCCGCGTAGTAGCACAACCTCGCGGCCTGGAGCTCGGCGGTGGCCATGCCGTAAAACACCCCACTTCTGAAA
>8b8586610324141ada705681b3e679ac
TGAATCATCGAATCTTTGAACGCACCTTGCGCCTTTTGGTATTCCGAAAGGCATGCCTGTTTGAGTGTCATGAAATCTCAAACCCCATCAGGTTTTTGACCTGATAGGGCTTGGACTTGGGCGTCTTGCCAGCAATGGCTCGCCTCAAATGACTTAGTGGGACTAGCATCCACAGCTCTAGGACGTAATAAGTTTCGTCTGGCTCGGTGCAAGGTCTGCTGATAACGCCCCATACTTTTAATCTG
>0f8990251dab4fecea802c87b8f65bfc
GCGATAAGTAATGTGAATTGCAGAATTCAGTGAATCATCGAATCTTTGAACGCACATTGCGTCCTTTGGTATTCCGAGGGACATGCCTGTTTGAGCGTTGTTTCAATCTAAGCTATAGGCTTGCTTTGAGTATAGTCAGAATGACTTACCCGAAAAATATCGGCGAAGAAGCAGTACTTCAAATCAGCGGAAAAGCTCGATATGTTATACTTGCGACTCTGCCTTGACCAATATTCTTTGAGATCAACCTCAGACAGACAGGATTACCCGCTGAA
>17196fa4fb2fd4a2f10358e4a28bb2b3
AACTGGCGCCGATTGGCTATCCAGTCGGCATGCTTGTTTCAGTGTCTTTTTTTCTCCTCACCCAAATCTTAATGCGAGAGATGCCCTTCTCTTGCTAAGTACGAAAGCACTCTGAGCCCTGCGAGTGGCTTGGCTTCGGTCAAGGCCACACTCAATGCAGCAGTCACATTTCCCAATGTGAACTCATTGAGAGTAGAGTCAGCGCAGTTTACCTGCAAGTGCTTAGAGCCTCCAAACTCT
>08bcf989dbf04e0dbc9406b9c7fc68ec
GCGCCTGCTGGTATTCCGGTAGGCATGCCTGTTCGAGCGTCAGCAAAACCTCTCAGCAATACTTTATTGTTGGTTATGGGCCGCGGAGGAAATGGCTTTTATCGGCCAGCTCCCGCCTTAAACTTGCTGCACGACCGTAAGCTTATGCTAGGTTATTGGAGTGGTGTTTACATTATATTCCAGCAATCCTCTCATGGCTTTGGCGGCGTTAAACCTGATAGTTGCCTCATTGCAACCGACG
>5d3b33823ae2ff70cf20e84e4531e484
AAGTAATGTGAATTGCAGAATTCAGTGAATCATCGAATCTTTGAACGCACATTGCGCCCTTTGGTATTCCGAAGGGCATGCCTGTTCGAGCGTCATTATAACCACTCAAGCCTGGCTTGGTATTGGAGTTCGCTATCGGCGGCCCCTAAAATCAGTGGCGGTGCCTGTAGGCTCTACGCGTAGTAATACTTCTCGCTATAGGGTCCTGCGGGTGACTTGCCAACAACACCTAATCTCTTAAGGTTGACCTCGGATCAGGTAGGGATACCC
>73e7a3b458dd6b9135a9716a397178da
GCGATAAGTAATGTGAATTGCAGAATTCAGTGAATCATCGAGTTTTTGAACGCACACTGCGCCCCTTGGTATTCCGGGGGGCATGCCCGTTCGAGCGTCATTTCACCAATCAAGCCTGGCTTGGTATTGGGCCCCGGGGGCGACCCGGGCCTCAAAGTCGTCGGCTGGAAAGTCCTGATCTCAGCGTCGTGAATCAATTCGCCGAAGAGAGGGACGGTCTGCGCCGTTAAATTCATTCAAAGGTTGACCTCGGATCGGGTAGGAATACCCGCTGAA
>cb318163fbe0805b88dce5b2b5747cda
GGCGCCGGCTGGGTCTCCAGTCGGCATGCTTGTTTCAGTGTCTTGTTTTCTCCTCACCCAAATCTTAATGCGAGAGATACCCTTCTCTTGCCAAACAAGAAAGCACTCTGCGCTCTGCGAGCGACTTCGACTTGATCGAGGGTCGCACTCAATGCAGCAGTCACATTGCTCACAATGTGAACTCATTGAGAGCAGAGGCAGTGCAGCAACCGCTGCCAGTGCTTAGCCACACAAACTTTC
>c7e92b761d3e1974eb6d2fe5b644e7ca
GAGTCTTTGAACGCACATTGCGCCCATTGGTATTCCGATGGGCACGTCTGTTTGAGCGTCATTACAACCCTTCGGTGACGATTTGTTTCGTCCGACCGGTAGTGAGCTCCGGCCTAACCAGCCGGGCTTTAAAGTTGCACGCTCTGCGGGTGACACGACCTGAAAAAACATAGTAGAATCATCAAACTGTTTAACTAAGGAAGAGTCAGCTCCGCCTGAACAAGAACCTAAATTTTCTAAG
>eda4ca3c659dd8ea3e2b54789ec829a4
GTGAATTGCAGAATTCAGTGAATCATCGAATCTTTGAACGCATATTGCACCTTTGAGTATTCTCTGAGGTATACCTGTTTGAGCGTCGTTTAACACTATAAAGCTTTGCTTTTTATTAGAATTTGGTTAGAAATATCCAATTTCTCAAACAAAGTGGCGTCATTTTTTTTGTCAATACACAGTGAAAATGTGTATTTGCGATAGTAATGATCATTTTAGCCTATTTTAGTTATTAAACTTGTTCGACCTCAAATCAAGTAAGA
>3751d60b1c1db4d23b3ff01a33f77c81
TTGCAGAACTCTGAATGATAAATGTTTGAACGCATATTGCGCCAGCTTCTGGCTGGCATGTCTGTCTGAGAATCTTAAAGTTTCTCTTCAAAAACAAGTTTTGTTTTTGGAGGCAATTGACGGATCTACGTGATTAGTAGACTGTTGAAATGGAAAAAACACTTACAACTGTGTTTTGTATGTGTTAGTACTTTTGACAAACTCGAAAGCAACTGACACACGCTTAACCACAATATCTTAAACTTGGTCTCAGATCAGA
>bb3ddb3cf394d2427a797396b9f7830b
TTCCGAGGAGCATGCCTGTTTGAGTGTCATTAAATTCTCAACTCTCTAATTGTTGTCATGACTGTTGGTAGAGCTTGGAAGTGAGGGTTTGCCGGCTCCATGTTGAGTCTGGCTCCCTTGAAAATGATTAGCGCAGCTTTGCACTGTCTGCTACAGGTGTGATAATTTATCTACTCCTGATTAGCGACGCGCATGAATGGCTTTGTGCTTCCAATCGTCTCGTAAGGGACAATACCTTTTG
>ccd7e47dd511a8e195b46cd2c2e8b4fc
GTGAATCTTCGAATGCACATCGTTCCGTCCGGCGAATAGCTGGCGGAGCATCTGCTTCAGGGTTGTTGCTTTTGTGGGGTGCGGCCCAGCTGCCTCCACTGTATGATCGGGGTCACAATGCTCCAATGCACTGTGTCCTCGTTTTTTGTGCCCTTCGGGTCTTCCCCATGGGCGCGGGCCGGCTATTCTGGATCATTGCTTGCATTGTTCCTTGTGTGTGGCTGTGCTCGTTCGTAGACAATTCC
>89e7b0519da7b5b32afcf3629d23e834
TTCAGTGAATCATCGAATCTTTGAACGCACATTGCGCCCTTTGGCATTCCGAAGGGCATGCCCGTTCGAGCGTCATTAAATCCAATCAAGCCCGGCTTGGTATTGGGCGTCGGGGTCTCCCCGCGCCTCAATTTCCCCGGCTGGCCGTCGCCTGTCTTTAGCGTTGTGACACATTTTCGTTAAAGGCAGGGGCGGTGCACGCCGTCAGAATTCAACAAAGCTCTCACGAACTTTGATTAAGGTTGACCTCG
>3847f3538284b36ec95f9524b18fc5c0
CGCACATTGCGCCCTTTGGTATTCCGAAGGGCATGCCTGTTCGAGCGTCATTATCACCCCTCAAGCCTCTCGGCTTGGTGTTGGACGGCTTGGTGGAGGCCTCGCTCCTCTGCCCCTCCCAAAGACAATGACGGCGGCCTCGTTGGATCCCCGGTACACTGAGTTCTTCACGGGACACGTACTGGACACAAGGATCCACGGGCAACGGTCTACCTCCCCTATGGGAGAAACTTTTCTCAA
>6547441b85f236a4c2a9693d146bce71
ATAAGTAATGTGAATTGCAGAATTCAGTGAATCATCGAATCTTTGAACGCACATCGCGCCCTTTGGCATTCCGAGGGGCATGCCTGTTCGAGCGTCATTACACCACTCAAGCCTGGCTTGGTATTGGGCGAGGAGGCTCCCTCCCGCCTCAATTTCACCGGCTGGACCGTCCGTATCTCAGCGTTGTGGCATTAAGTTCGCTGGTGAGAAGGACGCTCCGCGCCGTTAAAACTTTCATTAAGGTTGACCTCGGATCAGGTAGGGATACCCGC
>9809317e62243ff1d3a8e0c7ed51de90
GAAATGCGATAAGTAATGTGAATTGCAGAATTCAGTGAATCATCGAATCTTTGAACGCACCTTGCGCCCTCTGGTATTCCGGAGGGCATGCCTGTTTGAGTGTCATGTAGACTCATCCTTTCGGGTTTCCGAAATGTGATGGATTTGGAGGTCTGCCTTTGCTGGCTCCTCTTAAATGCATGGTGTAGACGTAATAAGTTTCGTCGTACCCACCTACATAATACATTTGTACTCTGACCTCAAATCAGGTAGGGCTACCCGCTGAACTTAAGCATATCAA
>810b7661518614fd524f40bb9724dfdf
ATTCAGTGAATCATCGAATCTTTGAACGCACATTGCGCCCTTTGGCATTCCGAGGGGCATGCCCGTTCGAGCGTCATTAAATCCAATCAAGCCCGGCTTGGTATTGGGCATCGGGACTCCCCCGTGCCTCAATTTCACCGGCTGGCCGTCGCCCGTCTTAGCGTTGTGACACACTTCTCGCTAGCGACGGACGTCGACCACGCCGTTAAACACCCCCGAATTTCCACGGAAATTTGATTAAGGTTGACCTCG
>b6e9af7cc5d434dc30206bc20e916874
TAATGTGAATTGCAGAATTCAGTGAATCATCGAATCTTTGAACGCACATTGCGCCCTTTGGTATTCCGAAGGGCATGCCCGTTCGAGCGTCATTAAACCCACTCAAGCCTGGCTTGGTATTGGGCGTCGGGACGTCCCCGCGCCTCGATTCGGTCGGCGAGTCTTTCGACCGCGAGCGTTATGGTTATTCAACTCGCGAAGCGGTTCGATTAAGGCTTCTGCCGTTAAACACTTCAATCAAGGTTGACCTCGGATCGGGTAGGGATAC
>e3facf061c69143926b28d7f03d2df36
CGAATCTTTGAACGCACCTTGCGCCCATTGGCATTCCACTGGGCACGCCTGTTTGAGTGTCACGTCAACCATCGCCCGCAATGCTTGTCATGCGGCGCGGATTTGGACGCTGCCGTCGTTGGCTCGTCTCGAAATGCATTAGCTGTCTAAGGACCGCGCGTCGGTGTGATAATCGTTGGATGTATGCGCCGTGCTCGTGTCTGGTGAAGGCTCACAGTCGTCCGCGAGGACAAATCTAAAG
>1fa6efa98d42ca5edb6de81fe8ca9d35
AAGTAATGTGAATTGCAGAATTCAGTGAATCATCGAATCTTTGAACGCACATTGCGCCCTTTGGCATTCCGAGGGGCATGCCTGTTCGAGCGTCATTACACCACTCAAGCCCGGCTTGGTATTGGGCGACGGGGTCACCCCCGCGCCCCAATTTCGCCGGCTGGAACGACCCAAATCTCAGCGTTGTGGCATACGAATTCGCTGGCGAGGGCGGCGGTCCGGCCGTTAAACTTCTATCAAGGTTGACCTCGGATCAGGTAGGGATACCCGC
>ea1216270348fcb4d04bddcc1daf2ecd
AATTGCAGAATTCAGTGAATCATCGAATCTTTGAACGCAACTTGCGCCCTCTGGTATTCCGGAGGGCATGCCTGTTTGAGTGTCATGTAGCCTCAATCCCCCGGGTTTCCGGGAAGATTGGACTTGGGTGTTTGCCATCTGGCTCGCCTTAAATGAATTAGTGGAATGACTGATGTAGTCGAGAGTAATAAGTTTCTCTTGATCAAGTTGGTTTACTGCTCATAACAAACAATACTATGACTCTGACCTCAAATCAGGTAG
>60d61533af11f196a965bc678049b662
AGTAATGTGAATTGCAGAATTCAGTGAATCATCGAGTTTTTGAACGCACACTGCGCCCCTTGGTATTCCGGGGGGCATGCCCGTTCGAGCGTCATTTCACCAATCAAGCCTGGCTTGGTATTGGGCCACGGGGGCGACCCGGGTCTCAAAGTCGTCGGCCGGAAAGCTCTGATCTCAGCGTCGTGGTTAATCAAACTCGCTGGCGGGAAGAGGGCTCCGCGCCGGAAAACCTCATTCAAAAGGTTGACCTCGGATCGGGTAGGAATACCC
>ac2ca073ceee204ead2819228cf36866
GCGATAAGTAATGTGAATTGCAGAATTCAGTGAATCATCGAGTTTTTGAACGCACACTGCGCCCCTTGGTATTCCGGGGGGCATGCCCGTTCGAGCGTCATTTCACCAATCAAGCCTGGCTTGGTATTGGGCCCCGGGGGCGACCCGGGCCTCAAAGTCGCCGGCTGGAAAGTCCTGATCTCAGCGTCGTAAATCAATTCGCCGAAGAGAGGGACGGTCTACGCCGTTAAAATCTATCTCAGGTTGACCTCGGATCGGGTAGGAATACCCGCTGAA
>2452184e4274e08ae1a2fef9de6c5bb1
GCAAACTCTCAAGCTGAATTTGTTTGAATATCAGCTTGGTTTTGGGCGAGCCTTGTCTTCAGGTCGAAGGCGTCCCCCGTTTTGGCTTTTCGCCGACGACGGGCCCGCGACCCGCCCCAAATTCTGACTTCCCGGTCGGACGGCTGACGGATTTTCGTACCTGTCGCCCCAATCGCAGAGCGTTGTAATACCTATTTCCGCTCTTTACGTTAGGGGTCCACTCGTGCGAGTCGTTTTTGTCCTTTCGCCGGAGGAAACTTTGGGTATCCTTTTGGGACCCAACATCTCATCAA
>a7e4197e33cb7a7258ef1b253932a3c6
AAGTAATGTGAATTGCAGAATTCAGTGAATCATCGAATCTTTGAACGCACATCGCGCCCTTTGGTATTCCGAGGGGCATGCCTGTTCGAGCGTCATTACACCACTCAAGCCTGGCTTGGTATTGGGCGACGGGATCCCCCCGCGCCCCCATTTCGCCGGCTGGACCGTCCGATCCTCAGCGTTGTGGCATTTCAATTCGCTAGGGGGGAGGTTGGGACGCGCCGTTAAACATTCATCCAAGTTTGACCTCGGATCAGGTAGGGATACCCGC
>4951b7f8bc8f217f766c93df9e3b5ec1
TCATCGAATCTTTGAACGCACCTTGCGCTCCTTGGTATTCCGAGGAGCATGCCTGTTCGAGTGTCGTGAAGTCATCAACTCACTTCCATTGTGAAGTGCAGCTTGGAAATGGAGCTCGTCGGCGTAAGTCGACCGCTCTGAAATGCATTAGCCCCTGCAGACTTGGGTGACAAGTGTAGTAATCGTCTGATCTCACTTCGAATCCCGTCGGGAGAGGCTTACAAAACGATCTTGATTTCCAT
>185b2d2f7161e8aee01f729782511777
ATTGCGCCTTCTGGTATTCCGGGAGGCATGCCTGTTTGAGCGTCAGCAAAAACCCTTCTGTAAATTTTATTTTTGCAGGTGTTGGGCAAGGAGGATGGGCTAACTACCCGCTCCTGCCTTAATGTTGCTGCACGACCGCAAGCTATTCTTGTTAGGTTAATGGAGTGGTAATACATTTTTCCGTACTCTTGACAGAATAGCCGGTGGCGTTAAACCCGATGTTGCTCACCCGCAACTGAC
>a020230012debf72647ae492b27197ba
GTGTGAATTGCAGAATTCAGTGAATCATCGAATCTTTGAACGCACATTGCGCCCCTTGGTATTCCATGGGGCATGCCTGTTCGAGCGTCATTTGAACCCTCAAGCACTGCTTGGTGTTGGGCGCCTGTCTACGCAGTGGACTCGCCTTAAATCTATTGGCAGCCGGTATTCTGGTTATAGAGCGCAGCACATTTTGCGATTTAGGCCTGAGAACCAGCGACCATCAAGTTCATTTACCTCGTTTGACCTCGGATCAGGTAGGGATA
>42d445190f3def3a9d4b66ab42638c22
GTGAGTCATCGAATCTTTGAACGCACATTGCGCCCATTGGCATTCCGATGGGCATGCCTGTTCGAGCGTCATTATCCTCCCTCAAAACCTCGTGTTTTGGTGTTGGGCCACGTCGTTGAGACACACGACGGGCCTCAAAGACAATGACGGCGTCCGTGGGACCCTCGGTGCAACGAGCTTCTTCGTAAGCACGCGTCGAGTTAAGGACCCTCGGGCCCGGTCGCCTCTAGTATTTTTCTAAGGTT
>9394448d44e6c88a7934edd97a8db264
GCACCTTGCGCTCCTTGGTATTCCATGGAGCATGCCTGTTTGAGTGTCACGTTAACCCTCATCATTTGGATGTCAAAGTCTTAATGGTGGACTTGGATTGTGCCGTAGTTGGCTCATCCTGAAATACATTAGCTTGCACTTTTTAGGGTGCTTGGCATGGTGTGATAATTATCTGCGCCGTTGCCTAATGCCTCTTCTATGTGTGCTGCTTATAGTCGTCCCTACGGGACAATAACTTAAG
>20e8c99e82faf30f008712725998d299
GCAGTAAAGTGCGATATGTAGTGCGATTTGCATGAATCTGTGAGTCATCTAATCTTTGAACGCAACTTGCGCCTTTTACGAGGCATGTTTGTTTGAGTGCCGCAATCTTCTGCAGCAATGCGATTTGACTCTTGTCTTTGTTGACCGAGTTTAAAAGGAGCTAGAGGATGGTCCGTTTAGACTAGCCCGAGTGCTAAGCATTCTTGGGTCTAGGCTGGATTGGCTATTACATCTATTTTCTATTTGGCCTCAAATCAAGCAAGACTACCCGCTGAACTTAAGCAT
>cd9472117ea44e5ca08c8417e88ac042
TCATGAAACTATCAAGAACCTTGTTGATTTATTCGTCAAGTGTCTTGGAATTGGATGTCTGTCTGCTGGGGGAAAGTCATCTCCTAGCTCATCCGAAATACATTAGCTGGATCCATTATACCACTTGGTTCTTACTCGGCGTGATAATTGTCATTCGCTGAGGACACCTTTTTGGTGGCCAGGTTCATAATTAGATCTGCTCCTAGTCGTCCCTTCCGGGGGACAAACACACCTTTTATGA
>3b32b9f089415cda4c97413eca00e6b6
CGCAGCGAAATGCGATACGTAGTGTGAATTGCAGAATCAGTGAATCATCGAGTTTTTGAACGCACATTGCGCCCTTTGGTATTCCGAAGGGCACGTCTGTTCGAGCGTCATTTCAACCTCAAGCTCTGGCTTGGTATTGGGATTCACAAATGTGATTCTCGAATCCAATGGCGACTGTTTCTGTAGCGTTGACAACTCAATAGTTATAGGATACTCAGTCTGCCTCAACAATTTTCTCAAAGGTTGACCTCGGATCAGACGGGGATACCCGCTGAACTTAAGCATA
>bfd67cf7b308a0670c54121f77f1b448
AAGTAATGTGAATTGCAGAATTCAGTGAATCATCGAATCTTTGAACGCACATCGCGCCCTTTGGTATTCCGAGGGGCATGCCTGTTCGAGCGTCATTTCACCACTCAAGCCTCGCTTGGTATTGGGCGACGGGTCTCTCCCGCGCCTCAATTTGACCGGCTGGACGGACCGATCCTCAGCGTTGTGGCAATCAATTCGCTAGGGGGGAGGTTCGGACGCGCCGTTAAACATTCATCAAAAGGTTGACCTCGGATCAGGTAGGGATACCCGC
>acec482f7ea21961a2e7b285fb3a38e4
TTGCAGAATTCCGTGAATCATCGAATTTTTGAACGCATATTGCGCCCTCTGGTATTCCGGAGGGCATGCCTGTTCGAGCGTCATCAAACCCTTCAAGCTCTTGCTTGGTGTTGGATCATGTCTCCTTGGAGGAGACAGGTCTGAAATTCAGTGGCGAAGTGCCCTTATGGTTTCAAGCGTAGTAATCTATTTTCTCTTCGAAGCCTCTTGGGTCTTCTGCCAAAAGCCTCAATTTTTATAAGTTTGACCTCGGATCAGG
>ccfe3835be9282ac7548eda7c2197099
CGTGAGTCATCGAATCTTTGAACGCACATTGCGCCCCTTGGTATTCCGAGGGGCATGCCTGTTCGAGCGTCATTATCACCCCTCAAACTTCGGTATGGTGTTGGACTTAGTTATAGATACCTATGACTGGTCTCAAAGATAGTGACGGCGTCCGAGAAGGAACCGGTACGAGGAGTTTTTCATTAAACATGTACACGGCAGGATTCTCGGTCGGCGGTCTTTATACTTATAAATATACAAGTGTTGACC
>2d67c31c104ac9e3b6777f674900d37c
CCCTTTGGCATTCCGAAGGGTACACCCGTCTGAGAATCATTGTACTCTCATCTCTCCACCTTTGTGTGAAGAGTTGGAATTGGACGTCTGTCGTAGAGATACGACTCGTCTGAAAAGTCTCAGTATACCTCATCTATCGGTGTATTTGATGTGATAATATCTTCATCAAGCATGTCCTCTGGGCGTGCACCGTTATTGAGCTCTGTGCTTCAAACCGTCTCTTCGAGACACCACTTGACAA
>18b482ad1bf568ec6908e670a6fdd720
GCGATAAGTAATGTGAATTGCAGAATTCAGTGAATCATCGAATCTTTGAACGCACATTGCGTCCTTTGGTATTCCGAGGGACATGCCTGTTTGAGCGTTGTTTCAACTTAAGCGTACGCTTGCTTTGAGTATTGTCGGTCATGACATACTCGAAAAATAACGGCGACGAAGCAATCCTTCGAGCAGCGACAAAGCTTGTTTTGAATGGAATTGTCAAGTTTGCTTTGCTCCATATTCTTTGAGATCAACCTCAGACAGACAGGATTACCCGCTGAA
>7080ebc2c3e60b09e5f6cfb7f602a3a3
AAATTACAGAATTCAGTAAATCATCAAATCTTTAAACACACATTGCGCCCCTTAGTATTCCATAGGGCATACCTATTCAAGCGTCATTTAAACCCTCAAGCTTTACTTAGTATTAGGTATTTATCTCGCTTTTACGCGTAAACTCGCCTTAAAGTCATTAGCAGCCATATAATTCAGCTTTAAGCGCAGCACATTACGATCTCTCTACTAGTACATTAGCATCCAGAAGCCTTTTTTTTAATCTTAACCTCAAATCAAGTAG
>1041cede67972fabd73717e97befaf9c
ACACCTGTTTGAGTGTCATGAATACCTCAATCCCTATTGTTTTTTTAACAAAAGCAAATAGTGGCTTGGATGTTGAGCATCTGCTGTTTTCCAACAGCTTGCTTTAAAGACATTAGCCAATCCCTTTCTGTAACGGACTGACTCGGCGTAATAAACTGTTTCGTCGAGGATGTGCTTAGAAAAGCAGCCGATACAGAGAAAAGGTGGCTTCTAAAATTGCATGCATTTGCTTTATTATCT
>370bed8e7c00a07b7f480e9a0142d33e
TTGCAGAATTCAGTGAATCATCGAATCTTTGAACGCACATTGCGCCCCTCGGTATTCCGGGGGGCATACCTGTTCGAGCGTCATTAATACTCTCGCGTCACTCACGCGGTTATGAGCGTCGCTCCTTGGGCGTGCTCGAAAGTCAGTGGCGGTCCGGTGCGACTTGGGGCGTAGTAAATCTCTCCCGCTCTGCAAGTCTCGTATCACGTCCAGCCAGAAGCAGGCGCAGTCCACCTCTCACGACTGACCTCGAATCAGG
>27160ef4d002c97dc028b4c674104e24
TTGCAGAATTCAGTGAATCATCGAATCTTTGAACGCACATTGCGCCCCTTGGTATTCCATGGGGCATGCCTGTTCGAGCGTCATTTGTACCCTCAAGCTCTGCTTGGTGTTGGGTGTTTGTCCCGCGTTGTGCGTGGACTCGCCTCAAAGCAATTGGCAGCCGGCGTACTAGCCTGGGAGCGCAGCACATTTTGCGTCTCTCGACTGGAGCGCTGGCGTCCATCAAGCGTTACACTTTTGCTCTTGACCTCGGATCAGG
>3cb37aa61d0a0799235b9bb57aa1aa35
TTGAACGCAAATCGCGCTCGAGGCCTCGGCCGAGAGCATGCCTGCCTCAGCGTCTTTTTCCTTCTTCCTCCACTCGATTCGTCGAGCGGGGAGAGCTGGTCGTTTCGAGCCTGGCCTCGAATCGGCTGAAAGACAGAAGCGCCACCCGCCTCGCAAAGGGTGTTCGAAAGGTGACAGCCTTCGGGCCGGTCCGATCGGTGCCCGAGGCCGGGTGTGCGCTCGCCCGGAGAACCACTTCAAA
>3fb9093b6a32322aeef27f9558a4d648
GCAGAATCCGTGAGTCATCGAATCTTTGAACGCATATTGCGCCCTTTGGTATTCCGAAGGGCATGCCTGTTCGAGCGTCATTATCACCTCTCAAGCCTGGCTTGCTGTTGGATCTTGGCTATAGTCTAGCTATAACCTGTCCTAAAGATAATGACGGCGTCTATGAGGACTCCAGTACATTGAGCATTTTATGCACGTACGAGGTAGAACTCTAGGCCCGGTCTTTAACCATTTTTATCAAGGTTGACCTCGGATCA
>780fb6759ecf3646040968949de093d5
AATGTGAATTGCAGAATTCAGTGAATCATCGAATCTTTGAACGCACATTGCGCCCCTTGGTATTCCGAGGGGCATGCCTGTTCGAGCGTCATTACAACCCTCAAGCACTGCTTGGTCTTGGGCTCCGCTGCTAACCCAGCGGGCCTTAAAATCAGTGGCGGCGCCCTGAGGCTCTGAGCGTAGTAAACACTCCTCGCTATAGGGTCCTCTTGGTGGTGGCCATCAACCCCCAACTTTCTAAGTTTGACCTCGGATCAGGTAGGGATA
>d889a2299ca3a9ec40e5ca7e699e5f3a
AAGTAATGTGAATTGCAGAATTCAGTGAATCATCGAATCTTTGAACGCACATCGCGCCCTTTGGCATTCCGAAGGGCATGCCTGTTCGAGCGTCATTAACACCACTCAAGCCTGGCTTGGTATTGGGCGGCGGGATGAGCCCGCGCCTCAATTTCACCGGCGGGACGACCCCGATTCCTCAGCGTTGCGGCAAAGTTCGCTGGCGGGAGGGGGGTCCGGCCGTCAAAAAAAATTTCATCAAGGTTGACCTCGGATCAGGTAGGAATACCC
>3b9bb3b2c7eb40e89c8c8fb776781e2f
ATTGCAGAATTCCGTGAGTCATCGAATCTTTGAACGCATATTGCGCCCCCCAGTATTCTGGAGGGCATACCTGTTCGAGCGTCATTATCAACCATCAAGCTAGGCTTGCCGTTGGGTCTCATCGTGAACGATCGGCCCTAAAGATAACGACGGTGTTATGGCTGGACACCCGATGCAACGAGCTTTTACAGCATGCATCTGGTTAAAGCCTGGCGCTTGTTTTGACGATTCAATGTCTATAAGTTGACCTCGGATCAGG
>17d332fe857053a49de90247988c6f45
CGCACATTGCGCCCCCTGGCATTCCGGGGGGCATGCCCGTTCGAGCGTCATATAACAAAACTCACGCCTGGCGTGGTATTGAGCCTAGGACCCAGTGTCGGGCTCCAAATGCGTCGGCTATAAATTAGTAAATGGGGAGTGCTGTAGCAGGCCGCCGCAAATATCGACAAATATATGCGGTGGGAAGTTTGTAGGCCCCTGCCCTTTAGCGTTCGCATCGGTGACTCGGACCGAACACAA
>2df7832fce054ae5770781e1151fe9cd
CACGCTCTCACCCAGCTAGTAGCTGTCTGGCTAACGCCTACTGCGCGCGCTGGTGTGGATATGAGGCGTAGAACGAGCACGAGCACGAAGGGCAGGTCAAACTGCTATCGCGCTGGATGCTCCTCTTGCCTTGAAATGCATGGTCTATGCCCGGCTTGCCTGGCGCAGTCCTGTCAACTTGGGATAACGTCCATCAAGTAGACAGGTGCTTGCGACAGGTGCTGGCACATGGTAGACCAAAGGAGAGAGCCTGCTGGGGCGCGCACGCACAGTCGTGCCGTGTCGTGTCCTGGTCAGGCTCACTCGCGTCCTCGTGGCGCGTCT
>e159eb203dac8f87eebf8f7ef322ba86
GAGGGGCATGCCTGTTTGAGTGTCTTGAAATCATCAAGCCCGTCGGTGTTTGTCGTCGCCGGGATTGGACTTGGGGGTCTTGCTGCCGCCAGTGGTGGCTCCCCTTAAATGAATCGGTCGGGCTATAGTGTGCCGGTCCACGGGCGTTGTATCATCCTCGTCCCAGGTTGGCGCGCTACTCGAAGGCCCTTCCTCGACCTGCCTCTGGAGCGGCGGTCAAAAGGCGCTTTGCCACTTGTG
>0842038744d0a3529868ac98ccb4ac15
GCAGATTTCAGTGAATCATCGAGTTTTTGAACGCACATTGCGCCCCTCGGTATTCCGGGGAGCATACCTGTCTGAGCGTCGTTTCGACCCTCGAGCCCTGCTTGGTGTTGGGTGGTAGCCTCTAGGGGCTCCCCTGAAATTGGTCGGCGGCTGCCATTGGGACACCCGGCGTAGCAGAGCAATATCGCTGTGGTGCCCTTGGTAGCTAGTTGTTGGGCTTGCAAGCTCACACTCATAAAGCGATTGACCTCAGATCA
>2ba5d948b11ec61b4845110a6ec65883
AATCTTTGAACGCATATTGCGCCCTTTGGTATTCCGAAGGGCATGCCTGTTCGAGCGTCATTATCACCCCTCAAGCCCGGCTTGTTGTTGGACCAAGTCCCGTCACACGGACCGGTCCCAAAGATAATGACGGCGTCTGTGAGGACTCCAGTACACTGAGCTTTCGGGCACGTACTGTCAAGAATCCAGGCTCCGTTTAACCCAAAAACAAGGTGCTTCGGCGTCGTGTTTTTACTTCAA
>5c7e9c49c0c302ac0b74ea6ef91bc5af
TAAGTAATGTGAATTGCAGAATTCAGTGAATCATCGAATCTTTGAACGCACATTGCGCCCTTTGGTATTCCGAAGGGCATACCCGTTCGAGCGTCATTACACCACTCAAGCCTGGCTTGGTATTGGGCAGCGAGGCCTCCTCGCGCCCCGATTTCTCCGGCGGGACTGACCCGAATTGCAAGCGTTGTAATACAAATTCGCACCGCAAGGAGGGGCTCCCACGCCGTTAAAAATTGAACTAGGTTGACCTCGGATCGGGTAGGGATACCCGC
>cac19ad0e1948f4dc0d7f89443abddaa
CATTGCGCCCATTGGTATTCCGATGGGCACGTCTGTTTGAGCGTCATTGCAACACTTCGACCCCCTTCGGCTTTGTTCCATTGCCGCTCGGGGCTGGTTTTGGGCCTGGTGTCCGTTGAGGAATCCGGCTTCAAAGTTGCACGCTCTGCGGGCCTGACCGCTCAGAAAACATAGTATGACTGCTAACTGTTCGAAGAGTTTTTGGTTGGGGCTTCCGCCTGAACAAACTATCTTTATCAAG
>c7fda358c2c648fc5b297d7ade58585c
TTCAGTGAATCATCGAATCTTTGAACGCACATTGCGCCCCTTGGTATTCCGAGGGGCATGCCTGTTCGAGCGTCATTTCACCAATCAAGCAACGCTTGGTATTGGGCGTCCGGTCCACTTGTTCAAAATGGACCCGCCAGAAATGCATCGGCGTGGAAACCGACCCCCGGCGTGTTAAGAATCTCACAGTTCGAACGTCGGGAGCACCGGTGGCCTCTGCCGCAACCTCTTTGTCACCAAAGGTTGACCTC
>f25ef8ba8669fbeeed0f5009d277ef18
AGAATTCAGTGAATCATCGAATCTTTGAACGCATATTGCGCCCCTCGGAATTCCGGGGGGCATGCCTGTTCGAGCGTCATTACACCCCTCAAGCGTAGCTTGGTCCTGAACGTCGTCCCCTTTGGGGGGCGTGTTCGAAAACGAGCGGCGGTCCGGAGTGACTTCAAGCGCAGTAAAAAAACCCTTCGCTTTGGAAGCTTCGCCCCGAGACCGGCCGGAACAGCCCCTAAATATTTTGACAATTGACCTCGGAT
>c59e303e216b609de63a96ede1e40c1e
AATCATCGAATCTTTGAACGCACATGGCGCCTTCCAGTATCCTGGGAGGCATGCCTGTCCGAGCGTCGTTTCAACCCTCGAGCCCCCGTGGCCCGGCGTTGGGGATCTGCCCAGGCAGTCCCCGAAATCCAGTGGCGGACCCGTTACAGGCCCTTCCTTTGCGTAGTAATACTGCCTCGCATCGGGAGCCGGCGGGCTTCAGCCTCTAAACCCCCAGCAAGTCCGCTCCGGCGGCACCAAGGTT
>ed3ee574b3da9ecdf819bdfc10e0cf34
ATTCAGTGAATCATCGAATCTTTGAACGCACATTGCGCCCTTTGGCATTCCGAGGGGCATGCCCGTTCGAGCGTCATTTAAACCACTCAAGCCTAGCTTGGTATTGGGCGTCGGGGACTCCCCCGCGCCTCCATGTCGCCGGCTGGCCGTCGTTTGACTTAGCGTTGTGACACATGTCGCTGACGACGAAGACGGACCGCGCCGTTAGAATTTTCGGGGATGTTAATCAATGTCCCGTACAGGTTGACCTCG
>5f4a209917f36b56a5c37887b218a83d
ATCGAATCTTTGAACGCACATTGCGCCCTCTGGTATTCCGGAGGGCATGCCTGTTCGAGCGTCATTATCACCCCTCAAGCCCGGCTTGTTGTTGGACGCGGCGGCGCCTTTACTGCGCCCCGCCCGTCTCAAAGATAATGACGGCGTCTGCGAGGACCCCTGTACACTGAGCTTTCGGGCACGTACTAGGTGTGGACTCCAGACCCGGTCACCGTCCCTTTTAGGGACAACTTTTTAACCA
>ee96ef03a06ec394db65489862fb893a
TGCAGAATTCCGTGAATCATCGAATCTTTGAACGCACATTGCGCCTATTGGTATTCCAATAGGCATGCCTGTTCGAGCGTCATTGAAACCTTCAAGCCTTGCTTGGTGTTGGGTGCTGTCCGCTGTTTCTCTCTGCGGACTCGCCTTGAATGCATTGGCAGCCAGCATTTTGGTGTGTTGGAGCGCAGTACATTATGCGTTCTCGGCCATAATAGCGGGCGTCCAGAAAGCTTATTTTAACGTTTGACCTCGGATCAG
>a3c3ee728f97c236942fb859c44cd04f
TATTCCGAGGGGTACATCTGTTTGAGTGTCATGAATACCTCAACCTCTACACTTTCTTGTAAAGGGTAGCAGCGTTGGATGTTGAGCGCTGCTGTTCCTATACAGCTCGCTCTAAATGTATAAGCAATCTCTGTACTACTCGGATTGACTTGACGTGATAAGATTTTCGTCGAGGATGCTTCTCAGCAGCCGGATCGTACATGAGCCGCTACCAATCCTGCACTTGTGCAACACCCTGAT
>b61ee3854d0c3c9edd93576f9cdbed97
ATTGCAGAATTCAGTGAATCATCGAATCTTTGAACGCACATTGCGCCCTTTGGTATTCCTTAGGGCATGCCTGTTCGAGCGTCATCTAACCCTTCAAGCAATGCTTGGTGTTGGGCGTTTGTCCCGCCTAGGGCGCGGACTCGCCTCAAAGACATTGGCGGCCTGTACATTGGCTTCGAGCGCAGCAGACTCGCGTCTCGACCCCCTAGTATCAGGTGTCCAGCAAGCGCACCACCCCAAAGTTTGACCTCGGATCAGG
>3400e7903e5aee3dd11c8f364ae9d33d
AGTGAATCATCGAGTCTTTGAACGCACATTGCGCCCCCTGGTATTCCGGGGGGCATGCCTGTCCGAGCGTCATTGCTGCCCATCAAGCGCGGCTTGTGTGTTGGGCCCCCGTCCCCCTCCCCGGGGGGACGGGCCCGAAAGGCAGCGGCGGCACCGCGTCCGGTCCTCGAGCGTATGGGGCTCTGTCACCCGCTCTGGAGGCCCGGCCGGCGCCCGCCGACCCCAACCTTTTATTTACCAGGTTGACC
>49f249b3ac6bb2763a2890d14a171b9e
GAATCTTTGAACGCACATTGCACCTTAGAGTATTCTTTAAGGTATACTTGTTTGAGCGTCGTTTAGAACAATAAAGCATTGCTTTTACAATGGGCTTTGGTTTCAATTGAAGCTTTTCCAAGCTATTTGACCAATTCCTTAAACATAGAAATGTTATTCTGTAGAATGAAAATACAGCGAAAATGTATTCAGCTTCTACTTAGAATATCGTTTTAGAGTTTTTCTCTTATAAAATATCATG
>87201454314ac01dd44ab473e6267858
CATTGCGCCCGTTGGTATTCCGACGGGCACGTCTGTTTGAGCGTCATCGCAACACCTCGGCTTGACCGGTTGTGAGCTGGGACGAACCCCTCCTGAACGGAGGCGGGGCTGCCCGCTTCAAAGTTGCACGCTCTGCGGGTCAGATCCGCCCGGCTGAATATGGTAGAATCAAATCTTTTCTGTTCTCCGTCCGGTGCACTTCTGACATTTCCGCCTGAACAAAACCAAACTCTTTCTAAA
>f54179816de6cda20ae5452fc8699600
ATCATCGAATCTTTGAACGCACCTTGCGCCTCTTGGTATTCCGAGAGGCATGCCTGTTTGAGTGTCATGAAATCTCAATCCCCTATGGTTTTCTGAACCGTCGGTGGACTTGGAAATGGGCGTCTGCCTCCCAAGGCTCGCCTCAAATGACTTAGTGGGAACTTCTTGACCTACGCCTGACGTGATAAGTTTCGTCTCGGCTGGTCCTGAGGCCTGCTCACAACCAACCACATCTTTTTGAC
>128bd4b8991fd15064519913091a1d71
AATCCGTGAGTCATCGAATCTTTGAACGCACATTGCGCCCCTTGGTATTCCGAGGGGTATGCCTGTTCGAGCGTCATTATCACCTCTCAAGCCTAGGCTTGGTGTTGGACCCTGGGTCTAGGCTACCAGACCGGTCTCAAAGATAGTGACGGCGTCCGGAAAGGAACCCGTACGAGGAGCTTCTAATCAAGCATGTACGGGCCGTGATTTCGTGGACGACGGTCTTTACAATTATACCAGTGTTGACCTCGG
>ea228475fb3fe911312e559c737ff0fb
AAATTCTCACAAGCTCTCTTTGCTTTGTAACGAAGCAATTTGAGCAGGTGGATATGGGTGTTTTTGGCATGTCACTTTCGGGTGTTTGTTGCCAATCGCCTGGAATTCATTTGCGTGCTGCAGTTCGGCTCCTTTGCCGGTCAATCAAGTGCAACAGATTTTTCTATTCACTTGACCACGGTAATGGTAGCAGTGCTGCTTGGTAGGCAGAATACAATGATACCAGCTGTTGTTCCTTTGGAGCAGCATCTGTTTTTA
>482f5d9875e840e65ad7a0769747c7ba
GTGTGAATTGCAGAATTCAGTGAATCATCGAATCTTTGAACGCACATTGCGCCCTTCGGTATTCCGTTGGGCATGCCTGTTCGAGCGTCATTAGAAACTTCAAGCTCAGCTTGGTGTTGGGTGCTTGTCCCCGCCCGCGGCGGACTCACCTCAAATGCATTGGCGGCCGGTATGTTGGCTACAGCGCAGTACAACGCGTCTGGCGTCTTGATATACTGGTCCTCCAGAAGCCCTTCTTTGACTTGACCTCGGATCAGGTAGGGATA
>9e974a8aa05e147fa6c5947d2c436924
AATTCAGTGAATCATCGAATCTTTGAACGCACATTGCGCCCCTCGGAATTCCGGGGGGCATGCCTGTTCGAGCGTCATTACACCCCTCAAGCGTAGCTTGGTCCTGAACGTCGTCCCCTTTGGGGGGCGTGTTCGAAAACGAGCGGCGGTCCGGAGTGACTTCAAGCGCAGTAAAAAAACCCTTCGCTTTGGAAGCTTCGCCCCGAGACCGGCCGGAACAGCCCCTAAATATTTTGACAATTGACCTCGGATC
>8a6490a198d765b18b9e11bbe853b78c
CAGAATTCAGTGAATCATCGAATCTTTGAACGCACATTGCGCCCCTTGGTATTCCATGGGGCATGCCTGTTCGAGCGTCATCTACACCCTCAAGCTCTGCTTGGTGTTGGAGCGTCTGTCCCGCCTCCGCGCTGTGGACTCGCCTTAAACGTATTGGCAGCGGTCCTTGCCCCCTCTCGCGCAGCACATTGCGCTTCTCGAGGGCGGCTCCGGGCCTGCGACCCATGAAGATGACCACCGTCTTTGACCTCGGATC
>4cee6ec9b436cd290a16ee07dc34c367
CCTCCGGTATTCCGGTGGGCATGCCTGTTCGAGCGTCGTTATCACCAATCGAGCATCCCTTTGGGGAGCGCGGTCTTGGGGCGGTCGCCGCCGCGGTAATCGCGGACGGCGCCCCCGAAAACGAGCGGCGGTTCGGTGGGAATCCCAGCGCAGTAGAAACTGTCCAAGTCTCGCTGATAGGACCTCCCTCCGGCCCTGCCGGGCAACCCCCCAGTGCCTGGGCAAAGGCATGGCAGCACAC
>5e8ba158f75614c9c57715b4bf906f78
AGTGAATCATCGAATCTTTGAACGCAACTTGCGCTCCTTGGTCCAATCGAGGAGTATGCCTGTTTGAGTGCCGTGTATCTCTCAACCCCACAAGGTTGGACTTGAGGCGTGCGGTTGGACCTGAGGTCCATCGCTCCCTTTAAATGCATGACCAGCTTTTGAGACGTGATAGTTCACCGTCGACAAGCAGCAGTCACGAGCTTTCCCTCACTTGGGATCGCCCAATACACTTTATTGTTTGACTGGCC
>531b2fb4f7fddf2c04797a662b141d41
AACGCAACTTGCGCCCTTTGGTATTCCGAAGGGCATGCCTGTTTGAGTGTCATGAAAACCTCAATCCCTCCGGTTTTTGTTAACCGGTTGGACTTGGATCTGGGTGCTGCCGCGGCTCACGCCGTCGGCTCGCCTTAAAAGTGTTAGTGGGACGGTGAACACCCGTCAGCCTGGCGTAATAAGTTTCGCTGGGCCTCTGGGGTCGTTCGACGGCTTGCTCATAACAACCAACTTTCTATGAC
>38a41ceb7fc68b429fd7f732fbc918a7
TTCAGTGAATCATCGAATCTTTGAACGCACATTGCGCCCTTTGGTATTCCGAAGGGCATGCCTGTTCGAGCGTCATTGAAAGCCATCAAGCACGGCTTGGTGTTGGGCGTTTGTTCTGCCGCTCCGGCGCGGAACTCGCCTCAAATCCATCGGCGGCACGCGATGTGGGCTTGCAGCACAGCAGATTGTGCCGTTGCAAGCGTCCACTGCGAGGCCTGCCGCAAGGCCCTCTTTCTCTGGAATCGACCTCG
>ec1bc6222b2a0f92f8c7d183c5757fca
TTGCAGAATTCAGTGAATCATCGAATCTTTGAACGCACATTGCGCCCTCTGGTATTCCGGGGGGCACGCCTGTTCGAGCGTCATTTCAACCGTCAAGCGCAGCTTGGTGTTGGGGTGGTCGCCCCGGTTGGGGCGTCCCCAAAAACGAGCGGTGGTGCAGCCGGAGTCCCAGCGCAGTAGCATCTAATCTCGCCGGGTGACTCCGGGGGCAGTCGGCCGATATCCAATAATGACTTCAAATGGTTGACCTCGGATCAGG
>ccc4bb6d5d158c06586253c6787e51c5
ATAAGTAATGTGAATTGCAGAATTCAGTGAATCATCGAATCTTTGAACGCACCTTGCGCCTCTTGGTATTCCGAGAGGTATGCCTGTTTGAGTGTCATGAAACCTCACCCCCTCTGGGTTTTTGACCTGGTCGGTGGTGGATTGGGCGCCTGCCGTCACTGGCTCGCCTGAAAAGCATAAGCACCTTGGATGTAATACGTTTCATCCTCTCGGGTGGCTGACAACCCCACATACTTCATGATCTGGCCTCAAATCAGGTAGGGCTACCCGCTG
>cc8e69f27e8d6dc9e86ce5df75501ac2
TTCCGTGAATCATCAAATTTTTGAACGCACATTGCGCCCATTGGCATTCCAATGGGCATGCCTGTTCGAGCGTCATTTTAACCCTTCAAGCTCTTGCTTGGTGTTGGGCGTTTGTCTCTGTGTTTTTAAATGCTGTAGACTCGCCTAGAATGAATTGGCAGCCAGTTATTGGGTGTTAGAATGCAGCACATTTTGCGTTCTGAGCCCTCCTAGTTGGCGTCCAGGAAGCTTTTATCTTAACGTTTGACCTC
>3416f6d8c9b7c979a267f07c0dd8689f
AATGTGAATTGCAGAATTCAGTGAATCATCGAATCTTTGAACGCACATTGCGCCCTTTGGTATTCCGAAGGGCATGCCTGTTCGAGCGTCATTATCCACCCTCAAGCCTGGCTTGCAACTGGACCACATCAGTCTCTGATCGGTTCCAAAGATAATGGCGATGTCACGAAAGACTCCAGTGCAGCGAGCTTCTAGCAACGCATTGCAGGATTTGGTGGCATCTGACCTCTGATATTTCTAAGGTTGACCTCGGATCAGGTAGGAATA
>61a553935d4cdaba916685d00afaf589
GCAGAATTTAGTGAATCATCGAATCTTTGAACGCACATTGCGCCCCTTGGTATTCCGGGGGGCATGCCTGTTCGAGCGTCATTACAACCCTCAAGCTCTGCTTGGTGTTGGGCACTGCCTACTGGCAAGCCCTAAAATCAGTGGCGGAAGCAACCGGCTCCGGGCGTAGTAACATTTTCGCCTCGGATACCGGCTGTGACCTGCTAACCGGCTGACCGGTCTAACCGGTCACCTTTCTTTCGGTTGACCTCGGATC
>bb126a182f40d777d6e5bbd1f8dfb035
CCCTTTGGTATTCCGAAGGGCATGCCTGTTTGAGTGTCATTAAATTATCAAACCTACAAGTTTGTTCTTGTTCGGTTTGGATTTTGGAGACTGCAGGACCTCACCGGGTTCTGCTTCTCTTGAAATGCATCAGCAGACTTCTTTCGAGCTGCCTCGGCGTGATAAATATCTACGTCGACGGTCAATCGAACGTACAGAGTCTCGCTTACAATCGTCTGTCTTCAGACAAACACAATGACAA
>65e0a0443361b3aa1264e4de4b116386
AATTGCAGAATTCAGTGAATCATCGAATCTTTGAACGCACATTGCGCCCTTTGGCATTCCGAGGGGCATGCCCGTTCGAGCGTCATTAAAACCCCTCAAGCGCATGCTTGGTATTGGGCGACGGGTTGATTCCCGCGCCTCGATGTCCCCCCGGCTGGTACGTCCTTGATCTCAGCGTATGAATCCAGAGTCCGCTGATCCGACAGGCGTGCCCATGCCGTTAAACACTTTTATCTAAGGTTGACCTCGGATCGGGTAGGA
>4dcaeaee1b9c559d3b2057159f8bbad7
CTTTGGTATTCCGAAGGGTACGCCCGTTTGAGTGTCATTGTAATCTCACACCGATCGCTTTGGTGATTGGAGGTGGAATTGGACCCTGCCGTGTCATTATGGCTGGTCTGAAATGCATGAGTGTACCCTGCCTTTGCAGTGTCTTCAGTGTGATAAGCATCTTCACTGGAACCAAGCTCCCTCGGGACACGCGAGCATGGTGGGCTCTATGCTGCCAACCGTCCTCGGACATACTCTGACAA
>e9378f00e1fc17ae71a0001a02b7a9f5
GCAGAATTCCGTGAGTCATCGAATCTTTGAACGCACATTGCGCCCTCTGGCATTCCGGAGGGCATGCCTGTCCGAGCGTCATTACCCACCCCTCGAGCCCGGCTCGGTCTTGGGTCCCCGTCGGGCCAACCGCCAGACGGACCCGAAAGGGATTGACCGATCCTGTGTAGACCCTGGATACAGTGAGCTTCTGGCACGTGTTGCAGCGGTCTCCAGGCTCCGGCTGAACCGATAATCTCAGCGTTGACCTCGGATC
>a0c72b2b5a983e543a6acc41815f4292
AGAATTCAGTGAATCATCGAATCTTTGAACGCACATTGCGCCCTCCGGCAACCCGGAGGGCATGCCTGTCCGAGCGTCATTGCCTCTCCTCAAGCGTCGCTTGGTTTTGAGCGCTCGCCTCCCTCCCTCGGCGTGCTCCAAAGGTATCGGCGGCTCGGCGTGACTCTGCGGGCGTAGTAAATGCGTTTCCCGCCCCGGCAGATCCACGCCGCGCCCGGCCATCCCTTGAACATACAACAACGATTGACCTCGGA
>81e03b7fe0358bcc803688d2de92ad27
ATAAGTAATGTGAATTGCAGAATTCAGTGAATCATCGAATCTTTGAACGCACATTGCGCCCTTTGGCATTCCGAAGGGCATGCCCGTTCGAGCGTCAATAAGACCCATCAAGCCTGGCTTGGTATTGGGCGTCGGGCTCACCGCCCGCGCCTCCATCCTGTCGGCTGTACGGTTAGAATCTCAGCGTTGTGAATCAATTCGCTAGGGAAGACCGCCGGACGCGCCGTTAAACCCCATCAAAGTCTGACCTCGGATCGGGTAGGGATACCCGC
>88ea921b27ff5a94caf7a681f54c69aa
TGTGAATCATCGAATCTTTGAACGCACATTGCGCCCCTTGGTATTCCAGGGAGCATGTCTGTTTGAGCGTCATTAAACTCCTCAAGCTTTGCTTGATGTTGGGCTTTGCGTCTGATATGACGAGCCTCAAAAACAGCGGGTGCACACCTTCAAGTCCAGATGCAGTAATAAAAATCTTGCCTGGAGCTCTTGAACCAAAGTGCATTCCTGCAACGGTGTCTGCCTGTTGGACACATTAGCAACTTGAC
>fec18e2d7b3b91dc30d61252a6907953
AGTAATGTGAATTGCAGAATTCAGTGAATCATCGAATCTTTGAACGCACATTGCGCCCCTTGGTATTCCGGGGGGCATGCCCGTTCGAGCGTCATTTCACCACACAAGCCTAGCTTGGTGTTGGGCTACGGGGGTGACCCGGGCCTGAAAGTCGTCGGCCGGACCGCCTGAATCTCAGCGTCGTGAATCAAATTCGCTGGCGAGTCGAGAGGTGCGCGCCGGAAAACATCAAAATTTCTCAGGTTGACCTCGGATCGGGTAGGGATACCC
>c5f861a28262e34bf5ffdb7c327cf2a8
AGTGAATCATCGAATCTTTGAACGCACATTGCGCCCGCCAGCATTCTGGCGGGCATGCCTGTCCGAGCGTCATTTCAACCCTCAGGGAACCCCTTCGGGGGGGACCTGGTGTTGGGGGCCGGCCGCCCGCGCCGCCCCCGAAATGCAGTGGCGACCTCGCCGCAGCCTCCCCTGCGTAGTAGCACAACCTCGCACCGGAGCGCGGAGACGGTCACGCCGTAAAACGCCCAACTCTCAAGAGTTGACC
>6814c3fd8e5702aed89bdf9bfa420bc3
GTGAATCTTCGAATGCACATCGTTCCGTCCGGCGAATAGCTGGCGGAGCATCTGCTTCAGGGTTGTTGCTTTTGTGGAGTGTGGCACAGCTGCCTCCACTGTATGACCGGGGTCACTGTGCTCCAATGCACTGTGTCCCCGTTTTTTGTGCCCTGCGGGTCTTCCCCATGGGCGCGGGCCGGCTATTCTGGATCATTGCTTGCATTGTTCCTTGTGTGTGGCTGTGCTCGTTCGTAGACAATTCC
>657693dde0681d8a02e4f8a460e0e00b
GTCATCGAATCTTTGAACGCACATTGCGCCCTTTGGTATTCCGAAGGGCATGCCTGTTCGAGCGTCATTATCACCCCTCGGGCCCCGTGCTCGGTGTTGGACGGCCGGTTCGGGCGACTGAACCCCTCCTAAAGACAATGACGGCGGCCTGTGGCTCCCCCGGTACACTGAGCTTTTTACGAGGCACGTACCGGGCGGCGCTCAGGACCCGGTCCTCTCCTCTCAGCAGGAAACTTCTTATG
>106fa5d397af6eda9e79a4df01250323
ATGTGAATTGCAGAATTCCGTGAATCATCGAATCTTTGAACGCACATTGCGCCCTTTGGTATTCCGAAGGGCATGCCTGTTCGAGCGTCATTAAAACCCTCAAGCTCTTTTGCTTGGTGTTGGGCTCTGTCATCTGACAAGCCTGAAAATCAGTGGCGGTGACTTCTGGTCCTCAAGCGTAGTAATTTATTTTCTCTTGAAGAACCGATAGTTATCAGTCAAAACCACCTATATTTCTCTAGGTTGACCTCGGATCAGGTAGGAA
>9d17989c65840d642c4dcf52b1f62e0f
CATTGCGCCCATTGGTATTCCGATGGGCACGTCTGTTTGAGCGTCATCGCAACCCTTCGGCTGGACTGGCTTTTTGGCCGGTCCGCCGGTGCTGAGCTCGGCCGCCCCGCCTCCACAGCAGGAACCCCGGCTTTAAAGTTGCACGCTCTGCGGGTCCAGCGAACCGGCAAAAACATAGTAGAACCTTCCAACTGTTTGAGCCAAAGGTTGGGCTTCCGCCTGAACAAACCATCATATTGA
>270770c90521850b7e619672797ca56c
CATCGAATCTTTGAACGCACATTGCGCTCCCTGGTATTCCTAGGAGCATGCCTGTCTGAGCGTCAGTACACACCCTCCGTCTGGCTTCTTTTCCGGAAGCCCGATCGGGTCCTGAGGTTGCCTTTTGGCCCTCTAAAGTGGAACGCCTAGCGGCCCGCCTGCCCATGAAAGACGTAGTAATGCTCATGAATCGTCCTCGAAAGGGTTGGTGACAGTGGCCTGCCCAAATCTTACTCCTAAG
>72ec2f6427fa3bdd0211309769ea235f
AAAGTGCGATACGCGGTGCGACGCGCACGAGCCTGTGAGCCATCGGATCTTTGAACGCAACTTGCGCCCTCGGGCATGTCTGCTTGAGCCGGCGCAAACCTGGTACACCGCTGGTGTGCCGCGCTGGGGCTCGCCCCGAAACACGTGTCTGCTCACGCTGATCCGCGCGGTCCGCCGCCCTCAGCCGACGCACGCACGGCCGCTCAGCCAGACAGGACCACCCGCTGGACTTAA
>2d96ef9d28e3c23f6130b64812bf3c1a
CCGTGAGTCATCGAATCTTTGAACGCACATTGCGCCCCTTGGTATTCCGAAGGGCATGCCTGTCCGAGCGTCATTATCGCCTCTCAAGCCTGGCTTGTAGTTGGACCTGGGTCTCGTTTTAGGCGGGACCGGCCCAAAAGATAACGACGGCGTCTGTAAGGACCCCAGTACATGGAGCTTTTTAACGAGGCACGTACCAGGTGGAAATTCAGACCCGGTCTTCCTTTTTTTACTTTTACAAGGTTGACC
>705b25cdda8872fb2a0f0174ba9a73c4
ATAAGTAATGTGAATTGCAGAATTCAGTGAATCATCGAATCTTTGAACGCACATTGCGCCCTCTGGCATTCCGGAGGGCATGCCCGTTCGAGCGTCATTACAACCCTCAAGCCCTGCTTGGTGTTGGGCGGCACCGCTCGGTGCGCCCCAAGATCAGTGGCGGCGCCGTCTGGCCTCAAGCGTAGTAACACTTCTCGCTTCGGGGACCGGGCGTGCGCCCGCCAGTAACCCACACTTCAAAGGTTGACCTCGGATCGGGTAGGGATACCCGC
>2adbf9164ba46cec8d071f6a79a09c88
TCATCGAATCTTTGAACGCACCTTGCACCCTCTGGTATTCCGGAGGGTATGCCTGTTCGAGTGTCATGAAAGCATCGACCGAGTCGGGAGACCGCTCGGTCGGATTTGGGTGTTGCCGTCTGGCTCGCCTTAAAAGCATTAGCGTGGGTTGGCTCACTTAGTACGGCGATTAGGTTCCGCCCGAAAGGTTTGTCGGCTTGCGCTCATAATTAGCCTTCGGGCACTGCCTCCGGGCACTTGAC
>a87c2d2d27079a9f2ec7fe0bdf1a308e
ATAAGTAATGTGAATTGCAGAATTCAGTGAATCATCGAATCTTTGAACGCACATTGCGCCCTTTGGTATTCCGAGGGGCACGCCTGTTCGAGCGTCATTAAACCATCAAGCCCAGCTTGGTATTGGACCCGGTCGAGCGACCCGTCCTCAACCCGTTGGCGGTACAGTCCGGCTTCAAGCGTAGCAATATTTTCGCTTCAGGAGTCCGCGGCGGTGCCCGCCAGGAAATGGCCACTTTAAAGTTTGACCTCGGATCAGGTGGGGATACCCGC
>5dce1a87b7b98d0cb8bea7192613b959
CGCACCTTGCGCCTTTTGGTATTCCGAAGGGCATGCCCGTTCGAGTGTCTTGAAATCATCATCCCTCTCAGTTTTGTGCTGGGTTGGGATGGACTTGGAGGCTTGCTGCTGTATAAGCGGCTCCTCTCGAATGCATCGGTTGCGCTTTGAGGCGTACCTTGACGTTGTAATCTCCCTCGTCTCGGTTTGCTTTGAGCTGACCTCGGCTTAGCCTTTGGAGTGGCGGCCAGTCTCATTTGAA
>0e9a1e7087699c2d6db77136079b11ba
AAGTAATGCGAATTGCAGAATTCCGTGAGTCATCGAATCTTTGAACGCACATTGCGCCCTTTGGCATTCCGAAGGGCATGCCTGTTCGAGCGTCATGATCAACCCTCAAGCCTGGCTTGGTGTTGGACGGGGACGGTTGACGTCCGGTCCCAAAGACAATGACGGCGTCCCGGACCCTCGGTACAAGGAGCTTATCCAGCACGTACTGAAGAGGTCCGCGGCCTGGTCTGTATCTTTCTCAGGTTGACCTCGGATCAGGTAGGAATACCC
>ce23a4e7e10893deaadc7e1b8adefa76
TCTTTGAACGCACATTGCGCCCATCAGTACTCTGGTGGGCATGCCTGTTCGAGCGTCATTTCAACCCTCAGGCCCTGTACTGCCTGGCGTTGGGGCTTCTGCGAGCGTTATTGAAAAAAAAACTCTCGCAGGCCCCCAAGATCAGTGGCGGGCCCGCTGTGGCTCCGAGCGTAGTAGTTTACTTTCTCGCTTGGGAGACTCGGCGGTTCTCAGCCGTGAAAACACCACTGTAATTTTATAA
>1bf4fc819b6da74de2c90fbd5396b463
ATTGCAGAATTCAGTGAATCATCGAATCTTTGAACGCACATTGCGCCCCTTGGTATTCCGAGGGGCATGCCTGTTCGAGCGTCATTACACCTCTCAAGCGTAGCTTGGTAATGGGCTTCGCTCCCTCCGGGGGGCGTGCCTGAAAAGCAGTGGCGGTTCGGCGTGACTTTGGACGTAGTAAATTTTCTCCCGTTCTGAAAGCTCGCGCTGTGGCTTGCCAAAAAACCCACATTCTCTCAAGAATTGACCTCGGATCAGG
>1fe6234d0f04d19a9551161e68721dda
TCGAGTCTTGGAACGCACATTGCGCCTCTTGGTATTCCTCGAGGCATGCCTATTCGAGCGTCGTTTCGACCCTCAAGCGCGAGCTTGGTGTTGGGGAGCGCCACCGGCGAGACGGTGGCGGCCCCTGAACCCATCGGCGGTGCCGGTGCGGCCTGGAGCGCAGCAGCCATGCGGCTCCCGAGCCCCCACGGAACCCGCCGGACAATCGTGCGCCCTCCGACACGGGGGCCACATCTCTCAC
>b5c37e3fc1d4ac5573019866df1a70f4
TAAGTAATGTGAATTGCAGAATTCAGTGAATCATCGAATCTTTGAACGCACATTGCGCCCCTTGGTATTCCGGGGGGCATGCCCGTTCGAGCGTCATTTCACCAATCCAGCCCGGCTGGGTGTTGGACTCCGGGGGTGACCCGGGTCCCAAAGTCGTCGGCCGTGACGGTCCTGAAACGCAGCGTCGTGATTAACATTCGCTGGCGGAGACGGGCGTCGCGCGCCGGAACACTTTTCTCAAGGTTGACCTCGGATCGGGTAGGGATACCCGC
>af65044d78cdc8dec485837e489a8fd0
TGAATTGCAGAATCTAGTGAATCATTGAATCTTTGAACGCACATTGCACTTGGGTTACCGCCCAAGTATGCCTGCCCGAGCGTCATTTCAACCAGACAGCACCTTGCTGACGTTGGGGGATCGTCTCCTCCGGACGCCCCTGGAAGCGATTGTCTGACGGTCCCTAGCAATGATGGCCTGCATCGTAGAAACATTGCAAGTCCACCAGTGTTCGGTTCCTCCAGACCCATCTGCATCTTCAGATTGACCTCGGATCAGGTAGG
>22c78a77a081994740da6639370ad58f
ATAAGTAATGTGAATTGCAGAATTCAGTGAATCATCGAATCTTTGAACGCACATTGCGCCCCTTGGTATTCCGGGGGGCATGCCCGTTCGAGCGTCATTTCACCACTCAAGCCTGGCTTGGTGTTGGGCCACGGGGGCGACCCGGGCCTCAAAGTCGTCGGCCGGACGGTCCGAATCTCAGCGTCGTGGCAACTATTCGCTGGCGAGACGGGCGATCCGCGCCGTGAAATTCATTCACAGGTTGACCTCGGATCGGGTAGGGATACCCGCTGA
>3257c4e39a5e8d99812263bce1228619
AATTTAGTGAATCATCGAATCTTTGAACGCGTATTGCGCCCTTTGGCATTCCGAAGGGCATGTCTGTTCGAGCGTCATAAAACCAAAATCAAGCGCAGCTTGGAAGTGGACGTCTTCGTCCCCCGCTGGCGGGACGCGTCCTAAACCCCTAAGGCGGCGGCTTCAGCCCCCGAGCGTAGTAGAAAACACCGCTTCGGAGGGTCTCGACGGTCGCCCGCTTCGAAAAACAATCACACCAGAGATTTGACCTCGG
>ad4cce8cd011432d1d19ca934dc66e09
GAATTGCAGAATTCAGTGAATCATCGAATCTTTGAACGCACATTGCGCCCGCCAGCACTCTGGCGGGCATGCCTGTTCGAGCGTCATTTCAACCCTCAGGCCCTGCCTGGCGTTGGGGCTCTGCCGTCCGCGGCAGGCCCTCAAAGACAGCGGCGGGTGTGCCGTGGAACCGAACGCAGTAGCTCTATTTCGTTCTGGAACCGCAGCGCTCTCCGGCCGTAAAACCCCTATATTTATACTGGTTGACCTCGGATCAGGTAGG
>326cf6d069c45fb357d127086051c586
AAACACCTCAAAGCTTTTGATTTTTTTTAAAAGTTTTGGACTTGAGCAATCCCAACACCAGTCTTTTTTAGATCGGCGGCGGGTTGCTTGAAATGCAGGTGCAGCTGGACATTCTCCTGAGCTAAAAGCATATTTATTTAGTCCCGTCAAACGGATTATTACTTTTGCTGCAGCTAATATAAAGGGAGTTTGACCGTATTGGCTGACTGATGCAGGATTTCACAAGGGTCGGCAACGATTCTTGTAAA
>97099f1bbe0ddbfb9b61c3c380c79d6f
ATTCAGTGAATCATCGAATCTTTGAACGCACATTGCGCCCGCTAGTATTCTGGCGGGCATGCCTGTCTGAGCGTCATTTCAACCCTCGTGCCCCCGGCGCGGTGTTGGGGATCGGCCGCCTTCTGGCAGGCCGGCCCCGAAATGGAGTGGCGACCACGCCGTAGCCTCTTCTGCGTAGTAGTGTAAAAACCTCGCAGGCGGAGAGCGGTGCGGTCCTGCCGTAAAACCCCCAACTTTCTAAGGTTGACCTC
>b0793058a6f445030e83989b657e61ec
GTCTTTGAACGCACATTGCGCTCCCCGGTAGCCCGGGGGGCATGCCTGGCCGAGCGTCATTATCGTAACCTCAAGCGAAGCTTGGTGATGGGGATTCGCCCGCCCGTTCGGCGGTTGGAATCGGCGATTCCCGCAAAGCACCGGCGGCAGCCGTGGTGGACCCGCCCGCGTACGCTAACTCCAAAGTTTGTACCGCGGGTCGAACGCCCGTGCCCGCCCCGAGAGACGTAGACACATCAAGA
>dadf72679478ae6d262ccfc1f688b28c
ATGTGAATTGCAGAATTCAGTGAATCATCGAATCTTTGAACGCACATTGCGCCCTTTGGTATTCCGAAGGGCATGCCCGTTCGAGCGTCATTTCACCAATCAAGCCTGGCTTGGTGTTGGGCCGCGGGGGAACCCGGGCCTCAAAGTCCGCCGGCCGACCGTCTCGGATCTCAGCGTTGTGGCATCAAAACCCGCGGAGAGATGGGGCGGACGCGCCGTGACAAAACCCCTTTTTATCAAAGGTTGACCTCGGATCGGGTAGGGA
>32db9740bb957831880fac779011ae7d
ATAAGTAATGTGAATTGCAGAATTCAGTGAATCATCGAATCTTTGAACGCACATCGCGCCCTTTGGCATTCCGAGGGGCATGCCTGTTCGAGCGTCATTACACCACTCAAGCCTGGCTTGGTATTGGGCGTCGGGGCTCTCCCGCGCCTCAATTTCACCGGCTGGACCGTCCCTATCTCAGCGTTGCGGTTTCGAATTCGCTGGCGAGAAGGGTGGTTTGCGCCGTTAAAACTTCCGTCAAGGTTGACCTCGGATCAGGTAGGGATACCCGC
>7d49beca2b2ea37223ded30707163d20
AAGTAATGTGAATTGCAGAATTCAGTGAATCATCGAATCTTTGAACGCACATCGCGCCCTTTGGCATTCCGAAGGGCATGCCTGTTCGAGCGTCATTAACACCACTCAAGCCTGGCTTGGTATTGGGCGGCGGGATGAGCCCGCGCCTCAATTTCACCGGCGGGACGACCCCGATTCCTCAGCGTTGCGGCCAAGTTCGCTGGCGGGAGGGGGGTCCGGCCGTCAAAAAAAATTTCATCAAGGTTGACCTCGGATCAGGTAGGAATACCC
>042a6f0c3fb07ca0d2e6da62accf2124
GATAAGTAATGTGAATTGCAGAATTCAGTGAATCATCGAATCTTTGAACGCACATTGCGCCCCTTGGTATTCCGGGGGGCATGCCCGTTCGAGCGTCATTTCACCACTCAAGCCTGGCTTGGTGTTGGGCCACGGGGGCGACCCGGGCCTCAAAGTCGTCGGCCGGACGGTCCGAATCTCAGCGTCGTGGCAACCATTCGCTGGCGAGACGGGCGATCCGCGCCGTGAAACTCTTTCACAGGTTGACCTCGGATCGGGTAGGGATACCCGCTGA
>40616ee9a7358bf1142cbd537e5b9462
GATAAGTAATGTGAATTGCAGAATTCAGTGAATCATCGAGTTTTTGAACGCACACTGCGCCCCTTGGTATTCCGGGGGGCATGCCCGTTCGAGCGTCATTTCACCAATCAAGCCTGGCTTGGTATTGGGCCACGGGGGCGACCCGGGCCTCGAAGTCCGCCGGCTGGAAAGCTCTGATCTCAGCGTCGTGATAATCAATTCGCCGACGAGAGGGGCGGTCCACGCCGTGAAACTCATCACAGGTTGACCTCGGATCGGGTAGGAATACCCGCTG
>1d38a2cdc5fd59a0227a671c6569677c
CCGAAAGGCACGCCTGTCTGAGCGTCAGTAAAACCCTTCGGCGGTAGCTTTATTGATACTGTCGGTGCTGGCGGCGGAAGTCCCCCCGCGCGGTACCCCCGCGCGTGGTGGGCTCCCCCGCTTAAACCTGACGGCGGGTCGGCGCAAGGCCGCGGCAATAGTAGAAATATTTTTTGCCCAGCGAACCTTGCGACGCCTGCACTAAAATCAAGGGAACGTGAACACTCACAAACCCCCTAAT
>b19b3b8b0f34e467672ea050382375a4
TGTGAATTGCAGAATTTTGTGAATCATCGAATTTTTGAACGCACATTGCACCTTTTGGTATTCCGAGAGGTATGCCTGTTCGAGCGTCATTTCACCTCCTCAACATTTACGTTGGTATTGGATATGAAAGAAATTTCTATCTCAAAGTGAAAGATTCAATTTTGATGTTTGAAGATACAACGAGCTTTTGAAGCATGTATTAAAGAATTTCGAAAATGAATTAAACCCCAAAATATTTTCAGGTTGACCTCGAATCAGGTAGGAT
>5597d28586caebab10162878a1b29420
ATCGAATCTTTGAACGCACATTGCGCCTTTTGGTATTCCAGAAGGCATGCCTGTTTGAGCGTCATTTCTTTCTCACTAGATTTATTTAGTGGTATTGAGTGGTACTCTTTGCAGGGTTAGCTTGAAATATCTGTAGCGCGAGTGGTCGATGCGACTCTCTCTGGATAATGTATTAGGTTCTGCCAACTCGTTAGCCGGGAAGATTAGCTTCAACTGTATACTCTGCTCCCATTTCTCAAA
>a8f6243c0ade1791ad3a339f5969a2a3
GAATTGCAGAATTCAGTGAATCATCGAATCTTTGAACGCACATTGCGCCCCTCGGTATTCCGTGGGGCATGCCTGTTCGAGCGTCATTTGCACCCTCAAGCACTGCTTGGTGCTGGGCGTTTGTTCCGCCGTGCGCGCGAACTCGCCTCAAATGCATTGGCAGCCGGCGGCATGGCGTCGGAGCGCAGCACATTTTGCGCCCCGCGCCCGGCCGTGGCGTCCACGAAGCACAACCTTCGCGCTTGACCTCGGATCAGGTAGG
>852d914b1252af83c0d5a48082e6a432
AAGTAATGTGAATTGCAGAATTCAGTGAATCATCGAATCTTTGAACGCACATTGCGCCCTTTGGTATTCCGAAGGGCATGCCTGTTCGAGCGTCATTATCCACCCTCAAGCTTGGCTTGCAACTGGGCTCATCAGTTTGATCTGCTCCAAAGATAATGGCGATGTCATAGTTGACTCCAATGCAGCGAGCTTATGCACGCGTTGAAAGCCTCTATGTCGTCCGACCCTTGATTCTTTCTAAGGTTGACCTCGGATCAGGTAGGAATACCC
>cd73177c5be45cf19ebb6f01a4707019
GTGAATTGCAGAATTCAGTGAATCATCGAATCTTTGAACGCACATTGCGCCCGTCAGTATTCTGGCGGGCATGCCTGTTCGAGCGTCATTTCAACCCTCAAGCCTCGCTTGGTGTTGGAGATCAGCTGTACTGCTGTCTCTGAAATACAGTGGCGGTCTCGCTGTAGCTTCCTCTGCGTAGTAATTTACCTCGCTCTGGAGTCTCGGTGCGGCCACGCCGTAAAACCCCCAACTTTTCAAGGTTGACCTCGAATCAGGTAGGAA
>5ceae216e0ad778872fd14bf0e421a35
ACCTTGCGCTCCTTGGTATTCCGAGGAGCATGCCTGTTTGAGTGTCATGTTAATCATCAACTGTGGATTTTCTTGATCCACAGATTGGACTTGGAGGCTGCAGACGCGAGTCAGCTCCTCTCTAAATGCATTAGCTTGGATCATCAATGGTTCTAAGATGGTGTGATAGATTATCTACGCCGTGATTTAAACCAATGTGTTCGGCTTCTAATCGTCCAACACTGGACAACTCCATTTAAT
>bc3010a9852b149014aaf27f56be6a34
GAAATGCGAAAAGTAATGTGAATTGCAGAATTCAGTGAATCATCGAATCTTTGAACGCACCTTGCACTCTTTGGTATTCCGAAGAGTATGCCTGTCTGAGTGTCATTAGAACCTCTCCCTCACGGTTTTCCGTGTGATCTGGAGCTTTGGGGGTCTGCCTTTCCGGCTCTCCTTAAATGCCTAAGTGATATGATAAGTCTACGTCACTCTAATGATTTTACTCTACCTCTGACCTCAGATCAGGTAGGACTACCCGCTGAACTTAA
>6639e80374fe79372ab9e1b46963c9bd
AATGCGATAAGTAATGTGAATTGCAGAATTCAGTGAATCATCGAATCTTTGAACGCACATTGCGCCCTCTGGTATTCCGGGGGGCACGCCTGTCCGAGCGTCATCAAGTCAATCGAGCCTCGCTCGGTGTTGGGCCCCGCGGCTCCGCGGGCCCGAAATCCAGCGGCGCGGCCGCCGGGCAAGGAACGCACTGGTGTTTCGTCCTGCCGTCCGGTCACCGTCGCCTTCTCCATCTTTCTTACTTTGACCTCGGATCAGGCGGGATTACCCGCTGAACTT
>229066998df5697fdee7226274609e7f
ATAAGTAATGTGAATTGCAGAATTCAGTGAATCATCGAATCTTTGAACGCACATTGCGCCCCGTGGTATTCCGCGGGGCATGCCTGTTCGAGCGTCATTTCACCACTCAAGCCTAGCTTGGTATTGGGCGTCGCGGTTCCGCGCGCCTTAAAGTCTCCGGCTGAGCAGTTCGTCTCTAAGCGTTGTGGCATATATTTCGCTGAAGAGTTCGGATGGCTTTTGGCCGTTAAATCTTTCTTAAGGTTGACCTCGGATCAGGTAGGGATACCCGCT
>c07a254dc2c32d393cc8b5be9a48b3e0
AGAATTCAGTGAATCATCGAATCTTTGAACGCACATTGCGCCCTCTGGTATTCCGGAGGGCATGCCTGTTCGAGCGTCATTTCAACCCTCAAGCCTGGCTTGGTGATGGGGCACTGCCTTTGAGAAAAGGGCAGGCCCTGAAATTCAGTGGCGAGCTCGCCAGGACCCCGAGCGCAGTAGTTAAACCCTCGCTTTGGAAGGTCTTGGTGCGGCCCTGCCGTTAAACCCCCAACTTCTGAAAATTTGACCTCGGAT
>aee237ea0cfeb0f56ac2456f5f36b5a5
[truncated: 881,885 more chars]
